# Supplementary material for: Benchmark Study on the Calculation of 207Pb NMR Chemical Shifts
Source: Inorg Chem. 2024 Mar 6;63(11):5052–64. doi: 10.1021/acs.inorgchem.3c04539 (PMC10951955; doi:10.1021/acs.inorgchem.3c04539)
Supplement: Supplementary file 1 — ic3c04539_si_001.zip [file ic3c04539_si_001.zip]

Archive with 1,451 entries (1,069 files):
- structures/
- structures/01/
- structures/01/.NUC
- structures/01/.CHRG
- structures/01/.SOLVENT
- structures/01/ensemble/
- structures/01/ensemble/01_01.xyz
- structures/01/ensemble/01_03.bm
- structures/01/ensemble/01_03.xyz
- structures/01/ensemble/01_02.bm
- structures/01/ensemble/01_02.xyz
- structures/01/ensemble/01_01.bm
- structures/01/.LIT
- structures/01/opt_r2scan-3c_sr/
- structures/01/opt_r2scan-3c_sr/01_01_opt_r2scan-3c_sr.xyz
- structures/01/opt_gfn2/
- structures/01/opt_gfn2/01_01_opt_gfn2.xyz
- structures/01/opt_r2scan-3c_so/
- structures/01/opt_r2scan-3c_so/01_01_opt_r2scan-3c_so.xyz
- structures/02/
- structures/02/.NUC
- structures/02/.CHRG
- structures/02/.SOLVENT
- structures/02/ensemble/
- structures/02/ensemble/02_01.xyz
- structures/02/ensemble/02_01.bm
- structures/02/.LIT
- structures/02/opt_r2scan-3c_sr/
- structures/02/opt_r2scan-3c_sr/02_01_opt_r2scan-3c_sr.xyz
- structures/02/opt_gfn2/
- structures/02/opt_gfn2/02_01_opt_gfn2.xyz
- structures/02/opt_r2scan-3c_so/
- structures/02/opt_r2scan-3c_so/02_01_opt_r2scan-3c_so.xyz
- structures/03/
- structures/03/.NUC
- structures/03/.CHRG
- structures/03/.SOLVENT
- structures/03/ensemble/
- structures/03/ensemble/03_01.xyz
- structures/03/ensemble/03_05.xyz
- structures/03/ensemble/03_03.bm
- structures/03/ensemble/03_05.bm
- structures/03/ensemble/03_03.xyz
- structures/03/ensemble/03_02.bm
- structures/03/ensemble/03_04.bm
- structures/03/ensemble/03_02.xyz
- structures/03/ensemble/03_01.bm
- structures/03/ensemble/03_04.xyz
- structures/03/.LIT
- structures/03/opt_r2scan-3c_sr/
- structures/03/opt_r2scan-3c_sr/03_01_opt_r2scan-3c_sr.xyz
- structures/03/opt_gfn2/
- structures/03/opt_gfn2/03_01_opt_gfn2.xyz
- structures/03/opt_r2scan-3c_so/
- structures/03/opt_r2scan-3c_so/03_01_opt_r2scan-3c_so.xyz
- structures/pbme4/
- structures/pbme4/benzene/
- structures/pbme4/benzene/.SOLVENT
- structures/pbme4/benzene/.CHRG
- structures/pbme4/benzene/.NUC
- structures/pbme4/benzene/pbme4_benzene.xyz
- structures/pbme4/benzene/opt_gfn1/
- structures/pbme4/benzene/opt_gfn1/pbme4_benzene_opt_gfn1.xyz
- structures/pbme4/benzene/opt_gfn2/
- structures/pbme4/benzene/opt_gfn2/pbme4_benzene_opt_gfn2.xyz
- structures/pbme4/benzene/opt_r2scan-3c_so/
- structures/pbme4/benzene/opt_r2scan-3c_so/pbme4_benzene_opt_r2scan-3c_so.xyz
- structures/pbme4/benzene/opt_gfnff/
- structures/pbme4/benzene/opt_gfnff/pbme4_benzene_opt_gfnff.xyz
- structures/pbme4/benzene/opt_r2scan-3c_sr/
- structures/pbme4/benzene/opt_r2scan-3c_sr/pbme4_benzene_opt_r2scan-3c_sr.xyz
- structures/pbme4/chloroform/
- structures/pbme4/chloroform/.SOLVENT
- structures/pbme4/chloroform/pbme4_chloroform.xyz
- structures/pbme4/chloroform/.CHRG
- structures/pbme4/chloroform/opt_gfn1/
- structures/pbme4/chloroform/opt_gfn1/pbme4_chloroform_opt_gfn1.xyz
- structures/pbme4/chloroform/opt_gfn2/
- structures/pbme4/chloroform/opt_gfn2/pbme4_chloroform_opt_gfn2.xyz
- structures/pbme4/chloroform/opt_r2scan-3c_so/
- structures/pbme4/chloroform/opt_r2scan-3c_so/pbme4_chloroform_opt_r2scan-3c_so.xyz
- structures/pbme4/chloroform/opt_gfnff/
- structures/pbme4/chloroform/opt_gfnff/pbme4_chloroform_opt_gfnff.xyz
- structures/pbme4/chloroform/opt_r2scan-3c_sr/
- structures/pbme4/chloroform/opt_r2scan-3c_sr/pbme4_chloroform_opt_r2scan-3c_sr.xyz
- structures/pbme4/chloroform/.NUC
- structures/pbme4/dichloromethane/
- structures/pbme4/dichloromethane/pbme4_dichloromethane.xyz
- structures/pbme4/dichloromethane/opt_gfn1/
- structures/pbme4/dichloromethane/opt_gfn1/pbme4_dichloromethane_opt_gfn1.xyz
- structures/pbme4/dichloromethane/opt_gfn2/
- structures/pbme4/dichloromethane/opt_gfn2/pbme4_dichloromethane_opt_gfn2.xyz
- structures/pbme4/dichloromethane/opt_r2scan-3c_so/
- structures/pbme4/dichloromethane/opt_r2scan-3c_so/pbme4_dichloromethane_opt_r2scan-3c_so.xyz
- structures/pbme4/dichloromethane/opt_gfnff/
- structures/pbme4/dichloromethane/opt_gfnff/pbme4_dichloromethane_opt_gfnff.xyz
- structures/pbme4/dichloromethane/opt_r2scan-3c_sr/
- structures/pbme4/dichloromethane/opt_r2scan-3c_sr/pbme4_dichloromethane_opt_r2scan-3c_sr.xyz
- structures/pbme4/dichloromethane/.CHRG
- structures/pbme4/dichloromethane/.NUC
- structures/pbme4/dichloromethane/.SOLVENT
- structures/pbme4/dmf/
- structures/pbme4/dmf/pbme4_dmf.xyz
- structures/pbme4/dmf/opt_gfn1/
- structures/pbme4/dmf/opt_gfn1/pbme4_dmf_opt_gfn1.xyz
- structures/pbme4/dmf/opt_gfn2/
- structures/pbme4/dmf/opt_gfn2/pbme4_dmf_opt_gfn2.xyz
- structures/pbme4/dmf/opt_r2scan-3c_so/
- structures/pbme4/dmf/opt_r2scan-3c_so/pbme4_dmf_opt_r2scan-3c_so.xyz
- structures/pbme4/dmf/opt_gfnff/
- structures/pbme4/dmf/opt_gfnff/pbme4_dmf_opt_gfnff.xyz
- structures/pbme4/dmf/opt_r2scan-3c_sr/
- structures/pbme4/dmf/opt_r2scan-3c_sr/pbme4_dmf_opt_r2scan-3c_sr.xyz
- structures/pbme4/dmf/.CHRG
- structures/pbme4/dmf/.NUC
- structures/pbme4/dmf/.SOLVENT
- structures/pbme4/dmso/
- structures/pbme4/dmso/pbme4_dmso.xyz
- structures/pbme4/dmso/opt_gfn1/
- structures/pbme4/dmso/opt_gfn1/pbme4_dmso_opt_gfn1.xyz
- structures/pbme4/dmso/opt_gfn2/
- structures/pbme4/dmso/opt_gfn2/pbme4_dmso_opt_gfn2.xyz
- structures/pbme4/dmso/opt_r2scan-3c_so/
- structures/pbme4/dmso/opt_r2scan-3c_so/pbme4_dmso_opt_r2scan-3c_so.xyz
- structures/pbme4/dmso/opt_gfnff/
- structures/pbme4/dmso/opt_gfnff/pbme4_dmso_opt_gfnff.xyz
- structures/pbme4/dmso/opt_r2scan-3c_sr/
- structures/pbme4/dmso/opt_r2scan-3c_sr/pbme4_dmso_opt_r2scan-3c_sr.xyz
- structures/pbme4/dmso/.CHRG
- structures/pbme4/dmso/.NUC
- structures/pbme4/dmso/.SOLVENT
- structures/pbme4/thf/
- structures/pbme4/thf/pbme4_thf.xyz
- structures/pbme4/thf/opt_gfn1/
- structures/pbme4/thf/opt_gfn1/pbme4_thf_opt_gfn1.xyz
- structures/pbme4/thf/opt_gfn2/
- structures/pbme4/thf/opt_gfn2/pbme4_thf_opt_gfn2.xyz
- structures/pbme4/thf/opt_r2scan-3c_so/
- structures/pbme4/thf/opt_r2scan-3c_so/pbme4_thf_opt_r2scan-3c_so.xyz
- structures/pbme4/thf/opt_gfnff/
- structures/pbme4/thf/opt_gfnff/pbme4_thf_opt_gfnff.xyz
- structures/pbme4/thf/opt_r2scan-3c_sr/
- structures/pbme4/thf/opt_r2scan-3c_sr/pbme4_thf_opt_r2scan-3c_sr.xyz
- structures/pbme4/thf/.CHRG
- structures/pbme4/thf/.NUC
- structures/pbme4/thf/.SOLVENT
- structures/pbme4/toluene/
- structures/pbme4/toluene/pbme4_toluene.xyz
- structures/pbme4/toluene/opt_gfn1/
- structures/pbme4/toluene/opt_gfn1/pbme4_toluene_opt_gfn1.xyz
- structures/pbme4/toluene/opt_gfn2/
- structures/pbme4/toluene/opt_gfn2/pbme4_toluene_opt_gfn2.xyz
- structures/pbme4/toluene/opt_r2scan-3c_so/
- structures/pbme4/toluene/opt_r2scan-3c_so/pbme4_toluene_opt_r2scan-3c_so.xyz
- structures/pbme4/toluene/opt_gfnff/
- structures/pbme4/toluene/opt_gfnff/pbme4_toluene_opt_gfnff.xyz
- structures/pbme4/toluene/opt_r2scan-3c_sr/
- structures/pbme4/toluene/opt_r2scan-3c_sr/pbme4_toluene_opt_r2scan-3c_sr.xyz
- structures/pbme4/toluene/.CHRG
- structures/pbme4/toluene/.NUC
- structures/pbme4/toluene/.SOLVENT
- structures/pbme4/water/
- structures/pbme4/water/pbme4_water.xyz
- structures/pbme4/water/opt_gfn1/
- structures/pbme4/water/opt_gfn1/pbme4_water_opt_gfn1.xyz
- structures/pbme4/water/opt_gfn2/
- structures/pbme4/water/opt_gfn2/pbme4_water_opt_gfn2.xyz
- structures/pbme4/water/opt_r2scan-3c_so/
- structures/pbme4/water/opt_r2scan-3c_so/pbme4_water_opt_r2scan-3c_so.xyz
- structures/pbme4/water/opt_gfnff/
- structures/pbme4/water/opt_gfnff/pbme4_water_opt_gfnff.xyz
- structures/pbme4/water/opt_r2scan-3c_sr/
- structures/pbme4/water/opt_r2scan-3c_sr/pbme4_water_opt_r2scan-3c_sr.xyz
- structures/pbme4/water/.CHRG
- structures/pbme4/water/.NUC
- structures/pbme4/water/.SOLVENT
- structures/04/
- structures/04/.NUC
- structures/04/.CHRG
- structures/04/.SOLVENT
- structures/04/ensemble/
- structures/04/ensemble/04_01.xyz
- structures/04/ensemble/04_05.xyz
- structures/04/ensemble/04_03.bm
- structures/04/ensemble/04_05.bm
- structures/04/ensemble/04_03.xyz
- structures/04/ensemble/04_02.bm
- structures/04/ensemble/04_04.bm
- structures/04/ensemble/04_02.xyz
- structures/04/ensemble/04_01.bm
- structures/04/ensemble/04_04.xyz
- structures/04/.LIT
- structures/04/opt_gfn1/
- structures/04/opt_gfn1/04_01_opt_gfn1.xyz
- structures/04/opt_r2scan-3c_sr/
- structures/04/opt_r2scan-3c_sr/04_01_opt_r2scan-3c_sr.xyz
- structures/04/opt_gfn2/
- structures/04/opt_gfn2/04_01_opt_gfn2.xyz
- structures/04/opt_gfnff/
- structures/04/opt_gfnff/04_01_opt_gfnff.xyz
- structures/04/opt_r2scan-3c_so/
- structures/04/opt_r2scan-3c_so/04_01_opt_r2scan-3c_so.xyz
- structures/05/
- structures/05/.NUC
- structures/05/.CHRG
- structures/05/.SOLVENT
- structures/05/ensemble/
- structures/05/ensemble/05_01.xyz
- structures/05/ensemble/05_03.bm
- structures/05/ensemble/05_03.xyz
- structures/05/ensemble/05_02.bm
- structures/05/ensemble/05_04.bm
- structures/05/ensemble/05_02.xyz
- structures/05/ensemble/05_01.bm
- structures/05/ensemble/05_04.xyz
- structures/05/.LIT
- structures/05/opt_r2scan-3c_sr/
- structures/05/opt_r2scan-3c_sr/05_01_opt_r2scan-3c_sr.xyz
- structures/05/opt_gfn2/
- structures/05/opt_gfn2/05_01_opt_gfn2.xyz
- structures/05/opt_r2scan-3c_so/
- structures/05/opt_r2scan-3c_so/05_01_opt_r2scan-3c_so.xyz
- structures/06/
- structures/06/.NUC
- structures/06/.CHRG
- structures/06/.SOLVENT
- structures/06/ensemble/
- structures/06/ensemble/06_08.bm
- structures/06/ensemble/06_08.xyz
- structures/06/ensemble/06_06.xyz
- structures/06/ensemble/06_10.xyz
- structures/06/ensemble/06_10.bm
- structures/06/ensemble/06_01.xyz
- structures/06/ensemble/06_05.xyz
- structures/06/ensemble/06_09.bm
- structures/06/ensemble/06_03.bm
- structures/06/ensemble/06_05.bm
- structures/06/ensemble/06_03.xyz
- structures/06/ensemble/06_02.bm
- structures/06/ensemble/06_04.bm
- structures/06/ensemble/06_02.xyz
- structures/06/ensemble/06_06.bm
- structures/06/ensemble/06_01.bm
- structures/06/ensemble/06_04.xyz
- structures/06/ensemble/06_07.bm
- structures/06/ensemble/06_09.xyz
- structures/06/ensemble/06_07.xyz
- structures/06/.LIT
- structures/06/opt_gfn1/
- structures/06/opt_gfn1/06_01_opt_gfn1.xyz
- structures/06/opt_r2scan-3c_sr/
- structures/06/opt_r2scan-3c_sr/06_01_opt_r2scan-3c_sr.xyz
- structures/06/opt_gfn2/
- structures/06/opt_gfn2/06_01_opt_gfn2.xyz
- structures/06/opt_gfnff/
- structures/06/opt_gfnff/06_01_opt_gfnff.xyz
- structures/06/opt_r2scan-3c_so/
- structures/06/opt_r2scan-3c_so/06_01_opt_r2scan-3c_so.xyz
- structures/07/
- structures/07/.NUC
- structures/07/.CHRG
- structures/07/.SOLVENT
- structures/07/ensemble/
- structures/07/ensemble/07_08.bm
- structures/07/ensemble/07_08.xyz
- structures/07/ensemble/07_11.bm
- structures/07/ensemble/07_06.xyz
- structures/07/ensemble/07_10.xyz
- structures/07/ensemble/07_11.xyz
- structures/07/ensemble/07_10.bm
- structures/07/ensemble/07_01.xyz
- structures/07/ensemble/07_05.xyz
- structures/07/ensemble/07_09.bm
- structures/07/ensemble/07_13.bm
- structures/07/ensemble/07_03.bm
- structures/07/ensemble/07_05.bm
- structures/07/ensemble/07_13.xyz
- structures/07/ensemble/07_03.xyz
- structures/07/ensemble/07_12.bm
- structures/07/ensemble/07_02.bm
- structures/07/ensemble/07_04.bm
- structures/07/ensemble/07_02.xyz
- structures/07/ensemble/07_06.bm
- structures/07/ensemble/07_01.bm
- structures/07/ensemble/07_04.xyz
- structures/07/ensemble/07_07.bm
- structures/07/ensemble/07_09.xyz
- structures/07/ensemble/07_07.xyz
- structures/07/ensemble/07_12.xyz
- structures/07/.LIT
- structures/07/opt_gfn1/
- structures/07/opt_gfn1/07_01_opt_gfn1.xyz
- structures/07/opt_r2scan-3c_sr/
- structures/07/opt_r2scan-3c_sr/07_01_opt_r2scan-3c_sr.xyz
- structures/07/opt_gfn2/
- structures/07/opt_gfn2/07_01_opt_gfn2.xyz
- structures/07/opt_gfnff/
- structures/07/opt_gfnff/07_01_opt_gfnff.xyz
- structures/07/opt_r2scan-3c_so/
- structures/07/opt_r2scan-3c_so/07_01_opt_r2scan-3c_so.xyz
[truncated: 1,151 more entries]
