# Supplementary material for: Benchmark Study on the Calculation of 207Pb NMR Chemical Shifts
Source: Inorg Chem. 2024 Mar 6;63(11):5052–64. doi: 10.1021/acs.inorgchem.3c04539 (PMC10951955; doi:10.1021/acs.inorgchem.3c04539)
Supplement: Supplementary file 1 — ic3c04539_si_001.zip [file ic3c04539_si_001.zip › structures/01/ensemble/01_01.xyz]

  126
G(CENSO)=       -3110.17562828  G(xTB)=         100.97612443        !CONF1
Pb   0.2129495477  -0.0266929977  -1.0024626758
Si   0.2673290145  -2.2679586740   0.6380731547
C   -0.0843368809   2.0614299187  -0.0226864592
C   -1.3086704485   2.7142567797   0.1582275174
Si   0.7096441398  -3.0372483478   2.8413348528
C    2.5686803414  -3.2290070630   3.1495311334
H    2.7261639815  -3.5906478775   4.1739072756
H    3.1131882582  -2.2879126534   3.0367981539
H    3.0154007132  -3.9586523425   2.4667349630
C   -0.0425555943  -4.7635128130   3.0581700626
H   -1.1346821330  -4.7452993979   2.9809254751
H    0.2169758443  -5.1473769074   4.0536249402
H    0.3383465257  -5.4696482235   2.3137168817
C   -0.0059480908  -1.9675098284   4.2231454129
H    0.3545717353  -0.9358919065   4.1808004696
H    0.2829441169  -2.3924773056   5.1930645418
H   -1.0995540611  -1.9414942023   4.1776026405
C   -1.3319652773   4.0856161535   0.4382655140
H   -2.2880555057   4.5825356620   0.5916672690
Si   1.7731730730  -3.4944763186  -0.7239407434
C    1.9794787203  -5.3070520615  -0.2104037079
H    1.0273598227  -5.8465156913  -0.2402116555
H    2.3913571232  -5.4100880076   0.7983014301
H    2.6702853567  -5.8026446374  -0.9049091347
C    3.4771391006  -2.6738980677  -0.6552267995
H    3.8469520795  -2.5981455960   0.3733247773
H    3.4334966437  -1.6545995562  -1.0575019479
H    4.2109553754  -3.2401785684  -1.2431799295
C    1.2384443804  -3.5128735073  -2.5431511050
H    0.2807377875  -4.0258705891  -2.6824647050
H    1.9917658064  -4.0434685010  -3.1396455095
H    1.1384314779  -2.5007765791  -2.9513990475
Si  -1.8551534809  -3.1228152467   0.0069169268
C   -1.8597203981  -4.9955218249  -0.2750493520
H   -2.8818130211  -5.3216535154  -0.5084923978
H   -1.5211265200  -5.5480711304   0.6066320556
H   -1.2188943758  -5.2774414069  -1.1170482824
C   -2.4467240956  -2.3293473235  -1.6111604462
H   -2.7106144322  -1.2731834166  -1.4650701076
H   -3.3526948548  -2.8359028716  -1.9678910058
H   -1.6954582287  -2.3952131316  -2.4060447794
C   -3.1517553869  -2.7262233858   1.3250579263
H   -3.3470135809  -1.6488412762   1.3516875241
H   -2.8336063275  -3.0367729009   2.3260484575
H   -4.0954648815  -3.2383542173   1.0974380980
C   -0.1473843172   4.8110209412   0.5207578837
H   -0.1756055466   5.8741969918   0.7436155337
C    1.0717326295   4.1768695966   0.2960286321
H    2.0008016077   4.7415320481   0.3369172105
C    1.0984901100   2.8106084500   0.0113836716
C   -2.5916445407   1.9605344409   0.0236973843
C   -3.2877599480   1.5406959369   1.1702167672
C   -4.4901829713   0.8471867697   1.0166224544
H   -5.0288636807   0.5113520111   1.9009220268
C   -5.0258959619   0.5703686687  -0.2371667657
C   -4.3276378618   1.0052103485  -1.3634218649
H   -4.7410129336   0.8117643703  -2.3500007562
C   -3.1200377332   1.6949352761  -1.2593184995
C   -2.7493942757   1.8085212903   2.5636915372
H   -1.8753742917   2.4600156071   2.4618442528
C   -3.7692416721   2.5368211821   3.4477334687
H   -3.3187730317   2.7893954450   4.4141383856
H   -4.6490239991   1.9144311426   3.6450857594
H   -4.1109255981   3.4637964738   2.9748641618
C   -2.2728167661   0.5084094639   3.2195892011
H   -1.5316197926   0.0048140170   2.5891302514
H   -3.1077328078  -0.1844672638   3.3790041808
H   -1.8132617725   0.7135525403   4.1930995688
C   -6.3471900780  -0.1601170471  -0.3698814548
H   -6.6721687520  -0.4266731793   0.6454853643
C   -7.4221299273   0.7467632531  -0.9852947963
H   -7.5380383928   1.6686676830  -0.4061952904
H   -8.3892926473   0.2324874864  -1.0157211960
H   -7.1564449482   1.0243012240  -2.0117884588
C   -6.2036920990  -1.4588934277  -1.1725209141
H   -5.4529193084  -2.1151860481  -0.7224826285
H   -5.8943538441  -1.2532764472  -2.2036481553
H   -7.1582373855  -1.9958012087  -1.2087994306
C   -2.4559006970   2.2502534539  -2.5102049240
H   -1.4049090649   2.4492278317  -2.2682962026
C   -2.4840272374   1.2905640474  -3.7040028458
H   -1.8749473079   1.6950784781  -4.5197487781
H   -3.4985608814   1.1504891127  -4.0930271364
H   -2.0836882574   0.3054635856  -3.4390996920
C   -3.0998633847   3.5948232955  -2.8841109343
H   -2.6040630535   4.0300590405  -3.7594535540
H   -3.0274392637   4.3079455833  -2.0567323601
H   -4.1610567223   3.4562605386  -3.1227581251
C    2.3801068621   2.1010208371  -0.2970293649
C    2.7909981897   1.9359128822  -1.6402473157
C    3.9787742481   1.2467415908  -1.9064617767
H    4.2892128647   1.1209862882  -2.9384152886
C    4.7692101711   0.7284483540  -0.8851798252
C    4.3492019119   0.9103102915   0.4330311784
H    4.9630943299   0.5046847911   1.2353761624
C    3.1721893912   1.5831096211   0.7485911920
C    2.0289260845   2.5991658672  -2.7770840954
H    0.9968792212   2.7557136235  -2.4385147088
C    1.9811328237   1.7669701444  -4.0622092712
H    1.6230564008   0.7497908628  -3.8676575034
H    2.9635347230   1.7000512570  -4.5423211515
H    1.2999475542   2.2356477978  -4.7804456004
C    2.6341666111   3.9842907584  -3.0600308443
H    2.6176218162   4.6133099153  -2.1649274431
H    2.0714730949   4.4941071056  -3.8501814895
H    3.6754118621   3.8845559789  -3.3884439060
C    6.0794599567   0.0096817013  -1.1480514135
H    6.1308039166  -0.8215431302  -0.4294272855
C    6.1983070633  -0.5801655617  -2.5535147377
H    7.1022970141  -1.1937601547  -2.6243471017
H    6.2784829497   0.2063526722  -3.3127601180
H    5.3378578534  -1.2102333284  -2.8010398221
C    7.2604959799   0.9523150594  -0.8612230005
H    7.2204350671   1.3425299150   0.1607120416
H    7.2387703065   1.8056217320  -1.5493372146
H    8.2141097235   0.4290565107  -0.9937466562
C    2.7825970965   1.7967130367   2.1992833364
H    1.7606260528   2.1911482289   2.2123327249
C    3.6999861429   2.8419844700   2.8504629066
H    4.7382903335   2.4903030056   2.8673798655
H    3.3887470262   3.0351006636   3.8832648050
H    3.6738149426   3.7883381778   2.3001741954
C    2.7800095990   0.4904854708   2.9949898843
H    3.7867227011   0.0668359806   3.0836885540
H    2.1358779228  -0.2481142661   2.5067343050
H    2.4037630869   0.6621846525   4.0097133249
