# Supplementary material for: Benchmark Study on the Calculation of 207Pb NMR Chemical Shifts
Source: Inorg Chem. 2024 Mar 6;63(11):5052–64. doi: 10.1021/acs.inorgchem.3c04539 (PMC10951955; doi:10.1021/acs.inorgchem.3c04539)
Supplement: Supplementary file 1 — ic3c04539_si_001.zip [file ic3c04539_si_001.zip › structures/01/ensemble/01_03.xyz]

  126
G(CENSO)=       -3110.17223923  G(xTB)=         100.97725142        !CONF4
Pb   0.0178193774   0.1235086046   1.0114415201
Si   0.1404095833  -2.2853517317  -0.3412277944
C   -0.1095221356   2.0652353975  -0.2466737333
C   -1.3007266073   2.7954770172  -0.2743723146
Si   1.9555993129  -3.2250907847   0.8778876757
C    2.3853978135  -2.2135277513   2.4231294327
H    3.1861706605  -2.7186974021   2.9793133519
H    1.5316458253  -2.0923127249   3.0989417279
H    2.7506105822  -1.2145119846   2.1529414298
C    3.5147553856  -3.2352892529  -0.1945642510
H    4.3700218752  -3.6008881278   0.3883274857
H    3.7433667511  -2.2209963024  -0.5385645609
H    3.4107884618  -3.8757989772  -1.0759377639
C    1.6469838794  -5.0002177495   1.4601423896
H    2.5476055236  -5.3810016484   1.9592433811
H    1.4147174711  -5.6691280418   0.6252503267
H    0.8197127522  -5.0534912072   2.1761272743
C   -1.3064747703   4.1115938437  -0.7477024982
H   -2.2425794658   4.6651243729  -0.7904050116
Si   0.3542149127  -3.2133962924  -2.5124524750
C    1.7457826619  -2.4306662336  -3.5254883998
H    2.0085203528  -3.0899808011  -4.3624560100
H    2.6459466364  -2.2637111656  -2.9252562376
H    1.4322616441  -1.4681832026  -3.9387351928
C   -1.2381756045  -3.0926407953  -3.5238526482
H   -2.0658172219  -3.6182281527  -3.0352472267
H   -1.0826298349  -3.5535015466  -4.5077660429
H   -1.5432879520  -2.0537634425  -3.6804271624
C    0.7564646411  -5.0603976984  -2.3546569153
H    1.7344436481  -5.2305741629  -1.8938285566
H    0.7767755177  -5.5087891726  -3.3567230912
H    0.0090809172  -5.5940161989  -1.7600662748
Si  -1.7998339329  -3.2545561594   0.6224022603
C   -3.3521582913  -2.4779314373  -0.1235962911
H   -4.2523696899  -2.9527322622   0.2882065608
H   -3.3743792591  -2.5984739626  -1.2118582676
H   -3.4082803183  -1.4045213369   0.0880300375
C   -1.8573487602  -2.9385013601   2.4915984679
H   -1.9662973584  -1.8694441178   2.7127784660
H   -0.9544585418  -3.2922750480   3.0011785290
H   -2.7186656499  -3.4576803927   2.9314003529
C   -1.9554199354  -5.1206003946   0.3404009731
H   -1.0796275142  -5.6784711735   0.6835069111
H   -2.1079514509  -5.3447277334  -0.7209974204
H   -2.8323101255  -5.4920309224   0.8868094203
C   -0.1184521704   4.7122588174  -1.1535884000
H   -0.1224806053   5.7400731663  -1.5063955147
C    1.0791186704   4.0028726482  -1.0896634420
H    2.0119973626   4.4822545516  -1.3767278614
C    1.0826092812   2.6788046914  -0.6475308082
C   -2.5519258951   2.1397640183   0.2157929650
C   -3.4549864310   1.5719412296  -0.6999105874
C   -4.5920176050   0.9226515058  -0.2154344338
H   -5.2852021801   0.4656279752  -0.9193487752
C   -4.8512401118   0.8083214965   1.1468642537
C   -3.9545230585   1.3914576095   2.0413108376
H   -4.1561467305   1.3327248741   3.1070814415
C   -2.8129340067   2.0644293741   1.6047057282
C   -3.1978741700   1.6195587297  -2.1948939350
H   -2.3099570964   2.2384214941  -2.3594817133
C   -2.8833036905   0.2201770119  -2.7371003827
H   -3.7494935207  -0.4454623019  -2.6460729934
H   -2.0527921308  -0.2312103950  -2.1827888689
H   -2.6037304029   0.2748469945  -3.7957394387
C   -4.3613263453   2.2641471797  -2.9582127272
H   -4.5764990405   3.2670669125  -2.5742595101
H   -5.2765214457   1.6674653126  -2.8752895855
H   -4.1147854339   2.3487864052  -4.0224614385
C   -6.0896568368   0.0856857089   1.6370979842
H   -6.5206173800  -0.4365204566   0.7714430313
C   -5.7656414954  -0.9652019621   2.7061187617
H   -5.4121923313  -0.4961133075   3.6310601364
H   -4.9888925939  -1.6541362624   2.3597803756
H   -6.6609377603  -1.5467131044   2.9521770990
C   -7.1347812016   1.0851787259   2.1543344289
H   -6.7477022976   1.6310741832   3.0227200316
H   -8.0497583209   0.5655884034   2.4606879907
H   -7.3939567234   1.8182335401   1.3834994838
C   -1.9393719020   2.8085721974   2.6032668369
H   -0.9370106837   2.9000212481   2.1662646916
C   -2.4846283471   4.2334029408   2.7968409307
H   -1.8463002144   4.7989750094   3.4852393179
H   -3.4974121318   4.1989850921   3.2154295168
H   -2.5268795011   4.7719893112   1.8451410423
C   -1.7981620737   2.1041631410   3.9555774994
H   -1.0422505204   2.6151277693   4.5614298710
H   -1.4867529857   1.0606335593   3.8340899136
H   -2.7346084445   2.1199586666   4.5240492176
C    2.3459337237   1.8897898967  -0.5250280456
C    2.8961429730   1.1947560175  -1.6237902680
C    4.0605841911   0.4528131047  -1.4215783214
H    4.4876788467  -0.0853710998  -2.2680448689
C    4.7012849218   0.3712966242  -0.1856183066
C    4.1421025108   1.0592844530   0.8849617139
H    4.6269969986   1.0229840086   1.8555647470
C    2.9785415087   1.8212079512   0.7391575594
C    2.3599474688   1.2453973713  -3.0509117778
H    2.8172482970   0.3810242110  -3.5503395848
C    2.8723706205   2.4950529155  -3.7863408087
H    2.6087468952   2.4400452304  -4.8489913667
H    3.9607671522   2.5849896503  -3.7047845839
H    2.4196337132   3.4021203940  -3.3749459268
C    0.8426591527   1.1002952473  -3.2280842292
H    0.3112045479   2.0245030843  -2.9896837007
H    0.4372467631   0.3074152091  -2.5915590536
H    0.6268251123   0.8510540301  -4.2740818528
C    6.0030974458  -0.3976744629  -0.0673094300
H    5.9539651266  -1.2247432395  -0.7901859606
C    7.1798911943   0.5055454138  -0.4729724407
H    7.0455668439   0.8997825565  -1.4854326533
H    8.1239488299  -0.0500693658  -0.4399854707
H    7.2583377263   1.3567039697   0.2136391297
C    6.2411959336  -0.9994574269   1.3189568296
H    7.1132506447  -1.6612839926   1.2956845839
H    5.3771005940  -1.5803177126   1.6565662794
H    6.4427582472  -0.2219913409   2.0645689412
C    2.5031696226   2.6830190811   1.9016228784
H    1.4497251697   2.9325003225   1.7277942923
C    3.2897923109   4.0043954735   1.9087649229
H    3.1802562725   4.5331705551   0.9569879322
H    4.3570183806   3.8117953584   2.0705851097
H    2.9328400353   4.6600403583   2.7110981965
C    2.6019408944   1.9997579780   3.2694904999
H    2.0919715487   1.0295954312   3.2759988412
H    2.1325739624   2.6312972432   4.0314719184
H    3.6417074310   1.8399271438   3.5749885125
