# Supplementary material for: Benchmark Study on the Calculation of 207Pb NMR Chemical Shifts
Source: Inorg Chem. 2024 Mar 6;63(11):5052–64. doi: 10.1021/acs.inorgchem.3c04539 (PMC10951955; doi:10.1021/acs.inorgchem.3c04539)
Supplement: Supplementary file 1 — ic3c04539_si_001.zip [file ic3c04539_si_001.zip › structures/01/ensemble/01_02.xyz]

  126
G(CENSO)=       -3110.17292242  G(xTB)=         100.97705444        !CONF3
Pb  -0.5110134251  -0.0765242183  -1.0186261038
Si  -0.0167505580  -2.2329206520   0.6384975273
C   -0.0113596285   2.0080621864  -0.1362360374
C   -1.1701540067   2.7190709255   0.1932231369
Si   1.3391473379  -2.6425954211   2.5327954878
C    0.8450469814  -1.7218791521   4.1069322219
H    1.5474729483  -1.9898357146   4.9069808343
H   -0.1605488245  -2.0074294309   4.4340584081
H    0.8635228369  -0.6365640492   3.9858479211
C    3.1292744919  -2.1969603751   2.1103461073
H    3.1996505371  -1.1839912272   1.7000729609
H    3.5445503989  -2.8822704775   1.3631159437
H    3.7610757658  -2.2510920525   3.0059613458
C    1.2605150211  -4.4795702044   2.9917977166
H    0.2624228313  -4.7431128950   3.3597952014
H    1.9779135808  -4.6880834670   3.7963419414
H    1.4936410416  -5.1356714550   2.1487463708
C   -1.1130712099   4.0857484004   0.4750190134
H   -2.0180084444   4.6248402351   0.7464735983
Si   1.1177234940  -3.3266657242  -1.1420527904
C   -0.0274108854  -3.6822532695  -2.6108208479
H    0.5648273059  -4.0896386843  -3.4404279091
H   -0.5240601945  -2.7731448872  -2.9687064192
H   -0.8042479604  -4.4134608389  -2.3644931529
C    1.9348556349  -4.9698134222  -0.6759994771
H    2.3920273120  -5.4090650577  -1.5721769158
H    1.2100027737  -5.6885511636  -0.2798983349
H    2.7242660888  -4.8381067847   0.0710997421
C    2.4798331474  -2.1761534839  -1.7783911628
H    2.0679022879  -1.2883618017  -2.2758112292
H    3.1168505563  -2.6855329943  -2.5133108195
H    3.1169622674  -1.8104413528  -0.9666926704
Si  -2.0566384162  -3.4177541298   0.7810064108
C   -2.9457705032  -3.1173422808   2.4231308497
H   -3.8255346652  -3.7699109340   2.4922380493
H   -3.2847600887  -2.0794899168   2.4959322397
H   -2.3031114738  -3.3236630480   3.2861780526
C   -1.8009359612  -5.2881833731   0.6240194583
H   -1.3776288709  -5.5638945802  -0.3471273649
H   -2.7637436390  -5.8044691257   0.7306632449
H   -1.1274224372  -5.6656249778   1.4008497797
C   -3.2321582426  -2.8588478725  -0.5927689352
H   -2.8034763865  -3.0044760311  -1.5899780630
H   -3.4759845125  -1.7951605964  -0.4809883917
H   -4.1717516006  -3.4244021521  -0.5408841140
C    0.1039006841   4.7557687898   0.3876032735
H    0.1529819130   5.8230092534   0.5862468797
C    1.2566208226   4.0612537183   0.0295873056
H    2.2018640011   4.5908282783  -0.0638237564
C    1.2106379078   2.6858714874  -0.2183606048
C   -2.4611301658   1.9583274515   0.2171201092
C   -2.9166337706   1.3806299812   1.4226435561
C   -4.1033262935   0.6527756595   1.4139971308
H   -4.4644578888   0.2110696049   2.3409482722
C   -4.8536278569   0.4698420623   0.2511594952
C   -4.3931589119   1.0462747408  -0.9285805460
H   -4.9618941652   0.9173365899  -1.8433639350
C   -3.2106858825   1.7924935752  -0.9703686469
C   -2.1681525612   1.6140003660   2.7213910385
H   -1.1597470409   1.9540686572   2.4609927862
C   -2.8511891392   2.7324931465   3.5238434585
H   -3.8678537623   2.4351574388   3.8074461047
H   -2.9200655710   3.6559237558   2.9400422059
H   -2.2884477713   2.9452729931   4.4398167314
C   -2.0202115213   0.3503857204   3.5693010448
H   -1.5539258564  -0.4534524709   2.9910997074
H   -2.9845573526  -0.0084259911   3.9465367243
H   -1.3857671316   0.5565612939   4.4377668412
C   -6.1520124332  -0.3121725745   0.3289678998
H   -5.9699840268  -1.1564799043   1.0109590006
C   -7.2526849036   0.5635077397   0.9515449548
H   -7.4547556163   1.4281892217   0.3085153825
H   -6.9563657073   0.9378591537   1.9365070653
H   -8.1825384368  -0.0052676004   1.0636864393
C   -6.6207943820  -0.8830773703  -1.0097513279
H   -5.8326662582  -1.4636447913  -1.4999821675
H   -6.9387934227  -0.0881454844  -1.6941192581
H   -7.4822668560  -1.5402242339  -0.8524833415
C   -2.8035349151   2.4990733302  -2.2538018739
H   -1.7246476870   2.6928659662  -2.1972289087
C   -3.0689782608   1.6818116614  -3.5221054300
H   -2.6398198114   0.6766313763  -3.4472427456
H   -2.6170145350   2.1823853026  -4.3850233542
H   -4.1406279614   1.5845172898  -3.7278684386
C   -3.5130677791   3.8608253843  -2.3376331520
H   -3.2829998475   4.4815071383  -1.4665423909
H   -4.5997103858   3.7215238962  -2.3804738544
H   -3.1999453238   4.4009746118  -3.2382290933
C    2.4516152677   1.9539022202  -0.6162102657
C    2.7014742650   1.7393589940  -1.9892257474
C    3.8741923894   1.0887631292  -2.3784844743
H    4.0737455050   0.9329059032  -3.4364522973
C    4.8050831234   0.6367762506  -1.4503233105
C    4.5369938675   0.8521435311  -0.1006832303
H    5.2505658465   0.5091945933   0.6468620335
C    3.3849599602   1.5053620195   0.3427490877
C    1.7731039602   2.3033734408  -3.0554495183
H    0.8081106000   2.5168162908  -2.5811446221
C    1.5129487182   1.3402359170  -4.2189529240
H    0.7536409777   1.7612629647  -4.8870745655
H    1.1462056057   0.3696341215  -3.8653385162
H    2.4140545976   1.1639814448  -4.8161043738
C    2.3312463196   3.6369207810  -3.5771668275
H    2.4653652373   4.3523111295  -2.7594834418
H    1.6508964651   4.0786996135  -4.3143427151
H    3.3050464405   3.4829546368  -4.0569740141
C    6.0914432864  -0.0276517853  -1.8995730437
H    6.0053849661  -0.1994602729  -2.9816433002
C    7.2891150986   0.9051328221  -1.6640836744
H    7.1418800619   1.8688609755  -2.1624557983
H    8.2123775654   0.4544461888  -2.0455702879
H    7.4230693337   1.0965635047  -0.5930544324
C    6.3236736218  -1.3852104752  -1.2251201399
H    5.4832745490  -2.0633159340  -1.3998181507
H    6.4490628840  -1.2747571862  -0.1422264248
H    7.2329220611  -1.8539048235  -1.6176847419
C    3.2874701064   1.7375229212   1.8482511702
H    3.9245447311   0.9607558476   2.2939289076
C    1.9038070591   1.5864413266   2.4909238466
H    1.3636577343   0.7206490388   2.0933353533
H    1.2806392493   2.4694687161   2.3296009648
H    2.0268323517   1.4558441951   3.5723890493
C    3.9151909255   3.0869177040   2.2365848586
H    3.9707728673   3.1775802526   3.3277360114
H    3.3105292234   3.9180405307   1.8608351994
H    4.9268419849   3.1851694751   1.8291318316
