# Supplementary material for: Benchmark Study on the Calculation of 207Pb NMR Chemical Shifts
Source: Inorg Chem. 2024 Mar 6;63(11):5052–64. doi: 10.1021/acs.inorgchem.3c04539 (PMC10951955; doi:10.1021/acs.inorgchem.3c04539)
Supplement: Supplementary file 1 — ic3c04539_si_001.zip [file ic3c04539_si_001.zip › structures/01/opt_r2scan-3c_sr/01_01_opt_r2scan-3c_sr.xyz]

126
C45H76PbSi4 optimized with ADF in AMS.
Pb        0.20685581452354      -0.04501052622149      -1.00975487186448
Si        0.27287214419267      -2.27207137187882       0.63973535394196
C        -0.08435750034418       2.03270177135591       0.00034160313155
C        -1.30973533521334       2.68094098429849       0.20105962954442
Si        0.71758532161724      -3.00493883952891       2.84629000469008
C         2.57017335443165      -3.19961564868109       3.14683477496984
H         2.72963555754295      -3.54011200194412       4.17631106127060
H         3.11794994630374      -2.26598208624122       3.01272443206240
H         3.00840480043827      -3.94459195764644       2.47870524494512
C        -0.03871368850597      -4.71756270686705       3.09273195340281
H        -1.12833954790895      -4.69894161642737       3.01104186180616
H         0.21623135650925      -5.08153359486415       4.09493221126826
H         0.34295922073209      -5.43742328886038       2.36488219954154
C         0.01552705194950      -1.91039683088094       4.20595736181093
H         0.36146938639475      -0.87774432185069       4.13139425034933
H         0.32540843154156      -2.30636471941839       5.17973484399958
H        -1.07677044919560      -1.89958246007447       4.17859932079081
C        -1.32936210730603       4.04313919603778       0.52714862120117
H        -2.28260972943968       4.53704514348809       0.69413927672857
Si        1.78042542111114      -3.50253977405076      -0.70554476754566
C         1.98323803490101      -5.30384336631613      -0.17835718161334
H         1.03353555911782      -5.84315111359779      -0.21049249780338
H         2.38752264150763      -5.39816876816204       0.83197493761539
H         2.67831291424910      -5.80328474798177      -0.86317952856704
C         3.47668945594963      -2.68274519257057      -0.64130949280958
H         3.84825070323157      -2.60439811629182       0.38424747606230
H         3.43279196124842      -1.66700632078984      -1.04625599759635
H         4.20777999532894      -3.24995421975136      -1.22865096143449
C         1.24401830425619      -3.53021561233145      -2.51682773887446
H         0.28463100107753      -4.03698486464952      -2.65097976201712
H         1.99212167743209      -4.06865419789934      -3.10981315524116
H         1.15043887391905      -2.52244183773977      -2.93144389126606
Si       -1.84510083556320      -3.13173455261826       0.01725666356708
C        -1.84262376945970      -4.99947224277565      -0.24775817413507
H        -2.86126714347378      -5.32924735002631      -0.48346591889993
H        -1.50858430230131      -5.54153178162951       0.63969774974034
H        -1.19800364258901      -5.28718425799696      -1.08218539678062
C        -2.43362974714284      -2.35280707353515      -1.60082942760405
H        -2.68913676075723      -1.29554201258600      -1.46607030716918
H        -3.34383213030949      -2.85540896203803      -1.94714500177113
H        -1.68831617026735      -2.43297933644989      -2.39696056677998
C        -3.13876138753222      -2.73037792715409       1.32684404239531
H        -3.34028178861570      -1.65625302790887       1.34480987224647
H        -2.82181469449547      -3.03088682360645       2.32897825716216
H        -4.07771105767562      -3.24847735793821       1.10138661892759
C        -0.14276773225025       4.76309883681744       0.63465948160887
H        -0.16907433777370       5.81659203332071       0.89258879039073
C         1.07577702674497       4.13466989128395       0.38946036896215
H         2.00363595852811       4.69615707118257       0.44806341200504
C         1.10157360566956       2.77772558782346       0.05879631243208
C        -2.59346414736769       1.93742915653617       0.03809460581666
C        -3.32369857903318       1.52769374632887       1.16844327273182
C        -4.52969940267625       0.84691179079502       0.98652581854051
H        -5.09266372307152       0.52200245449320       1.85704860834041
C        -5.03764595992522       0.56960603603585      -0.27898435420747
C        -4.30642887673154       0.99404264861932      -1.38833253236720
H        -4.69723062107601       0.80356775529600      -2.38197378919669
C        -3.09591758637255       1.67425493822070      -1.25774792129219
C        -2.82144304187596       1.79468057715897       2.57521564615735
H        -1.92873212712775       2.41770908651094       2.49278500961999
C        -3.84664687608301       2.56195658677579       3.41795256095665
H        -3.42520974578816       2.80115892535403       4.39836873466730
H        -4.75329171563267       1.97261168175692       3.58080764504534
H        -4.13551930371327       3.49697327587672       2.93061305479354
C        -2.40185555893506       0.48972484104868       3.25776406120058
H        -1.65423840475366      -0.03430815285058       2.65686967834346
H        -3.25772080984029      -0.17896645156198       3.39309422089114
H        -1.97042010095952       0.69216470973006       4.24223781405347
C        -6.36269236002323      -0.14658507322337      -0.44282095295660
H        -6.72570735857593      -0.38343043662752       0.56377324987784
C        -7.40310242345562       0.75683649727059      -1.11793499521581
H        -7.53060077258580       1.69022589424070      -0.56400515757491
H        -8.37155795111314       0.25192900990221      -1.17356841697124
H        -7.09589318873712       1.00881588942924      -2.13707387478603
C        -6.20514083110047      -1.46547559506840      -1.20812403570082
H        -5.48694775244830      -2.12058010960038      -0.71067035400756
H        -5.84675236847953      -1.28677875814120      -2.22610784146558
H        -7.16405403645713      -1.98702826827022      -1.27451032631395
C        -2.41044532018813       2.23792363448314      -2.49281186685118
H        -1.35899399920752       2.40116167363901      -2.24194157422633
C        -2.46039672608764       1.31146518232382      -3.71059370273264
H        -1.83453229443033       1.71735816661222      -4.50968897033453
H        -3.47423806014736       1.21557467324738      -4.10863910825679
H        -2.09410433419512       0.30970474181550      -3.46915081289289
C        -3.01314700259617       3.60987548312469      -2.83258081642856
H        -2.50574173467100       4.04993871649439      -3.69619094103765
H        -2.91791734234398       4.29739709223379      -1.98903840380129
H        -4.07612373250761       3.50810602887178      -3.07214505470304
C         2.38065275391573       2.07994344926754      -0.27656014367370
C         2.75452165883734       1.90631518920415      -1.63109827946125
C         3.93793641738582       1.22042569455040      -1.92561652920092
H         4.21778376119331       1.08716437787521      -2.96265236773650
C         4.76493318583985       0.72042998081461      -0.92439979235840
C         4.38531949044025       0.91757282660103       0.40407730203320
H         5.02700390423654       0.52968464774246       1.19034851284418
C         3.21150381880609       1.58184763998722       0.74935419656609
C         1.97096604657605       2.57761618062615      -2.74825455773263
H         0.94186691380633       2.70717039102898      -2.40054459085768
C         1.93170355177525       1.77943058773736      -4.05362271788132
H         1.59505818547889       0.75281324642470      -3.88493752485754
H         2.91066453995076       1.74572017979389      -4.53924473209410
H         1.23934708165527       2.25347859055443      -4.75400414319736
C         2.54729555574416       3.98108208978836      -2.99717053556567
H         2.51827344071937       4.58462339036480      -2.08780390226925
H         1.97401136734107       4.49713342585887      -3.77260759621183
H         3.58783369485683       3.90937628518906      -3.32799247237591
C         6.07253576548146       0.01108195572480      -1.22001014324229
H         6.14463820781868      -0.81988033803133      -0.50736054425479
C         6.16284619756381      -0.57157009805805      -2.62977763556467
H         7.06906937512691      -1.17452033498504      -2.72515271724634
H         6.21599652743306       0.21806474456566      -3.38509228083441
H         5.30382013513512      -1.20750517437768      -2.85737086328537
C         7.25289540915228       0.95979840895038      -0.95572069906655
H         7.23084318354005       1.34615282450888       0.06577212827415
H         7.21050152066395       1.81248121943739      -1.64037737744000
H         8.20445285173385       0.44322902734195      -1.10927044496060
C         2.86569297366797       1.80163323462189       2.20983513089426
H         1.85524285227211       2.21502178446701       2.24844114486037
C         3.81899482055789       2.82561795051055       2.84077103976554
H         4.84908942130644       2.45686852714915       2.82506641767822
H         3.54152306275249       3.01525314365183       3.88151347272512
H         3.79266506940861       3.77433833267167       2.29888922451809
C         2.85696644211312       0.49212861845618       2.99869937044532
H         3.85373596860203       0.04458212663991       3.04666198972450
H         2.17945104753536      -0.22488455327150       2.52930591025309
H         2.52152618526097       0.66595912310780       4.02499336117424
