# Supplementary material for: Benchmark Study on the Calculation of 207Pb NMR Chemical Shifts
Source: Inorg Chem. 2024 Mar 6;63(11):5052–64. doi: 10.1021/acs.inorgchem.3c04539 (PMC10951955; doi:10.1021/acs.inorgchem.3c04539)
Supplement: Supplementary file 1 — ic3c04539_si_001.zip [file ic3c04539_si_001.zip › structures/01/opt_gfn2/01_01_opt_gfn2.xyz]

126
 energy: -144.386707837312 gnorm: 0.000257145156 xtb: 6.6.1 (8d0f1dd)
Pb           0.54279450086275       -0.11908593472766       -0.88474629278666
Si           0.46086792021803       -2.37024612819597        0.74065351598261
C           -0.12654372100351        1.95892751588702       -0.05201899938944
C           -1.33393833447477        2.62429012613090        0.17260444292138
Si           0.66298179713568       -3.07304664155992        3.02402258132578
C            2.45832069704734       -3.49412461326762        3.55611207614112
H            2.47611479586547       -3.99149362384671        4.52337427080582
H            3.08053537402868       -2.61022647019346        3.63614111944707
H            2.92835161208016       -4.16227270166350        2.84214841106014
C           -0.28110701483127       -4.72822265040917        3.24017294592845
H           -1.33407836921406       -4.61746007997309        3.00381201798277
H           -0.21351197981861       -5.10594994947980        4.25752520749303
H            0.11976126847466       -5.49246147444692        2.58250254475896
C           -0.01768982540998       -1.92367159024220        4.39886235462941
H            0.28684496941218       -0.89433476487548        4.24858046415044
H            0.33278282380659       -2.22861299565611        5.38244920126233
H           -1.10208747806120       -1.94362525919099        4.41961455940344
C           -1.35303646201609        3.98354947800184        0.48124239059711
H           -2.30318992640281        4.47213425496885        0.65044452501539
Si           2.08881661610974       -3.73465610312375       -0.40211645004244
C            2.11697434945932       -5.59605785190285        0.05486589782962
H            1.16998140035585       -6.07121044121750       -0.18095585384051
H            2.29263378316740       -5.73457075203810        1.11670018564461
H            2.89573998130699       -6.13798664758576       -0.47722129050612
C            3.86673541878185       -3.07741439414242       -0.11079454251102
H            4.14871447055672       -3.15203137010038        0.93389897853241
H            3.94009670556023       -2.03104426435338       -0.39115956226964
H            4.60767117764685       -3.62678054602029       -0.68724222638922
C            1.85952930704429       -3.69395366800071       -2.31011711905909
H            0.86274545688681       -4.01921166318966       -2.59286623613164
H            2.56746367333057       -4.34163713553339       -2.82186345312611
H            1.99793541960350       -2.69015302533209       -2.70169981928313
Si          -1.67880796130327       -3.14711453660497       -0.01717545975085
C           -1.87753299119922       -4.99635454777169       -0.48476103282216
H           -2.84444643587827       -5.20372148023665       -0.93896316107215
H           -1.78729513285207       -5.62935051163051        0.39235297551394
H           -1.11322378090488       -5.30711599993764       -1.19063719637108
C           -2.02285284878457       -2.16139188299987       -1.62909824561838
H           -1.91429205119142       -1.09256067550909       -1.43414982972848
H           -3.02672126329604       -2.30762486910586       -2.01938480831472
H           -1.32801667447275       -2.43438405832032       -2.41807310387192
C           -3.13849296657733       -2.72836078470160        1.14519148424529
H           -3.29578654807452       -1.65582225110997        1.18843537289019
H           -2.95244695551726       -3.07527180764034        2.15632248628374
H           -4.06873438143091       -3.18461212033515        0.81389187705756
C           -0.17910510355246        4.70827909528571        0.55855046944532
H           -0.20473737862253        5.76143006042328        0.80231410406219
C            1.02688188720790        4.08300258682074        0.29253159569472
H            1.95057790518335        4.64560625415180        0.30952667532288
C            1.04426124623230        2.73057248029796       -0.01544290418030
C           -2.63290694826748        1.91770821540137        0.03341917866088
C           -3.31960886995517        1.47740669517703        1.16657759835070
C           -4.53763746229344        0.83064797470606        1.01078345606885
H           -5.07130719788502        0.48623164269520        1.88543666768882
C           -5.10348052848060        0.63100942226572       -0.23851280920852
C           -4.42520749329952        1.11021607247978       -1.34881608901349
H           -4.86921805991615        0.99727492910285       -2.32615238651999
C           -3.19951168443194        1.74892447874150       -1.23492527656669
C           -2.77228525525002        1.73306930993986        2.55263376807248
H           -1.81685867520163        2.25650079312454        2.45338070056299
C           -3.72355883902825        2.63148066348215        3.34923440071727
H           -3.28472978201546        2.87950189899855        4.31386325937198
H           -4.67532685545886        2.13495531023892        3.52406889441956
H           -3.91641448962797        3.55708271710566        2.81078223994510
C           -2.51139670904468        0.42488076371187        3.29803326097991
H           -1.81562280632890       -0.19208861009886        2.73508041521576
H           -3.43357341809436       -0.13260781964068        3.44508247135995
H           -2.08208850215863        0.63446148347028        4.27541432923504
C           -6.45200774791739       -0.03805192090651       -0.36843448288923
H           -6.74470867642768       -0.40608742704880        0.62212017506013
C           -7.50479722048307        0.97638307714895       -0.82597784252488
H           -7.54612388946843        1.81613812032003       -0.13489635343844
H           -8.48821570280670        0.51139173156624       -0.86620777203994
H           -7.26470386081621        1.35975754275942       -1.81515116967322
C           -6.40593246326964       -1.23565694626995       -1.31962396600422
H           -5.65230542371366       -1.94845939814548       -0.99297683541369
H           -6.16583523018272       -0.92171293228138       -2.33268393761882
H           -7.37184669197811       -1.73756074300498       -1.33879575349184
C           -2.54486167779194        2.33920134451897       -2.46631802941106
H           -1.55460313304982        2.70849173461119       -2.18488942871740
C           -2.36368484753457        1.31558707464372       -3.58818747343857
H           -1.85092438706590        1.77459831961400       -4.43129989682556
H           -3.32067998104782        0.93800636805805       -3.93999989630513
H           -1.76966875268713        0.47200314353139       -3.24137501377512
C           -3.36697996552398        3.53353151116553       -2.96277954022267
H           -2.87531566022550        4.00402563022551       -3.81242184139992
H           -3.47418696370635        4.27431640588433       -2.17338764316763
H           -4.36118759397888        3.21763933646182       -3.27154324439743
C            2.31588999854834        2.04594422776029       -0.38512045840137
C            2.79895707027112        2.13375954426874       -1.70569084308266
C            4.00728516332639        1.53368877497225       -2.02532184991187
H            4.38525027044227        1.62214905279965       -3.03137297141477
C            4.75091251089796        0.84075591852187       -1.08050380370935
C            4.27612909606382        0.78437437987041        0.22045038478979
H            4.87077436069198        0.28228772081561        0.96785739695642
C            3.07573673743695        1.37915865264988        0.59090252431998
C            2.06799217074198        2.94971224591141       -2.74985114983248
H            1.08834987063431        3.22449146195761       -2.34775593115615
C            1.84698348404091        2.17413637258562       -4.05024580240248
H            1.33934017760309        1.23196896739460       -3.85188862935686
H            2.78854170206876        1.95989356335836       -4.54991687951549
H            1.23207540952080        2.76152539363848       -4.72912173307401
C            2.84443609070597        4.24152009189952       -3.02619671106745
H            2.98007308423023        4.80786910111850       -2.10790449640958
H            2.30141450020833        4.86196517948924       -3.73637087280378
H            3.82622216109980        4.02086660386213       -3.43975655601911
C            6.07840430294239        0.21382547521636       -1.43495228112681
H            6.38782334653153       -0.41925683896738       -0.59545770710039
C            5.98391201868039       -0.66760566262676       -2.68233369787025
H            6.91817547518665       -1.20615605498482       -2.82829727978965
H            5.79675958446622       -0.07108500643630       -3.57183370142651
H            5.18005508652964       -1.39312012043775       -2.57782856533590
C            7.13724421483187        1.30522959503998       -1.62328174923530
H            7.22521088421612        1.90827896362948       -0.72176745403618
H            6.86840630968828        1.96126330691078       -2.44832803715769
H            8.10621155088712        0.85902744769030       -1.83810353490426
C            2.66914192425262        1.45295619270813        2.04429685539076
H            1.59604092964404        1.66088859869571        2.08904836804079
C            3.41300143763142        2.62090765218499        2.70444008844886
H            4.48877895153305        2.46368155814670        2.65460071969601
H            3.12215302939071        2.70698974495733        3.74912351565072
H            3.17881542388088        3.55671185534084        2.20371855487992
C            2.93823332363269        0.15987201457592        2.80852087715321
H            4.00471157695501       -0.01153310447739        2.93184489723778
H            2.49856851797982       -0.68605571687192        2.28588110048811
H            2.49712060421279        0.22258579855447        3.79995427200776
