# Supplementary material for: Benchmark Study on the Calculation of 207Pb NMR Chemical Shifts
Source: Inorg Chem. 2024 Mar 6;63(11):5052–64. doi: 10.1021/acs.inorgchem.3c04539 (PMC10951955; doi:10.1021/acs.inorgchem.3c04539)
Supplement: Supplementary file 1 — ic3c04539_si_001.zip [file ic3c04539_si_001.zip › structures/01/opt_r2scan-3c_so/01_01_opt_r2scan-3c_so.xyz]

126
C45H76PbSi4 optimized with ADF in AMS.
Pb        0.14914082196312      -0.05632290292545      -0.98033252745511
Si        0.22002113226364      -2.28623668576511       0.63844708354326
C        -0.06713826944188       2.02621067189008       0.01365147788453
C        -1.29663746522746       2.66579270189376       0.21094217904161
Si        0.70892141918696      -2.99685249963587       2.84417143258925
C         2.56790864419386      -3.16932937433588       3.11222603502193
H         2.74956293719786      -3.49900517488197       4.14150664273966
H         3.10179364999670      -2.23055960868220       2.96062032173659
H         3.00275774058102      -3.91464051091761       2.44250307481442
C        -0.02634712734853      -4.71668399539004       3.10112060754221
H        -1.11691674748335      -4.70962582122321       3.03075674812486
H         0.24319397538788      -5.07723611667882       4.10069539572257
H         0.35554005940606      -5.43297921023079       2.36977992156228
C         0.01848113442777      -1.90656896060318       4.21268866838185
H         0.33016469357768      -0.86483971831701       4.11639764812968
H         0.37247947809606      -2.28216351178310       5.17943269917309
H        -1.07383575657570      -1.92984785755659       4.22234383057885
C        -1.32358671092376       4.02687305926338       0.54012938946666
H        -2.27927872706274       4.51600535522956       0.70605738607723
Si        1.74619818829811      -3.47406867465594      -0.72571413590768
C         1.98421778808298      -5.27233365125735      -0.20408577797622
H         1.04365100962314      -5.82764198356022      -0.23264091113932
H         2.39599327150818      -5.36315270238832       0.80340368340893
H         2.68342827423298      -5.75782856689443      -0.89464844483544
C         3.42388983926598      -2.61791806684702      -0.66759447615758
H         3.79989212515852      -2.53479949203710       0.35579919232904
H         3.35876669070182      -1.60224709456124      -1.07014920033763
H         4.16292735979572      -3.16904617325721      -1.26018918452363
C         1.19452034481042      -3.50521732039732      -2.53139325725010
H         0.24930714632356      -4.03935641107963      -2.65955294666936
H         1.95254691003996      -4.01732819518140      -3.13487908915537
H         1.06705145843579      -2.49748306738080      -2.93649835747902
Si       -1.89065957388324      -3.16839683668560       0.02251030671266
C        -1.85498925927162      -5.03738254801522      -0.22978777715927
H        -2.86819381383429      -5.38781937644303      -0.45867462829082
H        -1.50667308723401      -5.56789717269329       0.65911717300492
H        -1.20917578141278      -5.31763363057923      -1.06584303445788
C        -2.48636709525052      -2.40776972071059      -1.59987575137022
H        -2.75463577961453      -1.35318817725064      -1.47292055848510
H        -3.38729100746622      -2.92762117439154      -1.94469622276811
H        -1.73635295424431      -2.48163034441207      -2.39191931553141
C        -3.18610684296925      -2.78021240394125       1.33390055728838
H        -3.40267503980142      -1.70899940786910       1.34879922884412
H        -2.86226022834986      -3.07263887321732       2.33628238331275
H        -4.11807492466418      -3.31255747749957       1.11277080772180
C        -0.13984793766517       4.75135607771753       0.64936741805125
H        -0.17045802584368       5.80425392841136       0.90906536724129
C         1.08133403680406       4.12912531238337       0.40224527490437
H         2.00659719609222       4.69490655301081       0.46121600351536
C         1.11720147743868       2.77216796990578       0.06983345839834
C        -2.57622344718946       1.91625420750367       0.04058123322381
C        -3.30335069848986       1.49078919041832       1.16678492988164
C        -4.51462218701094       0.82102115142217       0.97901227421104
H        -5.07871233782248       0.49105753784096       1.84697289139270
C        -5.02733069017199       0.56376493224173      -0.28869817693510
C        -4.29436247721307       0.99544257933099      -1.39419861691536
H        -4.68675657915941       0.81739100273993      -2.38949345495253
C        -3.08124108984411       1.66982699366518      -1.25779547223378
C        -2.80378789122512       1.74525826182886       2.57654011765465
H        -1.86224222054552       2.29263382619996       2.49817763861307
C        -3.78375034540392       2.61354444679004       3.37489757172030
H        -3.37649205259143       2.83171890975077       4.36620167964540
H        -4.74291140225463       2.10591315001564       3.51083903820860
H        -3.97418295373065       3.56157664838637       2.86505544271670
C        -2.50570813400666       0.42964412060373       3.30022701895962
H        -1.79309223241823      -0.16793333492559       2.72694920282032
H        -3.41383141222294      -0.16507846394458       3.43860616689713
H        -2.07484417757058       0.62382091185090       4.28646609366323
C        -6.35777823229264      -0.14078544193433      -0.45856675866907
H        -6.72796263104583      -0.37297261039509       0.54644928899484
C        -7.38723487869834       0.76990087028822      -1.14051127972007
H        -7.50816089887988       1.70633257072096      -0.59030280202536
H        -8.35995556698324       0.27354701394945      -1.19748701011268
H        -7.07484740748052       1.01540846330936      -2.15957860597067
C        -6.20687690454120      -1.46227855272794      -1.22078674349321
H        -5.49926739292343      -2.12356525854199      -0.71652036681893
H        -5.83796166015055      -1.28827297763865      -2.23580907423311
H        -7.17027184885531      -1.97447179532164      -1.29440043641705
C        -2.39575853004747       2.24379021115687      -2.48779232951006
H        -1.34592305688955       2.41115652870769      -2.23349478985163
C        -2.43773882147034       1.32121116790338      -3.70887967779837
H        -1.81202763277877       1.73312247637600      -4.50495957145815
H        -3.45005945882010       1.22107054911482      -4.10962820190873
H        -2.06547116160168       0.32152735143244      -3.46837400207349
C        -3.00519093294981       3.61378308149685      -2.82303677988724
H        -2.49733530621559       4.06042738814716      -3.68292948629338
H        -2.91646331930053       4.29816272224168      -1.97623611815468
H        -4.06675128248960       3.50752753417409      -3.06670981557626
C         2.40245190025776       2.08795788151724      -0.26567711059169
C         2.76963671143425       1.90482711581626      -1.61968766816974
C         3.95789114009321       1.22888376918282      -1.91441178223435
H         4.23285950355537       1.08786668585424      -2.95175766475455
C         4.79480298238666       0.74428760293042      -0.91344031096956
C         4.42233919440233       0.95340479103963       0.41473570687032
H         5.07120160013138       0.57870914014319       1.20173254568710
C         3.24516382978037       1.61272628226767       0.75981427995457
C         1.96849203504068       2.54920916939504      -2.73991642209116
H         0.94125658701247       2.67167934829988      -2.38507744022488
C         1.92564852891377       1.72778840390548      -4.03076176385627
H         1.60111881883977       0.70129268331554      -3.83958753523097
H         2.90027122121383       1.69527190212702      -4.52511436211484
H         1.22151111779124       2.18171083015330      -4.73279600358055
C         2.52442848424139       3.95525563811510      -3.01772319217490
H         2.49670326079623       4.57308550803944      -2.11778359237907
H         1.93732932240294       4.45168785671655      -3.79569224028720
H         3.56263170903631       3.89140069006062      -3.35745117724235
C         6.10346278371536       0.03740591992549      -1.21047903783409
H         6.18260147688209      -0.78747138157439      -0.49139247419529
C         6.18756702787193      -0.55704638240219      -2.61574695253907
H         7.09471867662519      -1.15859815093021      -2.71123191323032
H         6.23452867538037       0.22639190785961      -3.37790708875399
H         5.32855333175699      -1.19644472584223      -2.83309346123439
C         7.28260261746339       0.99156894321655      -0.96124540605526
H         7.26519071753184       1.38669399962412       0.05696361747812
H         7.23340420047564       1.83821322922483      -1.65290447949984
H         8.23493631746589       0.47675349117401      -1.11608271101486
C         2.90481896222845       1.83662544600357       2.22114914370055
H         1.91004566994244       2.28573475123173       2.26169120895580
C         3.89166672317473       2.81884316398068       2.86581786027577
H         4.90767221036057       2.41308951890947       2.85534233447584
H         3.61409889553099       3.01149072650067       3.90596503895381
H         3.90436787663407       3.77168051395051       2.33051015899237
C         2.84637213735069       0.51956791432254       2.99606193088772
H         3.82626311566292       0.03531119382725       3.03348932429433
H         2.14151431725937      -0.16666856426327       2.52047325534605
H         2.52063680302028       0.69314913583112       4.02560670377822
