# Supplementary material for: Benchmark Study on the Calculation of 207Pb NMR Chemical Shifts
Source: Inorg Chem. 2024 Mar 6;63(11):5052–64. doi: 10.1021/acs.inorgchem.3c04539 (PMC10951955; doi:10.1021/acs.inorgchem.3c04539)
Supplement: Supplementary file 1 — ic3c04539_si_001.zip [file ic3c04539_si_001.zip › structures/02/ensemble/02_01.xyz]

  79
G(CENSO)=       -2722.68769943  G(xTB)=         -81.31715048        !CONF1
Pb  -0.0024327592  -1.0039927101  -0.0023964405
Si  -2.0011868062   2.0932794494   0.6210254931
Si  -2.8204406776   0.0604646145  -1.6085356513
Si  -2.9377136901  -0.7928044078   1.3830971217
Si   1.9980342897   2.0933308787  -0.6190975626
Si   2.8169574312   0.0578027114   1.6074257102
Si   2.9330260475  -0.7916617722  -1.3850071551
C   -2.0508816570   0.2853387574   0.1019163300
C   -1.6737186982   2.3352158880   2.4708356765
C   -3.6627968804   2.9622963897   0.3135075268
C   -2.2463018255  -1.5409650099  -2.4541844646
C   -2.3619441889   1.3948262696  -2.8664898037
C   -4.7129188170   0.0259602874  -1.5983991048
C   -4.5520897648  -0.0721241485   2.0511706741
C   -1.8213676798  -1.1485685394   2.8803563671
C   -3.3728444236  -2.5300875328   0.7608313534
C   -0.7280124198   3.1857447695  -0.2616738891
C    0.7250560463   3.1851837625   0.2646654803
C    1.6708419152   2.3379384263  -2.4686152234
C    3.6599395871   2.9616409196  -0.3106348545
C    2.2429729995  -1.5446945723   2.4513154674
C    4.7093396120   0.0230001014   1.5968553290
C    2.3586972872   1.3905013423   2.8671740694
C    4.5476980511  -0.0710379636  -2.0525739577
C    3.3676990863  -2.5300247659  -0.7654998363
C    1.8156398347  -1.1447739285  -2.8821778600
C    2.0467459277   0.2848130699  -0.1022637283
H   -2.4810503858   1.9502662645   3.1015251258
H   -1.5881524528   3.4121178494   2.6639864921
H   -0.7418840573   1.8717585456   2.8063821465
H   -3.6266657537   3.9615483015   0.7653475426
H   -4.5039342838   2.4253839167   0.7619127380
H   -3.8809307911   3.0941625249  -0.7515014881
H   -1.2027790951  -1.4808097060  -2.7922249651
H   -2.8475351904  -1.6822072667  -3.3615634003
H   -2.3559011629  -2.4417598716  -1.8436124311
H   -2.6682384575   2.4044620976  -2.5789626263
H   -2.8667001779   1.1516929472  -3.8100502481
H   -1.2868344260   1.4137894509  -3.0707966286
H   -5.0620155092  -0.0826950708  -2.6330823571
H   -5.1291802010   0.9581813294  -1.2033105990
H   -5.1343252804  -0.8012973029  -1.0200898272
H   -4.4122160676   0.8610697852   2.6041651771
H   -4.9939113234  -0.8032999009   2.7398661302
H   -5.2773646154   0.1149533615   1.2532994064
H   -2.4342515693  -1.5450494657   3.6999686475
H   -1.2911816100  -0.2710463785   3.2613469527
H   -1.0822078135  -1.9302462081   2.6549877754
H   -3.8430785192  -3.0721288514   1.5912594828
H   -2.4835129705  -3.0992405225   0.4659398028
H   -4.0739178627  -2.5426870607  -0.0785060171
H   -0.7533033283   3.0038135633  -1.3418305655
H   -1.1504986328   4.1953843481  -0.1369907044
H    0.7500850940   3.0017338775   1.3445693287
H    1.1478165514   4.1948783583   0.1414054057
H    0.7382726723   1.8761342333  -2.8043935996
H    2.4774240296   1.9527205649  -3.1000768514
H    1.5865459222   3.4151839788  -2.6603602183
H    4.5007576269   2.4252376204  -0.7602770997
H    3.8786826350   3.0919472757   0.7544219331
H    3.6237489023   3.9615378883  -0.7610516496
H    2.3517163736  -2.4446618466   1.8393749715
H    1.1997325356  -1.4846323754   2.7902781304
H    2.8447678720  -1.6874749281   3.3580555302
H    5.1258028459   0.9552234287   1.2020277221
H    5.1304073176  -0.8042167035   1.0182393758
H    5.0584370587  -0.0861074982   2.6314890801
H    1.2836256675   1.4093679123   3.0716752187
H    2.6651375405   2.4004413509   2.5808855965
H    2.8636083124   1.1459833122   3.8102910067
H    4.4084156988   0.8624518927  -2.6051987812
H    4.9892704288  -0.8022069128  -2.7414243495
H    5.2729126289   0.1152466641  -1.2544771957
H    2.4782449106  -3.0990845832  -0.4708131040
H    4.0694062378  -2.5442821174   0.0732676611
H    3.8369415849  -3.0710676945  -1.5971424165
H    1.2824230678  -0.2672294693  -3.2588463967
H    1.0790883630  -1.9293690280  -2.6586090367
H    2.4282826965  -1.5360878017  -3.7044158791
