# Supplementary material for: Benchmark Study on the Calculation of 207Pb NMR Chemical Shifts
Source: Inorg Chem. 2024 Mar 6;63(11):5052–64. doi: 10.1021/acs.inorgchem.3c04539 (PMC10951955; doi:10.1021/acs.inorgchem.3c04539)
Supplement: Supplementary file 1 — ic3c04539_si_001.zip [file ic3c04539_si_001.zip › structures/02/opt_r2scan-3c_sr/02_01_opt_r2scan-3c_sr.xyz]

79
C20H52PbSi6 optimized with ADF in AMS.
Pb       -0.00233460095754      -1.01720352182219      -0.00207966923872
Si       -1.99659881193612       2.08264919835081       0.61904647457213
Si       -2.81612885801142       0.06059766139915      -1.60474136544344
Si       -2.93432601520342      -0.79029599739416       1.38149296246173
Si        1.99329622456489       2.08306087928029      -0.61726070522298
Si        2.81247878153959       0.05803709517473       1.60379577461984
Si        2.92980921434177      -0.78919730256247      -1.38338903490166
C        -2.04709315065808       0.27918896945245       0.10126369757200
C        -1.67183371817115       2.32497389654726       2.46283877113677
C        -3.65116402574515       2.94964957783311       0.30729441729903
C        -2.24297968811533      -1.53363859467699      -2.45075708548544
C        -2.35506568965837       1.39268871721597      -2.85486312903785
C        -4.70166899201194       0.03024644775583      -1.59187589785519
C        -4.53818243767698      -0.06362771923937       2.04903781191359
C        -1.81598085208656      -1.14307699487256       2.87012096716361
C        -3.37074999954781      -2.52025768449030       0.75941638503647
C        -0.72717846084438       3.17092107237700      -0.26072040554679
C         0.72420088462913       3.17044768785217       0.26410207804216
C         1.66853980052312       2.32822473337467      -2.46070839935808
C         3.64822828015076       2.94908617507096      -0.30466176357017
C         2.23858534076190      -1.53706196934543       2.44763998495637
C         4.69802712768421       0.02677771451619       1.59038424413059
C         2.35229166249621       1.38888710547165       2.85555765946175
C         4.53392766897864      -0.06244902705084      -2.05024045451182
C         3.36564576662100      -2.52007835849206      -0.76353105342398
C         1.81102901679297      -1.13945559392557      -2.87239695324710
C         2.04308299466497       0.27893205838193      -0.10177510478502
H        -2.47451127772839       1.93534801158894       3.09247492314920
H        -1.59447099381935       3.40080283348457       2.65437800956246
H        -0.73825830246711       1.87012885610154       2.79718152510845
H        -3.61316217794892       3.94825986447102       0.75584402095597
H        -4.49314368468437       2.41701263991308       0.75349357838608
H        -3.86450033083988       3.07964865750263      -0.75660056723180
H        -1.19893436002694      -1.47427449775985      -2.77933644827614
H        -2.83542714853681      -1.66756565673251      -3.36269414148227
H        -2.36095142089880      -2.43579935418050      -1.84797488780767
H        -2.66080021059687       2.40011486721634      -2.56800414393950
H        -2.85744826957700       1.15015166913540      -3.79756823989409
H        -1.28193590181232       1.41111642204537      -3.05728197498753
H        -5.05223787170226      -0.07444867884541      -2.62430740124024
H        -5.11327961258758       0.96100965131076      -1.19464509022176
H        -5.12261434490456      -0.79555092681291      -1.01567512831517
H        -4.39291542688922       0.86866352028494       2.59759437546390
H        -4.97998004843051      -0.78949724844176       2.74015510761285
H        -5.26293874014590       0.12299968364098       1.25373854522803
H        -2.42342908010345      -1.53871170492055       3.69131950921713
H        -1.28800188220641      -0.26584221099023       3.24773190590134
H        -1.07788097426312      -1.92191169946695       2.64422674227278
H        -3.83653587803216      -3.06421385732206       1.58850028799035
H        -2.48434411417026      -3.08718246879128       0.46030663089765
H        -4.07317141690963      -2.53064955030440      -0.07579775636495
H        -0.75330436257695       2.99096286601899      -1.33848695901734
H        -1.14981994932981       4.17809656206488      -0.13482839594838
H         0.75033097130526       2.98879205412549       1.34159219465981
H         1.14694129691561       4.17779105559334       0.13976969735842
H         0.73415977871958       1.87537220073926      -2.79550133612281
H         2.47044673545833       1.93817616550371      -3.09105647114453
H         1.59278058992584       3.40442576635248      -2.65081453853342
H         4.48982907437039       2.41692844430753      -0.75215574620305
H         3.86213726859096       3.07730285212546       0.75932634765548
H         3.61034363624337       3.94843396740374      -0.75157704600352
H         2.35574025885999      -2.43832814899610       1.84335682184477
H         1.19460154471887      -1.47723886199597       2.77631306650615
H         2.83093563043851      -1.67319202711837       3.35931192760371
H         5.11007532216416       0.95765226988402       1.19388708146104
H         5.11842096452142      -0.79877570746951       1.01340446645785
H         5.04892846955422      -0.07906023012603       2.62259339935642
H         1.27916009730521       1.40785209721642       3.05788980312367
H         2.65881628858496       2.39641716316697       2.56992488885286
H         2.85435471401409       1.14500891941616       3.79809674471902
H         4.38907397963077       0.87036871323101      -2.59801583213132
H         4.97531136944679      -0.78805919716667      -2.74189058816333
H         5.25875082738796       0.12321143971874      -1.25477060564654
H         2.47915040498106      -3.08710677838524      -0.46488617244373
H         4.06821752790357      -2.53164651427299       0.07153991857958
H         3.83112329437894      -3.06302097857701      -1.59344872069024
H         1.28074233641324      -0.26210224649276      -3.24651355663466
H         1.07496765164051      -1.92082510804860      -2.64864630822180
H         2.41878114899003      -1.53068542052832      -3.69547665829694
