# Supplementary material for: Benchmark Study on the Calculation of 207Pb NMR Chemical Shifts
Source: Inorg Chem. 2024 Mar 6;63(11):5052–64. doi: 10.1021/acs.inorgchem.3c04539 (PMC10951955; doi:10.1021/acs.inorgchem.3c04539)
Supplement: Supplementary file 1 — ic3c04539_si_001.zip [file ic3c04539_si_001.zip › structures/02/opt_gfn2/02_01_opt_gfn2.xyz]

79
 energy: -81.898573783932 gnorm: 0.000366238712 xtb: 6.6.1 (8d0f1dd)
Pb          -0.00243006139769       -1.05073998638119        0.00115387756671
Si          -2.00806333059493        2.10756430312770        0.63808687950574
Si          -2.87276284087857        0.06281576321643       -1.61697944659390
Si          -3.01911481847686       -0.79660901622655        1.43052710572079
Si           2.00443864963812        2.10743803735774       -0.63632222696733
Si           2.86873556828649        0.05931437162419        1.61582474289977
Si           3.01451750084482       -0.79615035343680       -1.43276758204194
C           -2.07073479284415        0.25773308674258        0.12234328436872
C           -1.68240751646523        2.35605461741345        2.50629219386219
C           -3.67527378082044        3.00819719636026        0.32460870192863
C           -2.34429368299570       -1.59382380307198       -2.43362024022863
C           -2.35277566334518        1.37107080170729       -2.90724570889779
C           -4.78767285640986        0.07603250131853       -1.64185694997311
C           -4.64155581884211       -0.05142347469788        2.11545476870364
C           -1.90775712357021       -1.16767738653208        2.95048035725921
C           -3.50938767744796       -2.54974638725466        0.82379368719663
C           -0.71399746276523        3.17712199841915       -0.28280643846063
C            0.71085126999038        3.17629925490128        0.28606029389713
C            1.67875411984788        2.35834480550523       -2.50419913168878
C            3.67190231141439        3.00721074530514       -0.32185951561498
C            2.34134370275775       -1.59856815576986        2.43057740134989
C            4.78368304353061        0.07293187254951        1.64038845121020
C            2.34872058470766        1.36577042259350        2.90791013749087
C            4.63715733761228       -0.05025499009125       -2.11637903535192
C            3.50447209745827       -2.55012959179137       -0.82827374668882
C            1.90361887058332       -1.16530659849221       -2.95356827379934
C            2.06648597562136        0.25683864201964       -0.12317773502298
H           -2.52679902318377        2.04452291965175        3.11040744565830
H           -1.49647400021014        3.40425807333907        2.72289694647503
H           -0.81615970771176        1.79689876622428        2.83877279043504
H           -3.68351047965052        3.98901269798120        0.79337975954626
H           -4.51483171836814        2.45177500207103        0.72357651058170
H           -3.85427494800296        3.15439977245759       -0.73508900813915
H           -1.26120204345239       -1.65515763861821       -2.52606493133349
H           -2.75051132376414       -1.67589394658916       -3.43790189826179
H           -2.67923209871349       -2.45983750344578       -1.87721318762856
H           -2.61404700395987        2.37534654505704       -2.59759616675832
H           -2.84669548239568        1.18315937614327       -3.85677609098021
H           -1.28463251295970        1.34766827266816       -3.08908519801699
H           -5.16265549768593       -0.05485530630070       -2.65369739752264
H           -5.17733277111545        1.01712294828977       -1.27108462366503
H           -5.20970691866548       -0.71534221597875       -1.03315737441350
H           -4.46621945760164        0.88186817242089        2.63744909385387
H           -5.11294401999216       -0.73437594044718        2.81726245092128
H           -5.35517610007224        0.14414266843502        1.32337092675501
H           -2.43933442503885       -1.76431177020577        3.68619748975736
H           -1.57157377114272       -0.26566260949793        3.44392077375949
H           -1.02189136375556       -1.73087215321640        2.66172195053330
H           -3.99380758982151       -3.10356353852733        1.62348251273243
H           -2.64671995997467       -3.12834448016169        0.50984507778791
H           -4.20244620210240       -2.51418073812151       -0.00822936590655
H           -0.68579093716052        2.91255460955757       -1.33418679632912
H           -1.09461899176026        4.20131580489186       -0.24941643492020
H            0.68249006629647        2.91023109079560        1.33706036469081
H            1.09205909062214        4.20032466416092        0.25415476198951
H            0.81180921682469        1.80056366974322       -2.83719772835144
H            2.52268881233078        2.04652614246595       -3.10879995513146
H            1.49396902383519        3.40700594711731       -2.71957180827287
H            4.51127018365118        2.45122810083023       -0.72184589853014
H            3.85111962159854        3.15182709841669        0.73801951603593
H            3.68019680835238        3.98870921622141       -0.78920650269792
H            2.67482396709314       -2.46375633196135        1.87204141003187
H            1.25848698652858       -1.65972886779780        2.52533038730521
H            2.74987535447733       -1.68242287503416        3.43379307495761
H            5.17320445800308        1.01426940274273        1.27010644929428
H            5.20576252544878       -0.71805815738642        1.03120588676966
H            5.15885600432976       -0.05847962379313        2.65209785960584
H            1.28054240728203        1.34224285374621        3.08951060108876
H            2.61019688454104        2.37045969407922        2.59976535386956
H            2.84243745751605        1.17643138430507        3.85726530160739
H            4.46199573823917        0.88354730652963       -2.63751846903077
H            5.10878990203783       -0.73253879056579       -2.81867525981882
H            5.35047771318381        0.14452488816998       -1.32383789642159
H            2.64181575449384       -3.12872363884218       -0.51429087627154
H            4.19818945535865       -2.51572457449624        0.00325144636784
H            3.98804958473981       -3.10326376246581       -1.62894315588380
H            1.56280468419302       -0.26261580767968       -3.44255448896516
H            1.02072786502679       -1.73415961172096       -2.66698968212261
H            2.43747604121859       -1.75598951607751       -3.69241478696888
