# Supplementary material for: Benchmark Study on the Calculation of 207Pb NMR Chemical Shifts
Source: Inorg Chem. 2024 Mar 6;63(11):5052–64. doi: 10.1021/acs.inorgchem.3c04539 (PMC10951955; doi:10.1021/acs.inorgchem.3c04539)
Supplement: Supplementary file 1 — ic3c04539_si_001.zip [file ic3c04539_si_001.zip › structures/02/opt_r2scan-3c_so/02_01_opt_r2scan-3c_so.xyz]

79
C20H52PbSi6 optimized with ADF in AMS.
Pb       -0.00231795882013      -1.00421770147061      -0.00208251641757
Si       -1.99587711801342       2.08346264169522       0.62099276291760
Si       -2.81814202569173       0.06153544933089      -1.60832228009636
Si       -2.93449935065350      -0.79430164243025       1.38216535836606
Si        1.99260724582842       2.08388840884049      -0.61920804231906
Si        2.81444134151426       0.05902131930273       1.60739913444063
Si        2.93004996547152      -0.79325138128604      -1.38406124804687
C        -2.05230131753686       0.28031670610584       0.10082932622280
C        -1.67024653063684       2.32375293319042       2.46419559276637
C        -3.65117113507128       2.94830420785363       0.30954538508400
C        -2.24930734225991      -1.53213425658379      -2.45558039095943
C        -2.35689725370249       1.39589545945021      -2.85538644871591
C        -4.70347131841061       0.03347463955481      -1.58994351782557
C        -4.53992635407916      -0.06754906735111       2.04555077373907
C        -1.82036610817380      -1.14373993813827       2.87345954325839
C        -3.36507832635847      -2.52307211187335       0.75550299075115
C        -0.72722832352980       3.17051347258956      -0.26028603949135
C         0.72432166006828       3.17006133993488       0.26366042658769
C         1.66684817632438       2.32709774334022      -2.46202631491227
C         3.64830099899563       2.94773002180944      -0.30704048202767
C         2.24482687708262      -1.53547605252832       2.45251983340960
C         4.69977172869555       0.03004886768059       1.58860986743391
C         2.35395172237133       1.39210455079658       2.85609434801300
C         4.53584253740819      -0.06648181876620      -2.04661609126994
C         3.35990611788685      -2.52300615493951      -0.75970839605776
C         1.81563658776470      -1.14006626166066      -2.87588287548021
C         2.04834143453918       0.28004342480793      -0.10138826568153
H        -2.47368860038413       1.93479694903686       3.09326766118009
H        -1.59132236683161       3.39934104737414       2.65645944449661
H        -0.73749422862039       1.86708862077837       2.79824993847380
H        -3.61290669337437       3.94641688148070       0.75926629000049
H        -4.49291762901422       2.41517870391056       0.75542850925697
H        -3.86419904865760       3.07932986037929      -0.75420921185556
H        -1.20563966597295      -1.47302117272131      -2.78428570492323
H        -2.84466178578702      -1.66501430041297      -3.36577097689534
H        -2.36635056460239      -2.43347519245475      -1.85160923632502
H        -2.66245102742815       2.40304936693385      -2.56735477032610
H        -2.85935309009982       1.15453109112580      -3.79836278030329
H        -1.28381248954100       1.41398582578345      -3.05802044861874
H        -5.05557014262697      -0.07078378845831      -2.62192624879923
H        -5.11463458586269       0.96393362526877      -1.19167619825648
H        -5.12314865377198      -0.79294680683091      -1.01371220627454
H        -4.39548479898910       0.86430470881168       2.59516419578973
H        -4.98177697199353      -0.79415281854212       2.73590340027708
H        -5.26427182356784       0.11918797811516       1.24996549531945
H        -2.43052269281797      -1.53852873957196       3.69304909503918
H        -1.29396764351514      -0.26576817666863       3.25139745832348
H        -1.08093252006570      -1.92096727508273       2.64821942864634
H        -3.82951842952815      -3.07150312734113       1.58238426432364
H        -2.47507813403686      -3.08381061880125       0.45571351783985
H        -4.06643294396652      -2.53356517921448      -0.08060947622491
H        -0.75437855564982       2.99011038578240      -1.33793980746339
H        -1.14977463671961       4.17772113701551      -0.13429526720008
H         0.75143677620804       2.98812719141097       1.34104812695586
H         1.14704004523042       4.17736590507857       0.13908766906196
H         0.73318612240041       1.87254153500910      -2.79640771790328
H         2.46940701595553       1.93765330888031      -3.09191907895910
H         1.58959578716124       3.40308018742364      -2.65278067126409
H         4.48963093485384       2.41515298385349      -0.75437420745139
H         3.86206505025086       3.07687751658992       0.75678692844066
H         3.61000381070664       3.94661446318926      -0.75503355687101
H         2.36116395731330      -2.43597264776700       1.84714876653363
H         1.20119604253183      -1.47591600993485       2.78123616205566
H         2.84000699671107      -1.67040473794412       3.36251179892988
H         5.11138846001463       0.96062181329477       1.19109015438241
H         5.11893199817562      -0.79613370117643       1.01164213312387
H         5.05204361798594      -0.07531723105930       2.62042649671448
H         1.28084544041816       1.41065001190704       3.05854066274924
H         2.66021435159248       2.39940559414042       2.56935127254460
H         2.85607216166603       1.14932384216664       3.79889343445413
H         4.39187831817844       0.86598215622175      -2.59532486526820
H         4.97739076616861      -0.79266945191987      -2.73759646336088
H         5.26024800566536       0.11915448360837      -1.25082427065488
H         2.46969410399159      -3.08388008886723      -0.46079262426573
H         4.06115801794104      -2.53479596430599       0.07647871519340
H         3.82432499374333      -3.07030119588632      -1.58734881468662
H         1.28710230931080      -0.26190858634164      -3.25041775065528
H         1.07810046408831      -1.91971611475889      -2.65284204516885
H         2.42612910854912      -1.53054268176392      -3.69728204212000
