# Supplementary material for: Benchmark Study on the Calculation of 207Pb NMR Chemical Shifts
Source: Inorg Chem. 2024 Mar 6;63(11):5052–64. doi: 10.1021/acs.inorgchem.3c04539 (PMC10951955; doi:10.1021/acs.inorgchem.3c04539)
Supplement: Supplementary file 1 — ic3c04539_si_001.zip [file ic3c04539_si_001.zip › structures/03/ensemble/03_01.xyz]

  135
G(CENSO)=       -2522.32921307  G(xTB)=         101.05994884        !CONF14
Pb  -0.6778850000   0.4654018000  -0.2082333000
C    1.3961775000   1.5455933000   0.3290334000
C    1.2610858000   2.4980391000   1.3607804000
C    2.2535796000   3.4539803000   1.5989159000
H    2.1039660000   4.1843072000   2.3903044000
C    3.4101783000   3.4800323000   0.8333510000
H    4.1817324000   4.2214578000   1.0224847000
C    3.5469303000   2.5712158000  -0.2043610000
H    4.4193314000   2.6124391000  -0.8517040000
C    2.5472485000   1.6261123000  -0.4754965000
C    0.0463196000   2.6011887000   2.2366169000
C   -1.0528298000   3.3769311000   1.7859597000
C   -2.1238055000   3.6114691000   2.6485773000
H   -2.9666241000   4.2079218000   2.3120992000
C   -2.1207246000   3.1026727000   3.9399234000
H   -2.9620810000   3.2893769000   4.6020816000
C   -1.0428748000   2.3511716000   4.3779193000
H   -1.0382909000   1.9570482000   5.3921218000
C    0.0611252000   2.0990337000   3.5554519000
C   -1.0401372000   4.0503552000   0.4225207000
H   -0.3405848000   3.4990774000  -0.2162184000
C   -0.5095137000   5.4877458000   0.5425933000
H   -0.4792933000   5.9660368000  -0.4432456000
H    0.5001834000   5.5033951000   0.9625721000
H   -1.1620624000   6.0822653000   1.1926953000
C   -2.4090260000   4.0474145000  -0.2663720000
H   -3.1072223000   4.7416784000   0.2138053000
H   -2.8576580000   3.0489400000  -0.2539861000
H   -2.3030735000   4.3637763000  -1.3097955000
C    1.2268565000   1.3795256000   4.2248325000
H    0.7535732000   0.7336567000   4.9753947000
C    2.0919641000   0.4609129000   3.3615195000
H    2.6593187000  -0.2061944000   4.0199840000
H    2.8037382000   1.0158653000   2.7453775000
H    1.4820978000  -0.1623430000   2.7026577000
C    2.1089311000   2.3783770000   4.9955762000
H    2.6541803000   3.0308063000   4.3063029000
H    2.8465266000   1.8359391000   5.5985481000
H    1.5113686000   3.0069712000   5.6640593000
C    2.7402850000   0.8430792000  -1.7349793000
C    3.7201686000  -0.1667095000  -1.8126987000
C    3.9874927000  -0.7509647000  -3.0516408000
H    4.7472435000  -1.5242498000  -3.1290416000
C    3.2996422000  -0.3593321000  -4.1922267000
H    3.5245043000  -0.8237276000  -5.1492142000
C    2.3350314000   0.6352584000  -4.1115266000
H    1.8160415000   0.9522610000  -5.0120333000
C    2.0543714000   1.2618080000  -2.8959163000
C    4.5248964000  -0.5999598000  -0.5979017000
H    4.0730699000  -0.1329929000   0.2856298000
C    5.9786328000  -0.1122964000  -0.7046960000
H    6.0322502000   0.9725067000  -0.8347334000
H    6.4797906000  -0.5780698000  -1.5615277000
H    6.5378836000  -0.3769667000   0.1998504000
C    4.5009970000  -2.1188447000  -0.3884563000
H    5.0774899000  -2.3791666000   0.5053611000
H    4.9480729000  -2.6494037000  -1.2364000000
H    3.4804436000  -2.4883604000  -0.2560855000
C    1.1412902000   2.4781686000  -2.8816964000
H    0.9196981000   2.7195469000  -1.8376057000
C    1.8809795000   3.6887860000  -3.4713862000
H    2.1370044000   3.5119807000  -4.5226349000
H    2.8087549000   3.8839466000  -2.9235332000
H    1.2529701000   4.5856550000  -3.4169508000
C   -0.1895784000   2.2471674000  -3.5983966000
H   -0.7112701000   1.3644540000  -3.2120899000
H   -0.0551637000   2.0927226000  -4.6741686000
H   -0.8458064000   3.1152565000  -3.4671417000
C   -0.8395969000  -1.9280367000  -0.1593832000
C   -0.9066913000  -2.7533286000   0.9777693000
C   -1.3528235000  -4.0788100000   0.8761899000
H   -1.4012330000  -4.6864741000   1.7762361000
C   -1.7820135000  -4.5986729000  -0.3350856000
H   -2.1449270000  -5.6208850000  -0.3989288000
C   -1.7796013000  -3.7794244000  -1.4545970000
H   -2.1523999000  -4.1509157000  -2.4059975000
C   -1.3088770000  -2.4649582000  -1.3764368000
C   -0.6602080000  -2.2725137000   2.3721828000
C    0.4668790000  -2.7091025000   3.0969472000
C    0.5675979000  -2.3771347000   4.4487920000
H    1.4261116000  -2.7148059000   5.0231895000
C   -0.4139326000  -1.6223439000   5.0767193000
H   -0.3194537000  -1.3768141000   6.1316202000
C   -1.5221996000  -1.1940362000   4.3595891000
H   -2.2973533000  -0.6223620000   4.8625566000
C   -1.6729232000  -1.5246942000   3.0117106000
C    1.5462454000  -3.5705100000   2.4610457000
H    1.3598565000  -3.5950805000   1.3804435000
C    2.9547120000  -3.0053104000   2.6803747000
H    3.0502541000  -1.9977708000   2.2664363000
H    3.6929640000  -3.6479942000   2.1894229000
H    3.2100908000  -2.9619280000   3.7449237000
C    1.4762146000  -5.0118552000   2.9905547000
H    1.6847269000  -5.0377175000   4.0667300000
H    2.2188070000  -5.6405853000   2.4862724000
H    0.4885373000  -5.4537359000   2.8301356000
C   -2.9876274000  -1.2114125000   2.3140731000
H   -2.8523299000  -1.3958023000   1.2438254000
C   -4.0764342000  -2.1809729000   2.7986887000
H   -4.2622188000  -2.0501811000   3.8712146000
H   -3.7765838000  -3.2204190000   2.6296940000
H   -5.0157917000  -2.0013314000   2.2629240000
C   -3.4331242000   0.2415189000   2.4830658000
H   -2.6514148000   0.9445594000   2.1746093000
H   -3.6807863000   0.4766215000   3.5235073000
H   -4.3252670000   0.4368765000   1.8770185000
C   -1.3933033000  -1.6755698000  -2.6504847000
C   -2.5552812000  -0.8978498000  -2.8926791000
C   -2.7211221000  -0.2840744000  -4.1344504000
H   -3.6097852000   0.3091782000  -4.3282051000
C   -1.7690107000  -0.4327650000  -5.1332862000
H   -1.9074606000   0.0525678000  -6.0958303000
C   -0.6391446000  -1.1976012000  -4.8948313000
H    0.1043730000  -1.3183679000  -5.6800124000
C   -0.4330172000  -1.8442104000  -3.6708957000
C   -3.6756422000  -0.8084471000  -1.8682329000
H   -3.2467526000  -1.0294958000  -0.8841742000
C   -4.3232307000   0.5788294000  -1.7987492000
H   -4.9397773000   0.7840964000  -2.6805853000
H   -3.5672493000   1.3667153000  -1.7199551000
H   -4.9781292000   0.6420007000  -0.9228472000
C   -4.7426980000  -1.8781830000  -2.1495532000
H   -5.5387872000  -1.8286238000  -1.3976818000
H   -4.3118290000  -2.8832068000  -2.1271553000
H   -5.1923164000  -1.7182513000  -3.1365039000
C    0.7838273000  -2.7607923000  -3.6102450000
H    1.5128356000  -2.2907148000  -4.2826947000
C    0.4537879000  -4.1391166000  -4.2111908000
H   -0.2371811000  -4.6910066000  -3.5662136000
H    1.3703576000  -4.7328359000  -4.3071300000
H   -0.0019049000  -4.0447660000  -5.2024590000
C    1.4921887000  -2.9217235000  -2.2648165000
H    1.6123163000  -1.9615469000  -1.7570182000
H    2.4924489000  -3.3317807000  -2.4427657000
H    0.9615393000  -3.6004170000  -1.5924090000
