# Supplementary material for: Benchmark Study on the Calculation of 207Pb NMR Chemical Shifts
Source: Inorg Chem. 2024 Mar 6;63(11):5052–64. doi: 10.1021/acs.inorgchem.3c04539 (PMC10951955; doi:10.1021/acs.inorgchem.3c04539)
Supplement: Supplementary file 1 — ic3c04539_si_001.zip [file ic3c04539_si_001.zip › structures/03/ensemble/03_05.xyz]

  135
G(CENSO)=       -2522.32707496  G(xTB)=         101.05886131        !CONF1
Pb  -0.0033811572   0.0038941551   0.8609745194
C    1.2007875074   1.6820758893  -0.4131106648
C    2.3194744541   1.6721092653  -1.2706427134
C    2.8330381529   2.8757205165  -1.7812104763
H    3.6884157870   2.8333332229  -2.4519692193
C    2.3206311976   4.1042050976  -1.3923615720
H    2.7422956910   5.0261087524  -1.7836496152
C    1.3018272062   4.1356264351  -0.4528549233
H    0.9295446973   5.0862438673  -0.0784294745
C    0.7425919466   2.9464666008   0.0247326902
C    3.2156690472   0.5052955527  -1.5818694939
C    4.2787176693   0.2432050951  -0.6889546946
C    5.3157159841  -0.5984174837  -1.0945478335
H    6.1369041103  -0.8053605777  -0.4134393750
C    5.3293126634  -1.1540936224  -2.3662915148
H    6.1577810982  -1.7848110897  -2.6779739439
C    4.2667367003  -0.9224392753  -3.2267324094
H    4.2677194727  -1.3833493227  -4.2111596179
C    3.1951249395  -0.1126663445  -2.8448511152
C    4.3287472281   0.8614760132   0.6978380086
H    3.5570762929   1.6364125734   0.7440228004
C    5.6693463600   1.5438855295   0.9955456662
H    5.6204342111   2.0620962632   1.9598973426
H    5.9130154403   2.2802002937   0.2225326258
H    6.4923404201   0.8230876575   1.0498480921
C    4.0009123791  -0.1951407891   1.7606797308
H    4.0147380078   0.2422421441   2.7654647438
H    4.7269058402  -1.0162999910   1.7352627150
H    3.0111945460  -0.6390628600   1.5949636254
C    2.0390199259   0.0865703319  -3.8045615751
H    1.2804060695   0.6845317798  -3.2862073085
C    2.4767555174   0.8513978921  -5.0605119828
H    2.8863655778   1.8329056911  -4.8002191912
H    1.6298890975   1.0030487516  -5.7394568451
H    3.2480074832   0.2970091846  -5.6073910522
C    1.4066482927  -1.2625759503  -4.1731148441
H    0.5509235315  -1.1165624957  -4.8401395767
H    1.0592178918  -1.7896260928  -3.2773025855
H    2.1220474790  -1.9102946099  -4.6917743425
C   -0.3332013597   3.0788981975   1.0682542457
C   -1.6090961239   3.5617888450   0.7100169399
C   -2.5908995419   3.6862545577   1.6975452087
H   -3.5799374929   4.0451883193   1.4267338043
C   -2.3208975734   3.3634215457   3.0172889238
H   -3.0987140574   3.4540693283   3.7709392172
C   -1.0465864047   2.9457699220   3.3823305228
H   -0.8380319913   2.7327313131   4.4258074864
C   -0.0336839940   2.8150830605   2.4322641099
C   -1.9289422129   4.0124037138  -0.7030246039
H   -1.0970050120   3.7123703910  -1.3490702693
C   -2.0492325684   5.5433921581  -0.7636888210
H   -2.2247223439   5.8687990735  -1.7953018848
H   -1.1452731973   6.0387372892  -0.3961067127
H   -2.8914068110   5.8878983008  -0.1522812379
C   -3.1952122769   3.3538551729  -1.2440390415
H   -3.1343895007   2.2670300246  -1.1632389962
H   -3.3342980287   3.6065251879  -2.3003943440
H   -4.0907735993   3.6823827973  -0.7049558694
C    1.3903430591   2.5156295169   2.8764960089
H    1.8893588056   1.9778119904   2.0620331289
C    2.1520956503   3.8365311931   3.0805615779
H    2.1511939774   4.4396343103   2.1679270745
H    3.1930919538   3.6353248064   3.3588461209
H    1.6883805109   4.4231269057   3.8822766103
C    1.4905302281   1.6488328303   4.1331135558
H    0.9365121106   0.7108422851   4.0192805976
H    1.1169798128   2.1686149522   5.0219860074
H    2.5390829804   1.3990020254   4.3238524253
C   -1.2005016571  -1.6864091063  -0.3951203900
C   -2.3191707306  -1.6848109944  -1.2527968526
C   -2.8329075134  -2.8934721443  -1.7512805302
H   -3.6883521895  -2.8576754550  -2.4223872689
C   -2.3206881471  -4.1181030246  -1.3501995736
H   -2.7425341858  -5.0437862427  -1.7322382493
C   -1.3018401126  -4.1402933820  -0.4105427281
H   -0.9296370547  -5.0871462788  -0.0266787484
C   -0.7424473033  -2.9465031435   0.0551103509
C   -3.2156362265  -0.5213821816  -1.5758369858
C   -4.2789723234  -0.2509110030  -0.6857239361
C   -5.3163228088   0.5860616970  -1.0999344970
H   -6.1377678841   0.7993887840  -0.4211091124
C   -5.3299673397   1.1288892445  -2.3772297801
H   -6.1588997868   1.7556332558  -2.6955336461
C   -4.2670494518   0.8893524445  -3.2350547924
H   -4.2681334522   1.3403470043  -4.2240622185
C   -3.1950875542   0.0839847186  -2.8448956001
C   -4.3285432864  -0.8549376263   0.7073539519
H   -3.5572849057  -1.6298459499   0.7609702789
C   -3.9991233270   0.2123710123   1.7589859214
H   -4.7247475559   1.0335785724   1.7255876379
H   -3.0091620016   0.6537925248   1.5878723876
H   -4.0125626558  -0.2146204318   2.7682439235
C   -5.6693001045  -1.5334731224   1.0130255179
H   -6.4918145515  -0.8116609190   1.0606673098
H   -5.6198872951  -2.0417750271   1.9826105839
H   -5.9140689005  -2.2775454653   0.2478139807
C   -2.0387843368  -0.1244817122  -3.8024068683
H   -1.2799756220  -0.7168130956  -3.2778901676
C   -2.4761707992  -0.9022969644  -5.0504816106
H   -3.2480995584  -0.3542120891  -5.6027375991
H   -2.8848512328  -1.8814662323  -4.7801118415
H   -1.6293759690  -1.0601114637  -5.7281062148
C   -1.4069222633   1.2211109831  -4.1846246962
H   -0.5512089854   1.0686942159  -4.8502366546
H   -1.0595961743   1.7572386331  -3.2941846043
H   -2.1225766735   1.8633530794  -4.7097005260
C    0.3337461912  -3.0687737416   1.0993924002
C    1.6096289487  -3.5546980704   0.7453403625
C    2.5921066707  -3.6685433251   1.7335044710
H    3.5810241664  -4.0301546646   1.4658319836
C    2.3228231828  -3.3320291361   3.0499784098
H    3.1010632940  -3.4147813107   3.8040994753
C    1.0484616453  -2.9114353438   3.4115302624
H    0.8405492578  -2.6872393389   4.4527994804
C    0.0349362526  -2.7911754205   2.4607832161
C    1.9285459414  -4.0199088938  -0.6631554381
H    1.0959248349  -3.7271021033  -1.3116180158
C    3.1939738681  -3.3663244308  -1.2120416670
H    3.3324182108  -3.6301300947  -2.2657673703
H    4.0901644550  -3.6884959957  -0.6701787313
H    3.1325048019  -2.2787350700  -1.1427575097
C    2.0495216266  -5.5513802985  -0.7077681879
H    2.2244349259  -5.8875240942  -1.7360292380
H    1.1460183061  -6.0432027332  -0.3343783768
H    2.8922598638  -5.8890484975  -0.0933389395
C   -1.3885973686  -2.4856216658   2.9021845578
H   -1.8870472760  -1.9552140255   2.0824344458
C   -1.4882784965  -1.6069010684   4.1505168511
H   -0.9337237804  -0.6703950645   4.0276318388
H   -1.1148933961  -2.1183232054   5.0443125694
H   -2.5366759519  -1.3547295710   4.3390530381
C   -2.1504058289  -3.8044643957   3.1195764249
H   -3.1912454301  -3.6002342575   3.3961767394
H   -1.6867974481  -4.3834315587   3.9269187708
H   -2.1500511150  -4.4166150406   2.2129985356
