# Supplementary material for: Benchmark Study on the Calculation of 207Pb NMR Chemical Shifts
Source: Inorg Chem. 2024 Mar 6;63(11):5052–64. doi: 10.1021/acs.inorgchem.3c04539 (PMC10951955; doi:10.1021/acs.inorgchem.3c04539)
Supplement: Supplementary file 1 — ic3c04539_si_001.zip [file ic3c04539_si_001.zip › structures/03/ensemble/03_03.xyz]

  135
G(CENSO)=       -2522.32734049  G(xTB)=         101.05863444        !CONF28
Pb  -0.0112996000  -0.0183991000  -0.8329443000
C    1.0648649000   1.7810934000   0.3535147000
C    2.2953064000   1.7736890000   1.0364614000
C    2.9170994000   2.9783874000   1.4051072000
H    3.8659676000   2.9328676000   1.9343688000
C    2.3784176000   4.2048153000   1.0534392000
H    2.8828666000   5.1282342000   1.3247190000
C    1.2087682000   4.2285282000   0.3099090000
H    0.7895383000   5.1741370000  -0.0243015000
C    0.5504797000   3.0410489000  -0.0246175000
C    3.1554503000   0.5775633000   1.3118450000
C    3.3877488000   0.1700776000   2.6412751000
C    4.4519301000  -0.6912891000   2.9098599000
H    4.6523361000  -0.9967145000   3.9338259000
C    5.2504817000  -1.1819049000   1.8852192000
H    6.0742767000  -1.8540517000   2.1107592000
C    4.9781827000  -0.8314295000   0.5710458000
H    5.5997500000  -1.2264491000  -0.2284611000
C    3.9493170000   0.0629687000   0.2655356000
C    2.5055157000   0.6425024000   3.7840411000
H    1.7188193000   1.2766019000   3.3572880000
C    3.2853434000   1.4810096000   4.8055057000
H    3.7577363000   2.3467253000   4.3307288000
H    4.0725919000   0.8876802000   5.2847216000
H    2.6138502000   1.8453560000   5.5912609000
C    1.8242855000  -0.5496669000   4.4709255000
H    1.2018926000  -1.1078620000   3.7630379000
H    1.1869507000  -0.2009657000   5.2897178000
H    2.5630206000  -1.2412069000   4.8910583000
C    3.7907103000   0.5419675000  -1.1676236000
H    2.9062260000   1.1850724000  -1.2063541000
C    4.9866888000   1.4043853000  -1.5926520000
H    5.9149268000   0.8217436000  -1.5826867000
H    5.1121271000   2.2561830000  -0.9160124000
H    4.8379247000   1.7895693000  -2.6081746000
C    3.5655318000  -0.6173638000  -2.1407871000
H    2.7329684000  -1.2542582000  -1.8214614000
H    4.4474320000  -1.2629230000  -2.2164939000
H    3.3401141000  -0.2388837000  -3.1447892000
C   -0.6908395000   3.2298554000  -0.8476467000
C   -0.5829480000   3.1810074000  -2.2614348000
C   -1.6819375000   3.5344666000  -3.0444111000
H   -1.6041625000   3.5048092000  -4.1271457000
C   -2.8713152000   3.9420933000  -2.4567416000
H   -3.7220188000   4.2124123000  -3.0767963000
C   -2.9698323000   3.9975639000  -1.0763337000
H   -3.9000093000   4.3245649000  -0.6160566000
C   -1.8919038000   3.6659342000  -0.2478521000
C    0.7387186000   2.8671588000  -2.9440469000
H    1.3575799000   2.3061402000  -2.2346467000
C    1.4898651000   4.1673405000  -3.2721853000
H    0.9001607000   4.7852824000  -3.9594107000
H    2.4499772000   3.9423377000  -3.7509271000
H    1.6854898000   4.7509083000  -2.3680849000
C    0.5777852000   2.0138918000  -4.2067860000
H    0.1496932000   2.5901497000  -5.0342268000
H   -0.0685858000   1.1498922000  -4.0226157000
H    1.5555973000   1.6470755000  -4.5377481000
C   -2.1105288000   3.9131001000   1.2408025000
H   -3.1791241000   3.7159111000   1.3935992000
C   -1.3692448000   3.0155959000   2.2319163000
H   -1.8598183000   3.0927945000   3.2082859000
H   -0.3217574000   3.3021276000   2.3548480000
H   -1.4042691000   1.9671692000   1.9263413000
C   -1.8848576000   5.3964302000   1.5860278000
H   -0.8246055000   5.6583018000   1.5156605000
H   -2.2108540000   5.5930471000   2.6140215000
H   -2.4470584000   6.0540659000   0.9148714000
C   -1.1386678000  -1.7990211000   0.3390203000
C   -2.3846635000  -1.7216321000   0.9913477000
C   -3.1144709000  -2.8790166000   1.2942878000
H   -4.0754226000  -2.7764995000   1.7925383000
C   -2.6544146000  -4.1330107000   0.9228731000
H   -3.2331474000  -5.0240937000   1.1501508000
C   -1.4610631000  -4.2254095000   0.2240003000
H   -1.0928308000  -5.1941780000  -0.1055002000
C   -0.7100589000  -3.0802544000  -0.0671771000
C   -3.1038898000  -0.4434001000   1.2781258000
C   -3.2383324000   0.0252713000   2.5993635000
C   -4.0837955000   1.1079404000   2.8452627000
H   -4.2082570000   1.4744925000   3.8610492000
C   -4.7750245000   1.7247552000   1.8106047000
H   -5.4339331000   2.5633317000   2.0218041000
C   -4.6351867000   1.2618105000   0.5092422000
H   -5.1943122000   1.7373280000  -0.2921508000
C   -3.8191711000   0.1655188000   0.2251807000
C   -2.5336591000  -0.6552170000   3.7617053000
H   -1.8416626000  -1.3955524000   3.3431848000
C   -1.7110125000   0.3237690000   4.6078749000
H   -0.9336923000   0.8104219000   4.0118975000
H   -1.2268480000  -0.2139851000   5.4298529000
H   -2.3412533000   1.1040829000   5.0488001000
C   -3.5433274000  -1.3984897000   4.6501512000
H   -4.1277730000  -2.1220528000   4.0739736000
H   -4.2437209000  -0.6938606000   5.1136574000
H   -3.0242702000  -1.9363419000   5.4516195000
C   -3.8428242000  -0.4396886000  -1.1705504000
H   -3.0560597000  -1.1993147000  -1.2214795000
C   -5.1788898000  -1.1619597000  -1.4025360000
H   -5.1856976000  -1.6508499000  -2.3835975000
H   -6.0138435000  -0.4524963000  -1.3679255000
H   -5.3494625000  -1.9250614000  -0.6359967000
C   -3.5750112000   0.5811337000  -2.2770480000
H   -2.6411420000   1.1283919000  -2.1071100000
H   -4.3729339000   1.3277709000  -2.3475176000
H   -3.5026197000   0.0771338000  -3.2478288000
C    0.5583003000  -3.3254729000  -0.8298302000
C    0.5770376000  -3.2208879000  -2.2402734000
C    1.7391050000  -3.5786321000  -2.9264955000
H    1.7694624000  -3.5052299000  -4.0095368000
C    2.8572765000  -4.0418031000  -2.2452732000
H    3.7546815000  -4.3115749000  -2.7960708000
C    2.8245443000  -4.1693517000  -0.8643330000
H    3.6959496000  -4.5549642000  -0.3416608000
C    1.6779229000  -3.8347213000  -0.1407915000
C   -0.6711178000  -2.8434737000  -3.0211552000
H   -1.3218012000  -2.2656139000  -2.3529930000
C   -0.3756173000  -1.9833902000  -4.2541263000
H   -1.3068885000  -1.5696366000  -4.6556286000
H    0.0923177000  -2.5684828000  -5.0533233000
H    0.2905976000  -1.1508176000  -4.0064367000
C   -1.4437205000  -4.1095105000  -3.4251506000
H   -0.8249925000  -4.7429305000  -4.0715630000
H   -2.3536547000  -3.8427693000  -3.9750639000
H   -1.7321175000  -4.6940818000  -2.5465927000
C    1.6303289000  -4.1102505000   1.3516984000
H    0.6900765000  -3.7033140000   1.7382160000
C    2.7687382000  -3.4179139000   2.0950241000
H    2.6648845000  -3.5615630000   3.1767580000
H    2.7631062000  -2.3461889000   1.8905401000
H    3.7486034000  -3.8077659000   1.7986994000
C    1.6340708000  -5.6226181000   1.6202336000
H    2.5679767000  -6.0773146000   1.2698393000
H    0.8047282000  -6.1236256000   1.1108447000
H    1.5450510000  -5.8172090000   2.6950235000
