# Supplementary material for: Benchmark Study on the Calculation of 207Pb NMR Chemical Shifts
Source: Inorg Chem. 2024 Mar 6;63(11):5052–64. doi: 10.1021/acs.inorgchem.3c04539 (PMC10951955; doi:10.1021/acs.inorgchem.3c04539)
Supplement: Supplementary file 1 — ic3c04539_si_001.zip [file ic3c04539_si_001.zip › structures/03/ensemble/03_04.bm]

0.08249403
