# Supplementary material for: Benchmark Study on the Calculation of 207Pb NMR Chemical Shifts
Source: Inorg Chem. 2024 Mar 6;63(11):5052–64. doi: 10.1021/acs.inorgchem.3c04539 (PMC10951955; doi:10.1021/acs.inorgchem.3c04539)
Supplement: Supplementary file 1 — ic3c04539_si_001.zip [file ic3c04539_si_001.zip › structures/03/ensemble/03_02.xyz]

  135
G(CENSO)=       -2522.32744084  G(xTB)=         101.05892245        !CONF32
Pb  -0.5736328000   0.4561424000  -0.7999256000
C    1.3276041000   1.5702864000   0.1582078000
C    2.7050928000   1.3011404000   0.0896737000
C    3.6376245000   2.2339564000   0.5757798000
H    4.6953151000   1.9841211000   0.5293478000
C    3.2391943000   3.4777452000   1.0394379000
H    3.9752440000   4.1996637000   1.3826471000
C    1.8900619000   3.7987828000   1.0163653000
H    1.5536066000   4.7848290000   1.3263126000
C    0.9460705000   2.8534037000   0.6094310000
C    3.3752466000   0.1592663000  -0.6188039000
C    3.9592644000  -0.8907978000   0.1118948000
C    4.9178081000  -1.6968133000  -0.5045991000
H    5.3953920000  -2.4930660000   0.0608301000
C    5.2574954000  -1.5087268000  -1.8372248000
H    6.0071469000  -2.1420472000  -2.3043917000
C    4.6058713000  -0.5353784000  -2.5826014000
H    4.8457736000  -0.4192080000  -3.6363232000
C    3.6735899000   0.3176107000  -1.9889474000
C    3.5395039000  -1.1805297000   1.5398761000
H    2.7714392000  -0.4455894000   1.8110809000
C    4.6992678000  -1.0400529000   2.5320358000
H    4.3472126000  -1.2051667000   3.5567675000
H    5.1416828000  -0.0397665000   2.4780764000
H    5.4893805000  -1.7714109000   2.3266038000
C    2.9038153000  -2.5771612000   1.6171555000
H    2.5933333000  -2.8038831000   2.6413775000
H    3.6128233000  -3.3513229000   1.3028327000
H    2.0230223000  -2.6394978000   0.9681513000
C    3.0153207000   1.4023226000  -2.8238134000
H    2.4539050000   2.0483150000  -2.1411527000
C    4.0343668000   2.2882410000  -3.5498196000
H    3.5225741000   3.1101510000  -4.0632506000
H    4.5970106000   1.7257649000  -4.3029248000
H    4.7504820000   2.7191573000  -2.8422944000
C    2.0162149000   0.7841746000  -3.8107087000
H    1.2751284000   0.1595447000  -3.2958857000
H    2.5245493000   0.1368048000  -4.5348955000
H    1.4795961000   1.5631254000  -4.3648752000
C   -0.4858762000   3.3035450000   0.6277726000
C   -1.0614563000   3.7893201000  -0.5770547000
C   -2.3603318000   4.2968645000  -0.5563547000
H   -2.8096597000   4.6672445000  -1.4726122000
C   -3.0814838000   4.3554816000   0.6288526000
H   -4.0943783000   4.7498209000   0.6316010000
C   -2.5054792000   3.9086704000   1.8060958000
H   -3.0684600000   3.9639015000   2.7357061000
C   -1.2056605000   3.3897637000   1.8389337000
C   -0.2392987000   3.8875162000  -1.8536379000
H    0.5556069000   3.1347681000  -1.7989281000
C    0.4403958000   5.2651446000  -1.9271609000
H    1.0623685000   5.3347945000  -2.8271682000
H    1.0774525000   5.4400759000  -1.0555320000
H   -0.3137956000   6.0599381000  -1.9675503000
C   -1.0401681000   3.6268423000  -3.1318782000
H   -0.3615606000   3.5788774000  -3.9901236000
H   -1.7632012000   4.4243382000  -3.3344133000
H   -1.5811500000   2.6773324000  -3.0735873000
C   -0.6689370000   3.0577663000   3.2271586000
H   -1.5513191000   2.7239633000   3.7880985000
C    0.3592900000   1.9338117000   3.3545334000
H    0.0742149000   1.0607995000   2.7623427000
H    0.4022006000   1.6214311000   4.4031790000
H    1.3621092000   2.2424579000   3.0507485000
C   -0.1589943000   4.3318093000   3.9253638000
H    0.7527239000   4.7033544000   3.4470498000
H    0.0780343000   4.1125229000   4.9729749000
H   -0.9083836000   5.1297810000   3.9014887000
C   -1.1741673000  -1.6940691000   0.1199742000
C   -1.2758536000  -2.6563753000  -0.9086125000
C   -1.7980733000  -3.9311115000  -0.6624675000
H   -1.8619372000  -4.6445295000  -1.4805837000
C   -2.2432755000  -4.2795095000   0.6030786000
H   -2.6470701000  -5.2701860000   0.7933334000
C   -2.2163808000  -3.3253433000   1.6094940000
H   -2.6400512000  -3.5550332000   2.5838132000
C   -1.7115136000  -2.0382950000   1.3784994000
C   -0.8793756000  -2.3605359000  -2.3284702000
C   -1.7397523000  -1.6002367000  -3.1628828000
C   -1.3583924000  -1.3588756000  -4.4834060000
H   -1.9974679000  -0.7657159000  -5.1294709000
C   -0.1822409000  -1.8903347000  -4.9973886000
H    0.0976883000  -1.6924804000  -6.0288161000
C    0.6196265000  -2.6910355000  -4.2002717000
H    1.5198480000  -3.1313838000  -4.6197962000
C    0.2849632000  -2.9447346000  -2.8673038000
C   -3.1173978000  -1.1698969000  -2.6833914000
H   -3.0544389000  -0.9859492000  -1.6048816000
C   -3.6425547000   0.1058920000  -3.3441697000
H   -4.5694215000   0.4208507000  -2.8542751000
H   -3.8739128000  -0.0478534000  -4.4037591000
H   -2.9203900000   0.9241480000  -3.2629363000
C   -4.1181544000  -2.3197691000  -2.8908725000
H   -4.2057509000  -2.5593777000  -3.9570540000
H   -5.1086630000  -2.0316038000  -2.5201132000
H   -3.8023055000  -3.2220883000  -2.3599203000
C    1.1533600000  -3.8911146000  -2.0595745000
H    0.8116985000  -3.8568434000  -1.0193810000
C    0.9973833000  -5.3343579000  -2.5625723000
H    1.3495769000  -5.4232233000  -3.5969539000
H   -0.0455334000  -5.6648051000  -2.5346452000
H    1.5906150000  -6.0169406000  -1.9435719000
C    2.6194472000  -3.4675775000  -2.0803130000
H    2.7238360000  -2.4260268000  -1.7730128000
H    3.0610624000  -3.5688603000  -3.0778927000
H    3.2076560000  -4.0851409000  -1.3929879000
C   -1.9804310000  -1.0596646000   2.4807676000
C   -1.2823653000  -1.1171151000   3.7043912000
C   -1.7046576000  -0.3081349000   4.7609450000
H   -1.1836658000  -0.3528835000   5.7135982000
C   -2.7812169000   0.5559793000   4.6193258000
H   -3.0918691000   1.1804481000   5.4532394000
C   -3.4693422000   0.6068532000   3.4156559000
H   -4.3310214000   1.2626091000   3.3186732000
C   -3.1019680000  -0.2108525000   2.3458188000
C   -0.1209880000  -2.0729081000   3.9274046000
H    0.1471864000  -2.5026037000   2.9551090000
C    1.1201999000  -1.3712468000   4.4951206000
H    0.9072220000  -0.8900561000   5.4555707000
H    1.4982921000  -0.6065958000   3.8112758000
H    1.9177561000  -2.1014480000   4.6702118000
C   -0.5366749000  -3.2216916000   4.8604167000
H    0.2818343000  -3.9425700000   4.9681530000
H   -1.4136289000  -3.7535451000   4.4806363000
H   -0.7836136000  -2.8378564000   5.8571688000
C   -4.0146796000  -0.2753657000   1.1311417000
H   -3.5514216000  -0.9432502000   0.4003894000
C   -4.2173969000   1.0842606000   0.4613646000
H   -4.8417912000   0.9796780000  -0.4330203000
H   -3.2645233000   1.5357414000   0.1590905000
H   -4.7080427000   1.7985226000   1.1309412000
C   -5.3626245000  -0.9037942000   1.5167143000
H   -5.9948891000  -1.0244629000   0.6294370000
H   -5.9005936000  -0.2745631000   2.2349580000
H   -5.2169725000  -1.8892285000   1.9717110000
