# Supplementary material for: Benchmark Study on the Calculation of 207Pb NMR Chemical Shifts
Source: Inorg Chem. 2024 Mar 6;63(11):5052–64. doi: 10.1021/acs.inorgchem.3c04539 (PMC10951955; doi:10.1021/acs.inorgchem.3c04539)
Supplement: Supplementary file 1 — ic3c04539_si_001.zip [file ic3c04539_si_001.zip › structures/03/ensemble/03_04.xyz]

  135
G(CENSO)=       -2522.32725260  G(xTB)=         101.05966537        !CONF27
Pb   0.0057067000   0.0255534000  -0.8414269000
C    1.1461379000   1.8306085000   0.2955091000
C    2.3761351000   1.7742747000   0.9764892000
C    3.0665501000   2.9470336000   1.3142701000
H    4.0199586000   2.8638482000   1.8302410000
C    2.5752613000   4.1937750000   0.9605792000
H    3.1226227000   5.0964567000   1.2177289000
C    1.3944374000   4.2666305000   0.2362053000
H    1.0107475000   5.2314168000  -0.0898703000
C    0.6878748000   3.1066292000  -0.0991336000
C    3.1133975000   0.5073502000   1.2688424000
C    3.2425493000   0.0397362000   2.5917423000
C    4.0936815000  -1.0371788000   2.8437748000
H    4.2131751000  -1.4027809000   3.8604526000
C    4.7965417000  -1.6499750000   1.8145774000
H    5.4586951000  -2.4847105000   2.0307212000
C    4.6634255000  -1.1877124000   0.5124612000
H    5.2330190000  -1.6585988000  -0.2844611000
C    3.8416584000  -0.0972379000   0.2222137000
C    2.5251572000   0.7135559000   3.7506488000
H    1.8246968000   1.4442787000   3.3287927000
C    3.5224851000   1.4712821000   4.6411133000
H    2.9935166000   2.0033129000   5.4399094000
H    4.1004260000   2.2014149000   4.0668983000
H    4.2297412000   0.7757913000   5.1079806000
C    1.7132881000  -0.2730169000   4.5984226000
H    0.9463890000  -0.7757630000   4.0027471000
H    1.2156578000   0.2622491000   5.4138151000
H    2.3533074000  -1.0404981000   5.0476717000
C    3.8715148000   0.5051813000  -1.1739653000
H    3.0942419000   1.2737836000  -1.2232119000
C    5.2153148000   1.2112769000  -1.4103468000
H    5.2238647000   1.7008820000  -2.3911008000
H    6.0432337000   0.4934433000  -1.3795558000
H    5.3966175000   1.9719554000  -0.6436960000
C    3.5881377000  -0.5143211000  -2.2776649000
H    2.6423221000  -1.0424333000  -2.1102676000
H    4.3710571000  -1.2773054000  -2.3406385000
H    3.5306125000  -0.0133524000  -3.2509469000
C   -0.5470664000   3.3190153000  -0.9257490000
C   -0.4763762000   3.1689543000  -2.3296911000
C   -1.5990243000   3.4792222000  -3.1021815000
H   -1.5582473000   3.3697341000  -4.1815032000
C   -2.7624403000   3.9402816000  -2.5080325000
H   -3.6307970000   4.1705520000  -3.1197814000
C   -2.8175821000   4.1221376000  -1.1315634000
H   -3.7292590000   4.5086715000  -0.6898848000
C   -1.7159451000   3.8430589000  -0.3217971000
C    0.8267378000   2.7993748000  -3.0204651000
H    1.4285132000   2.2185709000  -2.3114486000
C    1.6247057000   4.0694054000  -3.3579943000
H    1.8507428000   4.6468940000  -2.4570364000
H    1.0530757000   4.7071513000  -4.0424469000
H    2.5711835000   3.8057031000  -3.8441740000
C    0.6292825000   1.9484699000  -4.2785505000
H    1.5900214000   1.5378366000  -4.6068199000
H    0.2268104000   2.5385473000  -5.1092399000
H   -0.0538219000   1.1141900000  -4.0903026000
C   -1.7425230000   4.1587719000   1.1676936000
H   -0.8384709000   4.7458807000   1.3799118000
C   -2.9427375000   5.0041171000   1.5988655000
H   -2.8269787000   5.2850781000   2.6505933000
H   -3.8794802000   4.4409960000   1.5125600000
H   -3.0339357000   5.9238638000   1.0112706000
C   -1.6776528000   2.8863298000   2.0190970000
H   -1.7736374000   3.1366887000   3.0815913000
H   -0.7391576000   2.3459824000   1.8770919000
H   -2.4987546000   2.2194933000   1.7531273000
C   -1.0836098000  -1.7477681000   0.3904013000
C   -2.3101914000  -1.7377743000   1.0833356000
C   -2.9410044000  -2.9401022000   1.4402250000
H   -3.8906685000  -2.8932958000   1.9675254000
C   -2.4066875000  -4.1680513000   1.0853031000
H   -2.9157557000  -5.0902200000   1.3523415000
C   -1.2343024000  -4.1952401000   0.3457896000
H   -0.8163540000  -5.1423264000   0.0135591000
C   -0.5756847000  -3.0087727000   0.0080744000
C   -3.1303859000  -0.5204882000   1.3795175000
C   -3.3449375000  -0.1118129000   2.7122037000
C   -4.3030520000   0.8689719000   2.9726091000
H   -4.4850206000   1.1842383000   3.9967248000
C   -5.0175828000   1.4650164000   1.9418080000
H   -5.7537960000   2.2334686000   2.1625664000
C   -4.7878926000   1.0766235000   0.6293977000
H   -5.3596624000   1.5362960000  -0.1724509000
C   -3.8683542000   0.0678187000   0.3307659000
C   -2.5726379000  -0.7170501000   3.8729374000
H   -1.8217675000  -1.3984224000   3.4554145000
C   -1.8304666000   0.3574982000   4.6782520000
H   -1.1269759000   0.9072401000   4.0464004000
H   -1.2685430000  -0.1075660000   5.4951198000
H   -2.5265149000   1.0793875000   5.1198308000
C   -3.4909620000  -1.5313281000   4.7961227000
H   -4.2470212000  -0.8884429000   5.2617462000
H   -2.9076714000  -1.9992216000   5.5972245000
H   -4.0138542000  -2.3208180000   4.2479443000
C   -3.7923210000  -0.4629290000  -1.0917531000
H   -2.9515235000  -1.1610797000  -1.1428316000
C   -5.0585839000  -1.2648213000  -1.4268955000
H   -5.2065211000  -2.0788967000  -0.7094764000
H   -4.9821075000  -1.6992296000  -2.4305929000
H   -5.9460224000  -0.6217736000  -1.4000750000
C   -3.5470491000   0.6376537000  -2.1241717000
H   -2.6706274000   1.2435471000  -1.8687914000
H   -4.3964156000   1.3251434000  -2.1992337000
H   -3.3819981000   0.2025026000  -3.1167219000
C    0.6575969000  -3.1915417000  -0.8294883000
C    0.5282944000  -3.1509892000  -2.2423768000
C    1.6241631000  -3.4799629000  -3.0401300000
H    1.5304915000  -3.4549957000  -4.1218128000
C    2.8304722000  -3.8596274000  -2.4680887000
H    3.6781760000  -4.1116478000  -3.0999522000
C    2.9487732000  -3.9121248000  -1.0891561000
H    3.8917887000  -4.2188911000  -0.6412559000
C    1.8757884000  -3.6012300000  -0.2459572000
C   -0.8116019000  -2.8736400000  -2.9054947000
H   -1.4330528000  -2.3247237000  -2.1887553000
C   -0.6941893000  -2.0251030000  -4.1758526000
H   -0.0690502000  -1.1429832000  -4.0061175000
H   -1.6866774000  -1.6874717000  -4.4935388000
H   -0.2631001000  -2.5943275000  -5.0066091000
C   -1.5334568000  -4.1947483000  -3.2155308000
H   -1.6969818000  -4.7808622000  -2.3068358000
H   -0.9394245000  -4.7979847000  -3.9119873000
H   -2.5076955000  -3.9969277000  -3.6773552000
C    2.1179801000  -3.8467881000   1.2389927000
H    3.1859975000  -3.6371383000   1.3789395000
C    1.9124090000  -5.3335949000   1.5817906000
H    2.4785644000  -5.9821197000   0.9051546000
H    0.8548961000  -5.6080188000   1.5160328000
H    2.2464870000  -5.5295156000   2.6073481000
C    1.3777834000  -2.9611586000   2.2409123000
H    1.3978629000  -1.9114599000   1.9381869000
H    1.8795300000  -3.0364021000   3.2117357000
H    0.3349472000  -3.2601759000   2.3728299000
