# Supplementary material for: Benchmark Study on the Calculation of 207Pb NMR Chemical Shifts
Source: Inorg Chem. 2024 Mar 6;63(11):5052–64. doi: 10.1021/acs.inorgchem.3c04539 (PMC10951955; doi:10.1021/acs.inorgchem.3c04539)
Supplement: Supplementary file 1 — ic3c04539_si_001.zip [file ic3c04539_si_001.zip › structures/03/opt_r2scan-3c_sr/03_01_opt_r2scan-3c_sr.xyz]

135
C60H74Pb optimized with ADF in AMS.
Pb       -0.69369951422510       0.47663092633937      -0.21115412971989
C         1.38382545286937       1.53362832360922       0.33645042847708
C         1.25372494700829       2.48989771426760       1.36624574992130
C         2.25759305042047       3.43445821577348       1.60665442013722
H         2.11316378989653       4.16983897381105       2.39143415809486
C         3.42256308048812       3.43749925247231       0.85201015047740
H         4.20328200983322       4.16539123762640       1.04589234550813
C         3.55599881233149       2.52132742558357      -0.18112039855820
H         4.43385715506920       2.54757763848778      -0.81836232953084
C         2.54115158329563       1.59403003368674      -0.46241506700755
C         0.03940819313005       2.59892676637826       2.23906182436360
C        -1.06649718334661       3.36379118409499       1.78338962093817
C        -2.14165514856138       3.59176339230967       2.64353079422307
H        -2.98727564851757       4.17770376032176       2.30268899766171
C        -2.13715500066017       3.08857228505710       3.93763775593599
H        -2.98071146584539       3.26870437202773       4.59593995484736
C        -1.05028110860530       2.35325970288712       4.38226261685977
H        -1.04164816822237       1.96665622312893       5.39719033373552
C         0.05716221082878       2.10577610292100       3.56189364934589
C        -1.05256303882343       4.04337410794883       0.42395515179866
H        -0.35416514260311       3.49685585777982      -0.21479801338623
C        -0.51886203982112       5.47819174961270       0.55684778923782
H        -0.49011145436507       5.96535002635570      -0.42227021759797
H         0.48928398423588       5.48697994849024       0.97513770341250
H        -1.16893131754430       6.06445559313041       1.21332444509444
C        -2.41958029559323       4.04829994947928      -0.26686833062079
H        -3.11354532411310       4.74207434429238       0.21501518051750
H        -2.87093747199668       3.05339920370644      -0.25858869824698
H        -2.31060990345859       4.36729693126828      -1.30671579098393
C         1.22772710093339       1.40394568908306       4.24035990101015
H         0.75695096669019       0.75544377824756       4.98560582506117
C         2.11338980846679       0.49496678489797       3.38875613229423
H         2.67918758610008      -0.16196867584241       4.05500175707574
H         2.82468392190835       1.05548234764904       2.78086180591627
H         1.51882112829652      -0.13529340233366       2.72680260999285
C         2.08681631054591       2.41580901094532       5.01872894390368
H         2.62742746831462       3.07437005068171       4.33529453286492
H         2.82463246565306       1.88556991481010       5.62835137319088
H         1.47425611221440       3.03399281412858       5.67975513624105
C         2.72131618396223       0.81714336531591      -1.72611267400711
C         3.69153090745983      -0.20254903815009      -1.81868973244433
C         3.94935678841576      -0.77676954637447      -3.06492522388579
H         4.70049398678588      -1.55464162989865      -3.15147566943494
C         3.26107593792122      -0.36791503908143      -4.19984530541985
H         3.47799340551518      -0.82365467766440      -5.16071351564161
C         2.30578147129481       0.63505592795342      -4.10507968096304
H         1.78842976626991       0.96670606883890      -4.99854467426166
C         2.03517965119197       1.25343406581056      -2.88253514921853
C         4.49938031167707      -0.65401145311274      -0.61329658555699
H         4.05953840266870      -0.18781078685919       0.27284892073257
C         5.95713980513591      -0.18267738944184      -0.72690556598530
H         6.02241741053050       0.90098895561991      -0.84192980328971
H         6.44193397816003      -0.64227859762706      -1.59353162103755
H         6.52016414127860      -0.46739952030150       0.16656011307244
C         4.45917489214677      -2.17317394908392      -0.41398609885906
H         5.04743981765838      -2.44610121112464       0.46539652389373
H         4.88302506389681      -2.70026231680892      -1.27306004668090
H         3.43826300668471      -2.52878634480841      -0.26625344686175
C         1.14259941297954       2.48424085448706      -2.85938272436872
H         0.92697340260223       2.71959318169199      -1.81593607182302
C         1.90371705160156       3.68642037364280      -3.43801302445922
H         2.15938188678204       3.51116373481765      -4.48740717593814
H         2.83043207871339       3.86269357668054      -2.88628256481219
H         1.29050072197019       4.59064112448237      -3.38045194931473
C        -0.19096133156468       2.28423423719788      -3.57883970246860
H        -0.72720795083191       1.40840658460469      -3.20367899505371
H        -0.05719196462471       2.14072133737745      -4.65420570587244
H        -0.82934600699264       3.16124242038864      -3.43788350292340
C        -0.82637523242803      -1.91435618654596      -0.16603636559587
C        -0.87164880368289      -2.74024436025328       0.97314185039372
C        -1.29112145258602      -4.07536192542602       0.87131562977046
H        -1.32128732507080      -4.68541911129039       1.76814647337603
C        -1.72336516272789      -4.60027820201048      -0.33787972422468
H        -2.06698505606001      -5.62741351260158      -0.40011624122789
C        -1.74747651394693      -3.77904954496365      -1.45658334863550
H        -2.12206561777457      -4.15562725455881      -2.40285277013316
C        -1.29544326066400      -2.45703043524379      -1.38145369470603
C        -0.63836536289919      -2.24977976129072       2.36530915047708
C         0.48466850407507      -2.67519335366746       3.10526448443786
C         0.57022368867949      -2.33457372167624       4.45658916535837
H         1.42403307296289      -2.66367632543527       5.03919843846864
C        -0.42092566876697      -1.58012653003004       5.07077236072284
H        -0.33787481638708      -1.32767579521446       6.12307690226792
C        -1.52451402723595      -1.16193034840860       4.33955401680791
H        -2.30672631311221      -0.59340016807784       4.83022688240788
C        -1.66192418782165      -1.50267595319862       2.99221647408841
C         1.57534659676241      -3.53413492331857       2.48722044303583
H         1.39379385289082      -3.57375243967957       1.40946569892076
C         2.97651262674502      -2.95282697138608       2.70637674361652
H         3.06615927818887      -1.95559939934025       2.27266884829239
H         3.72233609951841      -3.59878949936847       2.23688405737847
H         3.21894138810970      -2.88501871030176       3.77039465013781
C         1.51566453883302      -4.96853206303758       3.03418754863635
H         1.71075812553384      -4.97650141011701       4.11087177810588
H         2.27114338154967      -5.59290196387959       2.54866574459996
H         0.53720881365243      -5.42312713067095       2.86762659701166
C        -2.97821456085976      -1.21254121403151       2.28831915157769
H        -2.83332256263119      -1.39523936322110       1.22244026958099
C        -4.04936535780948      -2.20404041336832       2.76674712549839
H        -4.23814746508132      -2.07955517814737       3.83733182989520
H        -3.73010384241498      -3.23487503980570       2.59442291436675
H        -4.98901308439537      -2.03954544093898       2.23103863725862
C        -3.45517562893198       0.22990125149782       2.45485052287193
H        -2.68807007648110       0.94826511383297       2.15334618147134
H        -3.71610940375859       0.45680591589712       3.49181922166158
H        -4.34493552729302       0.40444816676971       1.84297676523608
C        -1.38857572668883      -1.66773843720408      -2.65292670454882
C        -2.54621354364893      -0.87964761766522      -2.88730428582184
C        -2.70996001204232      -0.25478700289807      -4.12438872269679
H        -3.59326097159582       0.34508673802270      -4.31008199030736
C        -1.76171756927260      -0.40295463456966      -5.12788705033319
H        -1.89769413774004       0.09103349396429      -6.08437415735935
C        -0.64036913586230      -1.18397218135128      -4.89958217903827
H         0.09740636330898      -1.30823924093878      -5.68687656006871
C        -0.43479551447450      -1.83990160784709      -3.67963186067139
C        -3.67019719789750      -0.80182738748680      -1.86706686187802
H        -3.24477043687385      -1.02354350699586      -0.88512354147850
C        -4.33178088551168       0.57758103983694      -1.79451273823077
H        -4.94458455494036       0.77893138988678      -2.67710986447602
H        -3.58528051434580       1.37072680580168      -1.70905762178311
H        -4.98962491101193       0.62979337375568      -0.92305501875823
C        -4.72348399361042      -1.88182104063543      -2.15948004732899
H        -5.52489578949004      -1.84233067755971      -1.41583495275443
H        -4.28210764749868      -2.87981160908369      -2.13677704019449
H        -5.16410928726069      -1.72268489001623      -3.14829907659227
C         0.77130901076980      -2.77078899602204      -3.63519076666671
H         1.50143419143086      -2.29672418466140      -4.29831706664567
C         0.42559670147686      -4.13207632341702      -4.26378106799089
H        -0.27120104825297      -4.68694114718944      -3.63152580494085
H         1.33350183204226      -4.73323823242220      -4.37112474674411
H        -0.02688415268875      -4.01213360222498      -5.25127008277027
C         1.48133298262478      -2.96534953041550      -2.29592179220663
H         1.60993607603209      -2.01810109351121      -1.77158192218227
H         2.47556777661360      -3.37859399031671      -2.48640711816217
H         0.94912759821101      -3.65241166801516      -1.63689633018103
