# Supplementary material for: Benchmark Study on the Calculation of 207Pb NMR Chemical Shifts
Source: Inorg Chem. 2024 Mar 6;63(11):5052–64. doi: 10.1021/acs.inorgchem.3c04539 (PMC10951955; doi:10.1021/acs.inorgchem.3c04539)
Supplement: Supplementary file 1 — ic3c04539_si_001.zip [file ic3c04539_si_001.zip › structures/03/opt_gfn2/03_01_opt_gfn2.xyz]

135
 energy: -168.622170017624 gnorm: 0.000201386065 xtb: 6.6.1 (8d0f1dd)
Pb          -0.66998331015843        0.46167909928614       -0.20326747481364
C            1.43720775610765        1.58903055318091        0.17442996500921
C            1.30216583465474        2.49641715760413        1.23982240251459
C            2.27585032624494        3.44439648630005        1.53725125977489
H            2.11262356606664        4.12917942379621        2.35912134344164
C            3.42929692326623        3.52428297695858        0.78184390364295
H            4.18901588679045        4.25961325431000        1.00918601303948
C            3.57765755314020        2.66686225720192       -0.28785458021186
H            4.44963629001076        2.74248795768506       -0.92295851452694
C            2.60125582244433        1.71715892728200       -0.59509254903761
C            0.07055760507655        2.57182934811509        2.07527258827399
C           -0.96843127300326        3.42049528092264        1.64290425983181
C           -2.06313556424567        3.63827499190989        2.46717862906778
H           -2.85575798612908        4.29814205784971        2.14990779912454
C           -2.13753369897522        3.04579099551251        3.71294967467869
H           -2.98713362003945        3.23445108585723        4.35408264725182
C           -1.10732376943255        2.23507644502557        4.14234365877169
H           -1.15292276710401        1.79478070106622        5.12863073294813
C            0.01038462837222        1.99158715281474        3.34918072102899
C           -0.85487830804045        4.20097403855093        0.34922571510447
H           -0.07951278024811        3.74092935149210       -0.26885860959532
C           -0.41305099677008        5.63528464190825        0.66187964249061
H           -0.32579807293651        6.21064243940146       -0.25786513020236
H            0.55352612359549        5.63596704653035        1.15933906905410
H           -1.13501830355458        6.12599254328566        1.31166316803077
C           -2.15562983772982        4.22201194968491       -0.45638982394259
H           -2.91825014403858        4.82042648862387        0.03568296088364
H           -2.54235610821490        3.21433817694718       -0.59353290937440
H           -1.97363419578475        4.65825396081190       -1.43640170690882
C            1.11175382028083        1.19103893506298        4.01151877109918
H            0.61082612446117        0.51014532341919        4.70910996058908
C            1.97833307957361        0.32892377985660        3.10190751314074
H            2.54800124200691       -0.36262588434613        3.71879970996620
H            2.67893928575853        0.92808633846742        2.52981475485318
H            1.36021564912556       -0.24534454867038        2.41620373229167
C            1.99832377161335        2.12922044847987        4.84280910886546
H            2.57952463784709        2.77866020237398        4.19333252673481
H            2.68934151114002        1.54635512869344        5.44890898258803
H            1.39539979979953        2.74894540613017        5.50405766600747
C            2.85679498357966        0.95742075137312       -1.84743165044088
C            3.83263131330221       -0.04548882420185       -1.88729803903614
C            4.11596420836725       -0.66060508344919       -3.09924423853461
H            4.87033737123549       -1.43208904708838       -3.14786568397443
C            3.46259478632547       -0.28414071141751       -4.25732246095643
H            3.70105131112549       -0.76742505482625       -5.19543037486283
C            2.53468385067207        0.73909599074546       -4.22054101988635
H            2.05913151878912        1.05741513772322       -5.13671441964838
C            2.22969044081909        1.37730392459740       -3.02659651574659
C            4.63851201635757       -0.40580395001774       -0.65810142802782
H            4.20981749160987        0.11880267939447        0.20071890495509
C            6.08777034791244        0.06385320534611       -0.83366272123259
H            6.12845935034089        1.13020753267116       -1.04318954036859
H            6.56542806310740       -0.46156185706948       -1.65804659603432
H            6.65753872383903       -0.12907014954411        0.07351172230227
C            4.61619931907609       -1.90331673732875       -0.35180775215338
H            5.18514611081506       -2.09960972311521        0.55490808587196
H            5.06239393104143       -2.47836259313306       -1.15975493907226
H            3.59683032634237       -2.24495318197836       -0.20207472298434
C            1.31025968534666        2.57945133599629       -3.03677021827099
H            1.21917276402870        2.95078861289294       -2.01300557422673
C            1.91441191259005        3.70509656331223       -3.88257730256578
H            1.99962287034145        3.40991410322926       -4.92573614557865
H            2.90682043164533        3.96138913275770       -3.51734322788403
H            1.28776777495462        4.59346824568351       -3.82735143047742
C           -0.08694438463805        2.22167740801864       -3.53813526621677
H           -0.51138706147938        1.41733681630431       -2.93263386187954
H           -0.05827005027612        1.88288261494838       -4.56992082146736
H           -0.74678064322409        3.08456430908015       -3.47882423921867
C           -0.92583339715313       -1.93669274267101       -0.01927881876910
C           -1.01868555327497       -2.80133658116597        1.07950462009690
C           -1.46416034460066       -4.11688885485412        0.93675560135704
H           -1.54081184946536       -4.73980644028424        1.81737075693731
C           -1.83887933783401       -4.61520277596874       -0.29310509535479
H           -2.18708375273639       -5.63422318127923       -0.39291932652271
C           -1.79012172451738       -3.77551615247347       -1.38852077795530
H           -2.11532680634149       -4.12519428795317       -2.35967044352529
C           -1.34283412658570       -2.46514087997196       -1.25360365003748
C           -0.77222050241975       -2.38648242322477        2.48597934931753
C            0.36472435594357       -2.82931617247501        3.17225711479495
C            0.50709589886723       -2.50839435361742        4.51544377072672
H            1.37493217811099       -2.84825934082787        5.06122659279528
C           -0.46079725143235       -1.77746308766641        5.17790266685435
H           -0.33883270822266       -1.54288647916154        6.22700876096141
C           -1.60334726029471       -1.38417578906970        4.50762384067555
H           -2.37544883664664       -0.85099088391927        5.04284107051736
C           -1.77903016731474       -1.69050288385324        3.16557325335765
C            1.38744432991795       -3.72104892746634        2.50190071195360
H            1.15381098152674       -3.77079851313282        1.43432528715022
C            2.81763684372383       -3.20059684928686        2.64562118405510
H            2.90459433037784       -2.20521692931538        2.22150248306791
H            3.50208331156682       -3.86313046525571        2.11931361474611
H            3.12194242295638       -3.16379360973298        3.68896158004404
C            1.29491701354012       -5.13808288918914        3.08103856890821
H            1.55085617954527       -5.13850860578276        4.13858456569463
H            1.98205138530410       -5.80237673297686        2.56009277265382
H            0.28865448553915       -5.53664421321111        2.97612664166396
C           -3.09399051288589       -1.36332856161442        2.49129557147018
H           -3.04126546588580       -1.70196786815023        1.45356204270885
C           -4.24159984056665       -2.12255525576380        3.16529392554106
H           -4.36904404829574       -1.80575026008496        4.19777129979341
H           -4.04313468879273       -3.19234788383588        3.15763652142706
H           -5.17402189321509       -1.94223818282242        2.63329567974642
C           -3.37312735035410        0.13798675765588        2.48706667519480
H           -2.55355403925574        0.67365223826765        2.00250502622881
H           -3.47056737845704        0.52143930760859        3.49884027865068
H           -4.29362596694828        0.35337062652842        1.94873944385766
C           -1.42321890439374       -1.64023031751460       -2.49197485536230
C           -2.62479093085829       -0.94918982996290       -2.74692217287775
C           -2.79686852766955       -0.29849734731032       -3.96030630538578
H           -3.71955876980993        0.22066799104684       -4.16879296677641
C           -1.81118128167561       -0.33606361198414       -4.92742333862724
H           -1.96209430444935        0.15990535558601       -5.87596425800492
C           -0.64646223495282       -1.03398252798450       -4.68353315177111
H            0.11247234398809       -1.08683479160801       -5.45163284931496
C           -0.43256903645434       -1.70141052950880       -3.48088739713089
C           -3.78529664948632       -1.01101892937635       -1.77485106598886
H           -3.41081787155697       -1.35001279125195       -0.80547064445648
C           -4.47408992518710        0.34025936414965       -1.57307252671587
H           -5.00774062707928        0.65207309262913       -2.46735201612140
H           -3.74864780839759        1.10994484223299       -1.31776845523521
H           -5.19769581875950        0.26630831189841       -0.76392080602177
C           -4.80254397199241       -2.04541675506363       -2.27022840121078
H           -5.64044610331968       -2.10981441786430       -1.57863154082479
H           -4.34188204777658       -3.02741289293284       -2.34284988419609
H           -5.18261650805225       -1.77024188235317       -3.25210008739588
C            0.83500301340456       -2.52696455545040       -3.41499717940664
H            1.56554155830261       -2.00692746286283       -4.04503618885491
C            0.58384408315293       -3.90433907582481       -4.04487791639083
H           -0.07809351135709       -4.49509438958748       -3.41701191617290
H            1.52456894304625       -4.44168735649491       -4.14903154172278
H            0.13102165319956       -3.80442117500955       -5.02967334169818
C            1.47678478146898       -2.69314111195284       -2.04310953380719
H            1.53985573198035       -1.73584544516136       -1.53167307704023
H            2.48350997436878       -3.08321729956548       -2.17567481598342
H            0.92262787213025       -3.39014280332898       -1.42320613014737
