# Supplementary material for: Benchmark Study on the Calculation of 207Pb NMR Chemical Shifts
Source: Inorg Chem. 2024 Mar 6;63(11):5052–64. doi: 10.1021/acs.inorgchem.3c04539 (PMC10951955; doi:10.1021/acs.inorgchem.3c04539)
Supplement: Supplementary file 1 — ic3c04539_si_001.zip [file ic3c04539_si_001.zip › structures/03/opt_r2scan-3c_so/03_01_opt_r2scan-3c_so.xyz]

135
C60H74Pb optimized with ADF in AMS.
Pb       -0.67465569898507       0.46313081220434      -0.20528099169748
C         1.38080107925613       1.53135157876954       0.35509337208706
C         1.24998483410073       2.48645449432943       1.38458889007453
C         2.25374667258445       3.43383406167605       1.61530941982780
H         2.11253989781915       4.16958188638603       2.40023125511531
C         3.41302546222063       3.43986875866238       0.85202690408798
H         4.19241902260910       4.17078734156511       1.03947569580288
C         3.54255922049771       2.52340598364515      -0.18107085084755
H         4.41541305613493       2.55173291473139      -0.82492763801792
C         2.52910809175275       1.59198757990633      -0.45460784288029
C         0.04306074948081       2.59526508540170       2.26672736775616
C        -1.06655220324864       3.35734071629396       1.81766641524216
C        -2.13343868574416       3.58953031793730       2.68666663912872
H        -2.98222128763518       4.17383764593692       2.35088235030384
C        -2.11797363873388       3.09055691903081       3.98236633636812
H        -2.95573062242382       3.27306670265783       4.64737887667458
C        -1.02683078724397       2.35746142979164       4.42007329637617
H        -1.00892096375614       1.97478738356906       5.43639712478744
C         0.07391001918570       2.10832968674880       3.59113846379958
C        -1.06746496522865       4.02568503024773       0.45282396886629
H        -0.37155142232054       3.47733837304797      -0.18674180436695
C        -0.54175496269460       5.46477724513128       0.56819012696985
H        -0.52435640945400       5.94350233339456      -0.41537886286487
H         0.46997653602863       5.48348612575854       0.97772537026891
H        -1.18950970861626       6.05319653892167       1.22503353321131
C        -2.44030360242572       4.01371438193671      -0.22647979356301
H        -3.13463253291706       4.70903124851177       0.25271589817414
H        -2.88433366884642       3.01586201387943      -0.20204519826795
H        -2.34206926409502       4.32011530010530      -1.27123243268814
C         1.25162838609551       1.41153495970874       4.26254624266676
H         0.78842814764079       0.76524938430470       5.01450979900095
C         2.13169028349714       0.50048930598765       3.40721889171948
H         2.70273919552901      -0.15446666465267       4.07096553100632
H         2.83864014552978       1.05971338345373       2.79304681664391
H         1.53253958450455      -0.13154507067698       2.75122380174387
C         2.11540924646522       2.42817630431362       5.02924882226675
H         2.64825738926162       3.08539369674428       4.33839608833953
H         2.86001428504555       1.90214709506806       5.63425681442367
H         1.50734008273848       3.04757210215671       5.69324597815835
C         2.70320367139305       0.81389862416498      -1.71822144145262
C         3.67572329421378      -0.20319309384433      -1.81417737119283
C         3.93133996027972      -0.77547738113537      -3.06170760491202
H         4.68445623762051      -1.55103408838170      -3.15141340838159
C         3.23771913179240      -0.36797174589212      -4.19381259128330
H         3.45280017301505      -0.82225762814080      -5.15575371845525
C         2.27919096025972       0.63147007154581      -4.09515932346686
H         1.75667217711225       0.96091394301381      -4.98631751202748
C         2.01119466077088       1.24886374422532      -2.87159702047717
C         4.48744036687743      -0.65404581435397      -0.61121588066921
H         4.04805379023385      -0.19055973858977       0.27662319017757
C         5.94367332476562      -0.17854767588832      -0.72676632774321
H         6.00594426300023       0.90551020886781      -0.83947633365347
H         6.42789707384077      -0.63494771337648      -1.59537584164534
H         6.50923590659160      -0.46380167048956       0.16489804535323
C         4.45179478703874      -2.17364847215212      -0.41454902666806
H         5.04250507204142      -2.44658641498210       0.46314637213907
H         4.87541170513855      -2.69791386472150      -1.27540775618585
H         3.43211252121588      -2.53234123770263      -0.26570915206414
C         1.11470995296628       2.47670377583907      -2.84464260920513
H         0.89621178191674       2.70742217246339      -1.80074322760816
C         1.87349599463550       3.68330846196198      -3.41716276116770
H         2.13164698352480       3.51248057002216      -4.46666574612585
H         2.79854003587486       3.86080558464863      -2.86304642261936
H         1.25717664724226       4.58526915968478      -3.35773080833981
C        -0.21712626550973       2.27551536943605      -3.56702228522270
H        -0.74962918590288       1.39590603773285      -3.19625451537074
H        -0.08162795912537       2.13965884293396      -4.64315844130065
H        -0.85891196861702       3.14919488105749      -3.42087615774993
C        -0.81902107164434      -1.91610001752919      -0.18277633073170
C        -0.87020460623242      -2.73083179107924       0.96268383604886
C        -1.29574630574084      -4.06466575961339       0.86680972250028
H        -1.33019482457408      -4.66925026125492       1.76710898719051
C        -1.72834748734857      -4.59360238961117      -0.34026019960021
H        -2.07744686848856      -5.61913702108718      -0.39743412420456
C        -1.74647496649248      -3.77876229899559      -1.46371575842831
H        -2.12173296478840      -4.15864267016884      -2.40830710876274
C        -1.28783285894731      -2.45834711401626      -1.39746035277441
C        -0.63612210550728      -2.23390802591586       2.35226875213513
C         0.48443756829828      -2.66109675666473       3.09482879242526
C         0.56794209966678      -2.31881638467133       4.44581979863461
H         1.41929180694089      -2.64971895502875       5.03094634025042
C        -0.42214819264707      -1.56009203142091       5.05633603642030
H        -0.34088515898714      -1.30649159642354       6.10848307489877
C        -1.52255385935079      -1.13918507765444       4.32199053831502
H        -2.30332681774777      -0.56638151780071       4.80974721773451
C        -1.65876653583420      -1.48233663097268       2.97520626548353
C         1.57415825778520      -3.52357919996347       2.48022522290247
H         1.39526484051408      -3.56371530234749       1.40202214552204
C         2.97592121759136      -2.94499817049562       2.70262433483770
H         3.06867478831425      -1.94816511372682       2.26862470096805
H         3.72163809939795      -3.59281873150167       2.23562739717333
H         3.21562289690601      -2.87693550954684       3.76721378490712
C         1.50981223959923      -4.95739103135552       3.02810731811734
H         1.70182580652469      -4.96495727604777       4.10532009468717
H         2.26532149596334      -5.58372844477483       2.54522090803827
H         0.53089353765234      -5.41005086139753       2.85911343383066
C        -2.97267002626184      -1.18959352200125       2.26807689287082
H        -2.82480587110960      -1.36787675586667       1.20183825122958
C        -4.04512764006181      -2.18308597725861       2.73953135985870
H        -4.23659593850767      -2.06261134407918       3.81009835748068
H        -3.72590586277099      -3.21339491502008       2.56400594261302
H        -4.98324917649147      -2.01605927548060       2.20196584163637
C        -3.44974980068681       0.25232373037592       2.43864670185741
H        -2.67997631927829       0.97020639469455       2.14409196187195
H        -3.71750471181906       0.47447787297568       3.47492278725745
H        -4.33546562367390       0.42984176182435       1.82176924692977
C        -1.37458242972908      -1.67921798137766      -2.67500249187674
C        -2.52736919650893      -0.88752975805953      -2.91664735381112
C        -2.68678116090026      -0.27235567849999      -4.15892140594505
H        -3.56648637951928       0.33111156569469      -4.35011628002212
C        -1.73709659077333      -0.43151838018427      -5.15942645088477
H        -1.86888302924596       0.05629684069724      -6.11967164307710
C        -0.62014509697726      -1.21647100732202      -4.92333993235864
H         0.11850304872017      -1.35023264471539      -5.70829501599681
C        -0.42082674181970      -1.86558463251080      -3.69867499677202
C        -3.64849480332230      -0.78983571022890      -1.89531723317299
H        -3.22338804436204      -1.00870988647215      -0.91280480464714
C        -4.29100440484035       0.59906903463344      -1.83138854276606
H        -4.90540843645471       0.80121001896350      -2.71272470239047
H        -3.53276259058533       1.38195403985738      -1.75611213079830
H        -4.94343287417065       0.66797190206801      -0.95694885592833
C        -4.71572469974012      -1.85868103315455      -2.17698506377554
H        -5.51508254596047      -1.80348334839658      -1.43209224447766
H        -4.28668737593777      -2.86198716957869      -2.14724944632031
H        -5.15659219581837      -1.70227632945528      -3.16614278960443
C         0.77959597543011      -2.80351767722609      -3.64629583571703
H         1.51371211138929      -2.33779561338224      -4.31099150525621
C         0.42731298688011      -4.16647189224085      -4.26743623991665
H        -0.27434589614323      -4.71333657381628      -3.63355789659053
H         1.33176241792281      -4.77381446495951      -4.36907638560377
H        -0.02218978646448      -4.04965455541037      -5.25663271876470
C         1.48623779766934      -2.99440917342586      -2.30465553785058
H         1.61690334217622      -2.04520391395949      -1.78454445266707
H         2.47935484382121      -3.41229036242248      -2.49083874219612
H         0.95031593728652      -3.67679203874704      -1.64375557131655
