# Supplementary material for: Benchmark Study on the Calculation of 207Pb NMR Chemical Shifts
Source: Inorg Chem. 2024 Mar 6;63(11):5052–64. doi: 10.1021/acs.inorgchem.3c04539 (PMC10951955; doi:10.1021/acs.inorgchem.3c04539)
Supplement: Supplementary file 1 — ic3c04539_si_001.zip [file ic3c04539_si_001.zip › structures/pbme4/benzene/pbme4_benzene.xyz]

17
Energy =
Pb   -0.0000000    0.0000000    0.0000000 
C     1.3036940   -1.3036940   -1.3036940 
H     1.9474650   -1.9148117   -0.6676195 
H     1.9148117   -0.6676195   -1.9474650 
H     0.6676195   -1.9474650   -1.9148117 
C     1.3036940    1.3036940    1.3036940 
H     0.6676195    1.9474650    1.9148117 
H     1.9474650    1.9148117    0.6676195 
H     1.9148117    0.6676195    1.9474650 
C    -1.3036940    1.3036940   -1.3036940 
H    -0.6676195    1.9474650   -1.9148117 
H    -1.9474650    1.9148117   -0.6676195 
H    -1.9148117    0.6676195   -1.9474650 
C    -1.3036940   -1.3036940    1.3036940 
H    -1.9148117   -0.6676195    1.9474650 
H    -0.6676195   -1.9474650    1.9148117 
H    -1.9474650   -1.9148117    0.6676195 
