# Supplementary material for: Benchmark Study on the Calculation of 207Pb NMR Chemical Shifts
Source: Inorg Chem. 2024 Mar 6;63(11):5052–64. doi: 10.1021/acs.inorgchem.3c04539 (PMC10951955; doi:10.1021/acs.inorgchem.3c04539)
Supplement: Supplementary file 1 — ic3c04539_si_001.zip [file ic3c04539_si_001.zip › structures/pbme4/benzene/opt_gfn1/pbme4_benzene_opt_gfn1.xyz]

17
 energy: -16.506314494701 gnorm: 0.000186900828 xtb: 6.6.1 (8d0f1dd)
Pb           0.00000000045902        0.00000000017676        0.00000000104679
C            1.30950297044094       -1.30950297058654       -1.30950297085629
H            1.95641912266116       -1.92464209411801       -0.69057378106223
H            1.92464209506687       -0.69057378156519       -1.95641912283879
H            0.69057378278644       -1.95641912387746       -1.92464209585784
C            1.30950297039923        1.30950297049485        1.30950297025361
H            0.69057378105786        1.95641912262452        1.92464209442919
H            1.95641912299316        1.92464209501436        0.69057378156939
H            1.92464209438007        0.69057378108648        1.95641912255430
C           -1.30950297050595        1.30950297036483       -1.30950297068559
H           -0.69057378146370        1.95641912308819       -1.92464209450550
H           -1.95641912219519        1.92464209451785       -0.69057378097272
H           -1.92464209573483        0.69057378273125       -1.95641912380888
C           -1.30950297078776       -1.30950297069866        1.30950297040576
H           -1.92464209430246       -0.69057378106479        1.95641912276226
H           -0.69057378114548       -1.95641912233678        1.92464209471487
H           -1.95641912410937       -1.92464209585169        0.69057378285168
