# Supplementary material for: Benchmark Study on the Calculation of 207Pb NMR Chemical Shifts
Source: Inorg Chem. 2024 Mar 6;63(11):5052–64. doi: 10.1021/acs.inorgchem.3c04539 (PMC10951955; doi:10.1021/acs.inorgchem.3c04539)
Supplement: Supplementary file 1 — ic3c04539_si_001.zip [file ic3c04539_si_001.zip › structures/pbme4/benzene/opt_gfn2/pbme4_benzene_opt_gfn2.xyz]

17
 energy: -16.879449316433 gnorm: 0.000377324212 xtb: 6.6.1 (8d0f1dd)
Pb          -0.00000000089542        0.00000007852681        0.00000003274702
C            1.33024395370225       -1.33024397725423       -1.33024396311706
H            1.97084695856229       -1.93883225781512       -0.70660397314394
H            1.93883223520580       -0.70660398452208       -1.97084696560555
H            0.70660396544412       -1.97084698072882       -1.93883224705943
C            1.33024401699431        1.33024399288701        1.33024400705105
H            0.70660399379247        1.97084698618463        1.93883227610711
H            1.97084700927055        1.93883226547731        0.70660398602047
H            1.93883228887339        0.70660397463201        1.97084700143152
C           -1.33024399835242        1.33024397488032       -1.33024400852997
H           -0.70660398558620        1.97084697257819       -1.93883228107430
H           -1.97084699185748        1.93883224900218       -0.70660399319783
H           -1.93883227445356        0.70660396648190       -1.97084700606670
C           -1.33024397226235       -1.33024399628849        1.33024396266628
H           -1.93883224904437       -0.70660399317966        1.97084696198523
H           -0.70660397399434       -1.97084699557434        1.93883224334779
H           -1.97084697539904       -1.93883227528761        0.70660396643831
