# Supplementary material for: Benchmark Study on the Calculation of 207Pb NMR Chemical Shifts
Source: Inorg Chem. 2024 Mar 6;63(11):5052–64. doi: 10.1021/acs.inorgchem.3c04539 (PMC10951955; doi:10.1021/acs.inorgchem.3c04539)
Supplement: Supplementary file 1 — ic3c04539_si_001.zip [file ic3c04539_si_001.zip › structures/pbme4/benzene/opt_r2scan-3c_so/pbme4_benzene_opt_r2scan-3c_so.xyz]

17
C4H12Pb optimized with ADF in AMS.
Pb        0.00000000000000       0.00000000000000       0.00000000000000
C         1.30239692874741      -1.30239692874741      -1.30239692874741
H         1.94425925936024      -1.91194739340258      -0.66532850632901
H         1.91194739340258      -0.66532850632901      -1.94425925936024
H         0.66532850632901      -1.94425925936024      -1.91194739340258
C         1.30239692874741       1.30239692874741       1.30239692874741
H         0.66532850632901       1.94425925936024       1.91194739340258
H         1.94425925936024       1.91194739340258       0.66532850632901
H         1.91194739340258       0.66532850632901       1.94425925936024
C        -1.30239692874741       1.30239692874741      -1.30239692874741
H        -0.66532850632901       1.94425925936024      -1.91194739340258
H        -1.94425925936024       1.91194739340258      -0.66532850632901
H        -1.91194739340258       0.66532850632901      -1.94425925936024
C        -1.30239692874741      -1.30239692874741       1.30239692874741
H        -1.91194739340258      -0.66532850632901       1.94425925936024
H        -0.66532850632901      -1.94425925936024       1.91194739340258
H        -1.94425925936024      -1.91194739340258       0.66532850632901
