# Supplementary material for: Benchmark Study on the Calculation of 207Pb NMR Chemical Shifts
Source: Inorg Chem. 2024 Mar 6;63(11):5052–64. doi: 10.1021/acs.inorgchem.3c04539 (PMC10951955; doi:10.1021/acs.inorgchem.3c04539)
Supplement: Supplementary file 1 — ic3c04539_si_001.zip [file ic3c04539_si_001.zip › structures/pbme4/benzene/opt_gfnff/pbme4_benzene_opt_gfnff.xyz]

17
 energy: -2.117436895899 gnorm: 0.000185722126 xtb: 6.6.1 (8d0f1dd)
Pb          -0.00000000001086       -0.00000000001023       -0.00000000000900
C            1.28953080840297       -1.28953080886963       -1.28953080919602
H            1.93878327660294       -1.91401991278409       -0.67912987446020
H            1.91401991060400       -0.67912987504521       -1.93878327952707
H            0.67912987246992       -1.93878327797060       -1.91401991086622
C            1.28953080840538        1.28953080894087        1.28953080909488
H            0.67912987244537        1.93878327794462        1.91401991086649
H            1.93878327655675        1.91401991274580        0.67912987449157
H            1.91401991061607        0.67912987501419        1.93878327957403
C           -1.28953080832971        1.28953080894084       -1.28953080919884
H           -0.67912987247722        1.93878327793009       -1.91401991082008
H           -1.93878327659785        1.91401991279288       -0.67912987445924
H           -1.91401991064209        0.67912987503955       -1.93878327957340
C           -1.28953080838730       -1.28953080892880        1.28953080915204
H           -1.91401991060857       -0.67912987502412        1.93878327957286
H           -0.67912987245575       -1.93878327793352        1.91401991086304
H           -1.93878327659406       -1.91401991278252        0.67912987449516
