# Supplementary material for: Benchmark Study on the Calculation of 207Pb NMR Chemical Shifts
Source: Inorg Chem. 2024 Mar 6;63(11):5052–64. doi: 10.1021/acs.inorgchem.3c04539 (PMC10951955; doi:10.1021/acs.inorgchem.3c04539)
Supplement: Supplementary file 1 — ic3c04539_si_001.zip [file ic3c04539_si_001.zip › structures/pbme4/benzene/opt_r2scan-3c_sr/pbme4_benzene_opt_r2scan-3c_sr.xyz]

17
C4H12Pb optimized with ADF in AMS.
Pb        0.00000000000000       0.00000000000000       0.00000000000000
C         1.30318190581456      -1.30318190581456      -1.30318190581456
H         1.94550947595864      -1.91321243150039      -0.66690941905089
H         1.91321243150039      -0.66690941905089      -1.94550947595864
H         0.66690941905089      -1.94550947595864      -1.91321243150039
C         1.30318190581456       1.30318190581456       1.30318190581456
H         0.66690941905089       1.94550947595864       1.91321243150039
H         1.94550947595864       1.91321243150039       0.66690941905089
H         1.91321243150039       0.66690941905089       1.94550947595864
C        -1.30318190581456       1.30318190581456      -1.30318190581456
H        -0.66690941905089       1.94550947595864      -1.91321243150039
H        -1.94550947595864       1.91321243150039      -0.66690941905089
H        -1.91321243150039       0.66690941905089      -1.94550947595864
C        -1.30318190581456      -1.30318190581456       1.30318190581456
H        -1.91321243150039      -0.66690941905089       1.94550947595864
H        -0.66690941905089      -1.94550947595864       1.91321243150039
H        -1.94550947595864      -1.91321243150039       0.66690941905089
