# Supplementary material for: Benchmark Study on the Calculation of 207Pb NMR Chemical Shifts
Source: Inorg Chem. 2024 Mar 6;63(11):5052–64. doi: 10.1021/acs.inorgchem.3c04539 (PMC10951955; doi:10.1021/acs.inorgchem.3c04539)
Supplement: Supplementary file 1 — ic3c04539_si_001.zip [file ic3c04539_si_001.zip › structures/pbme4/chloroform/pbme4_chloroform.xyz]

17
Energy =
Pb   -0.0000000    0.0000000    0.0000000 
C     1.3036117   -1.3036117   -1.3036117 
H     1.9418330   -1.9191334   -0.6659390 
H     1.9191334   -0.6659390   -1.9418330 
H     0.6659390   -1.9418330   -1.9191334 
C     1.3036117    1.3036117    1.3036117 
H     0.6659390    1.9418330    1.9191334 
H     1.9418330    1.9191334    0.6659390 
H     1.9191334    0.6659390    1.9418330 
C    -1.3036117    1.3036117   -1.3036117 
H    -0.6659390    1.9418330   -1.9191334 
H    -1.9418330    1.9191334   -0.6659390 
H    -1.9191334    0.6659390   -1.9418330 
C    -1.3036117   -1.3036117    1.3036117 
H    -1.9191334   -0.6659390    1.9418330 
H    -0.6659390   -1.9418330    1.9191334 
H    -1.9418330   -1.9191334    0.6659390 
