# Supplementary material for: Benchmark Study on the Calculation of 207Pb NMR Chemical Shifts
Source: Inorg Chem. 2024 Mar 6;63(11):5052–64. doi: 10.1021/acs.inorgchem.3c04539 (PMC10951955; doi:10.1021/acs.inorgchem.3c04539)
Supplement: Supplementary file 1 — ic3c04539_si_001.zip [file ic3c04539_si_001.zip › structures/pbme4/chloroform/opt_gfn1/pbme4_chloroform_opt_gfn1.xyz]

17
 energy: -16.505883698056 gnorm: 0.000193652016 xtb: 6.6.1 (8d0f1dd)
Pb           0.00000000021856       -0.00000000018009       -0.00000000002327
C            1.30941529560591       -1.30941529561731       -1.30941529565129
H            1.95099019265546       -1.92943695863624       -0.69000438245775
H            1.92943695857921       -0.69000438240551       -1.95099019272495
H            0.69000438239231       -1.95099019263192       -1.92943695867490
C            1.30941529547769        1.30941529558875        1.30941529553697
H            0.69000438226986        1.95099019265053        1.92943695850737
H            1.95099019247073        1.92943695866678        0.69000438234997
H            1.92943695847062        0.69000438241270        1.95099019264555
C           -1.30941529547544        1.30941529546685       -1.30941529540078
H           -0.69000438230981        1.95099019257020       -1.92943695839732
H           -1.95099019253149        1.92943695846807       -0.69000438221597
H           -1.92943695854355        0.69000438229259       -1.95099019242935
C           -1.30941529557456       -1.30941529546602        1.30941529551154
H           -1.92943695860745       -0.69000438225744        1.95099019251935
H           -0.69000438240371       -1.95099019250667        1.92943695857564
H           -1.95099019269433       -1.92943695841525        0.69000438232920
