# Supplementary material for: Benchmark Study on the Calculation of 207Pb NMR Chemical Shifts
Source: Inorg Chem. 2024 Mar 6;63(11):5052–64. doi: 10.1021/acs.inorgchem.3c04539 (PMC10951955; doi:10.1021/acs.inorgchem.3c04539)
Supplement: Supplementary file 1 — ic3c04539_si_001.zip [file ic3c04539_si_001.zip › structures/pbme4/chloroform/opt_gfn2/pbme4_chloroform_opt_gfn2.xyz]

17
 energy: -16.879490678902 gnorm: 0.000434624536 xtb: 6.6.1 (8d0f1dd)
Pb           0.00000000026954        0.00000000033870       -0.00000000005859
C            1.33016669248963       -1.33016669239111       -1.33016669249334
H            1.96529144313284       -1.94428592590953       -0.70641548650442
H            1.94428592592676       -0.70641548653807       -1.96529144245039
H            0.70641548649133       -1.96529144285064       -1.94428592647998
C            1.33016669248277        1.33016669250153        1.33016669240601
H            0.70641548630463        1.96529144298357        1.94428592593974
H            1.96529144250712        1.94428592586096        0.70641548633469
H            1.94428592629624        0.70641548628749        1.96529144273108
C           -1.33016669239435        1.33016669248801       -1.33016669249697
H           -0.70641548649339        1.96529144265479       -1.94428592572918
H           -1.96529144255980        1.94428592636770       -0.70641548644166
H           -1.94428592616720        0.70641548645212       -1.96529144316883
C           -1.33016669246274       -1.33016669244350        1.33016669246071
H           -1.94428592602370       -0.70641548676759        1.96529144290592
H           -0.70641548675351       -1.96529144275044        1.94428592628602
H           -1.96529144304615       -1.94428592628397        0.70641548675917
