# Supplementary material for: Benchmark Study on the Calculation of 207Pb NMR Chemical Shifts
Source: Inorg Chem. 2024 Mar 6;63(11):5052–64. doi: 10.1021/acs.inorgchem.3c04539 (PMC10951955; doi:10.1021/acs.inorgchem.3c04539)
Supplement: Supplementary file 1 — ic3c04539_si_001.zip [file ic3c04539_si_001.zip › structures/pbme4/chloroform/opt_r2scan-3c_so/pbme4_chloroform_opt_r2scan-3c_so.xyz]

17
C4H12Pb optimized with ADF in AMS.
Pb        0.00000000000000       0.00000000000000       0.00000000000000
C         1.30235949808812      -1.30235949808812      -1.30235949808812
H         1.93873163129000      -1.91634562643800      -0.66387360790595
H         1.91634562643800      -0.66387360790595      -1.93873163129000
H         0.66387360790595      -1.93873163129000      -1.91634562643800
C         1.30235949808812       1.30235949808812       1.30235949808812
H         0.66387360790595       1.93873163129000       1.91634562643800
H         1.93873163129000       1.91634562643800       0.66387360790595
H         1.91634562643800       0.66387360790595       1.93873163129000
C        -1.30235949808812       1.30235949808812      -1.30235949808812
H        -0.66387360790595       1.93873163129000      -1.91634562643800
H        -1.93873163129000       1.91634562643800      -0.66387360790595
H        -1.91634562643800       0.66387360790595      -1.93873163129000
C        -1.30235949808812      -1.30235949808812       1.30235949808812
H        -1.91634562643800      -0.66387360790595       1.93873163129000
H        -0.66387360790595      -1.93873163129000       1.91634562643800
H        -1.93873163129000      -1.91634562643800       0.66387360790595
