# Supplementary material for: Benchmark Study on the Calculation of 207Pb NMR Chemical Shifts
Source: Inorg Chem. 2024 Mar 6;63(11):5052–64. doi: 10.1021/acs.inorgchem.3c04539 (PMC10951955; doi:10.1021/acs.inorgchem.3c04539)
Supplement: Supplementary file 1 — ic3c04539_si_001.zip [file ic3c04539_si_001.zip › structures/pbme4/chloroform/opt_gfnff/pbme4_chloroform_opt_gfnff.xyz]

17
 energy: -2.118318700551 gnorm: 0.000202475439 xtb: 6.6.1 (8d0f1dd)
Pb           0.00000000026834        0.00000000023066        0.00000000053954
C            1.28920820485547       -1.28920820357193       -1.28920820307415
H            1.93444253342304       -1.91784070008070       -0.67866255953014
H            1.91784070042907       -0.67866255891689       -1.93444253296662
H            0.67866255916130       -1.93444253199298       -1.91784069974872
C            1.28920820497028        1.28920820375070        1.28920820377728
H            0.67866256004352        1.93444253290599        1.91784070004077
H            1.93444253368972        1.91784069994681        0.67866255911857
H            1.91784070119841        0.67866255930776        1.93444253269327
C           -1.28920820461951        1.28920820368921       -1.28920820312799
H           -0.67866255972739        1.93444253205305       -1.91784070021505
H           -1.93444253389844        1.91784069963162       -0.67866255946114
H           -1.91784070034777        0.67866255835611       -1.93444253236785
C           -1.28920820456743       -1.28920820360949        1.28920820368166
H           -1.91784070139671       -0.67866255922627        1.93444253238343
H           -0.67866256013380       -1.93444253297713        1.91784069969846
H           -1.93444253334790       -1.91784069949658        0.67866255855883
