# Supplementary material for: Benchmark Study on the Calculation of 207Pb NMR Chemical Shifts
Source: Inorg Chem. 2024 Mar 6;63(11):5052–64. doi: 10.1021/acs.inorgchem.3c04539 (PMC10951955; doi:10.1021/acs.inorgchem.3c04539)
Supplement: Supplementary file 1 — ic3c04539_si_001.zip [file ic3c04539_si_001.zip › structures/pbme4/chloroform/opt_r2scan-3c_sr/pbme4_chloroform_opt_r2scan-3c_sr.xyz]

17
C4H12Pb optimized with ADF in AMS.
Pb        0.00000000000000       0.00000000000000       0.00000000000000
C         1.30314254161644      -1.30314254161644      -1.30314254161644
H         1.93997158711146      -1.91759566605575      -0.66542702459977
H         1.91759566605575      -0.66542702459977      -1.93997158711146
H         0.66542702459977      -1.93997158711146      -1.91759566605575
C         1.30314254161644       1.30314254161644       1.30314254161644
H         0.66542702459977       1.93997158711146       1.91759566605575
H         1.93997158711146       1.91759566605575       0.66542702459977
H         1.91759566605575       0.66542702459977       1.93997158711146
C        -1.30314254161644       1.30314254161644      -1.30314254161644
H        -0.66542702459977       1.93997158711146      -1.91759566605575
H        -1.93997158711146       1.91759566605575      -0.66542702459977
H        -1.91759566605575       0.66542702459977      -1.93997158711146
C        -1.30314254161644      -1.30314254161644       1.30314254161644
H        -1.91759566605575      -0.66542702459977       1.93997158711146
H        -0.66542702459977      -1.93997158711146       1.91759566605575
H        -1.93997158711146      -1.91759566605575       0.66542702459977
