# Supplementary material for: Benchmark Study on the Calculation of 207Pb NMR Chemical Shifts
Source: Inorg Chem. 2024 Mar 6;63(11):5052–64. doi: 10.1021/acs.inorgchem.3c04539 (PMC10951955; doi:10.1021/acs.inorgchem.3c04539)
Supplement: Supplementary file 1 — ic3c04539_si_001.zip [file ic3c04539_si_001.zip › structures/pbme4/dichloromethane/pbme4_dichloromethane.xyz]

17
Energy =
Pb    0.0000000   -0.0000000    0.0000000 
C     1.3039023   -1.3039023   -1.3039023 
H     1.9720695   -1.8878567   -0.6671262 
H     1.8878567   -0.6671262   -1.9720695 
H     0.6671262   -1.9720695   -1.8878567 
C     1.3039023    1.3039023    1.3039023 
H     0.6671262    1.9720695    1.8878567 
H     1.9720695    1.8878567    0.6671262 
H     1.8878567    0.6671262    1.9720695 
C    -1.3039023    1.3039023   -1.3039023 
H    -0.6671262    1.9720695   -1.8878567 
H    -1.9720695    1.8878567   -0.6671262 
H    -1.8878567    0.6671262   -1.9720695 
C    -1.3039023   -1.3039023    1.3039023 
H    -1.8878567   -0.6671262    1.9720695 
H    -0.6671262   -1.9720695    1.8878567 
H    -1.9720695   -1.8878567    0.6671262 
