# Supplementary material for: Benchmark Study on the Calculation of 207Pb NMR Chemical Shifts
Source: Inorg Chem. 2024 Mar 6;63(11):5052–64. doi: 10.1021/acs.inorgchem.3c04539 (PMC10951955; doi:10.1021/acs.inorgchem.3c04539)
Supplement: Supplementary file 1 — ic3c04539_si_001.zip [file ic3c04539_si_001.zip › structures/pbme4/dichloromethane/opt_gfn1/pbme4_dichloromethane_opt_gfn1.xyz]

17
 energy: -16.506112554308 gnorm: 0.000186816919 xtb: 6.6.1 (8d0f1dd)
Pb           0.00000000068534       -0.00000000030721       -0.00000000022643
C            1.30953801075176       -1.30953801078546       -1.30953801079513
H            1.98078179490394       -1.89886895412442       -0.69147602938662
H            1.89886895447327       -0.69147602953812       -1.98078179485655
H            0.69147603016687       -1.98078179545482       -1.89886895482626
C            1.30953801089527        1.30953801099254        1.30953801098399
H            0.69147603112562        1.98078179614272        1.89886895560113
H            1.98078179515292        1.89886895407775        0.69147602953470
H            1.89886895453681        0.69147602944427        1.98078179467135
C           -1.30953801115993        1.30953801111292       -1.30953801106283
H           -0.69147602959027        1.98078179485592       -1.89886895457993
H           -1.98078179608945        1.89886895570239       -0.69147603118588
H           -1.89886895461423        0.69147603019955       -1.98078179566803
C           -1.30953801113651       -1.30953801102880        1.30953801108866
H           -1.89886895543885       -0.69147603113406        1.98078179627833
H           -0.69147602940833       -1.98078179496699        1.89886895414962
H           -1.98078179525423       -1.89886895518817        0.69147603027990
