# Supplementary material for: Benchmark Study on the Calculation of 207Pb NMR Chemical Shifts
Source: Inorg Chem. 2024 Mar 6;63(11):5052–64. doi: 10.1021/acs.inorgchem.3c04539 (PMC10951955; doi:10.1021/acs.inorgchem.3c04539)
Supplement: Supplementary file 1 — ic3c04539_si_001.zip [file ic3c04539_si_001.zip › structures/pbme4/dichloromethane/opt_gfn2/pbme4_dichloromethane_opt_gfn2.xyz]

17
 energy: -16.879731464080 gnorm: 0.000429525329 xtb: 6.6.1 (8d0f1dd)
Pb          -0.00000004171478        0.00000001869871        0.00000001378834
C            1.33027530337771       -1.33027529599958       -1.33027529451689
H            1.99616839367114       -1.91269756753716       -0.70806267738656
H            1.91269757415678       -0.70806267873508       -1.99616838547274
H            0.70806268472793       -1.99616838602695       -1.91269756517531
C            1.33027532281366        1.33027530350696        1.33027530526756
H            0.70806269394108        1.99616839067070        1.91269757225852
H            1.99616841008018        1.91269757264400        0.70806267930928
H            1.91269759059011        0.70806267816842        1.99616839432063
C           -1.33027531294539        1.33027532043323       -1.33027533061273
H           -0.70806268001870        1.99616840698309       -1.91269759619530
H           -1.99616839832049        1.91269758479548       -0.70806269455594
H           -1.91269757910810        0.70806268593005       -1.99616841547227
C           -1.33027531012157       -1.33027532933841        1.33027531883317
H           -1.91269757557313       -0.70806269437866        1.99616840384052
H           -0.70806267854164       -1.99616841539996        1.91269758578346
H           -1.99616839701480       -1.91269759441483        0.70806268598625
