# Supplementary material for: Benchmark Study on the Calculation of 207Pb NMR Chemical Shifts
Source: Inorg Chem. 2024 Mar 6;63(11):5052–64. doi: 10.1021/acs.inorgchem.3c04539 (PMC10951955; doi:10.1021/acs.inorgchem.3c04539)
Supplement: Supplementary file 1 — ic3c04539_si_001.zip [file ic3c04539_si_001.zip › structures/pbme4/dichloromethane/opt_r2scan-3c_so/pbme4_dichloromethane_opt_r2scan-3c_so.xyz]

17
C4H12Pb optimized with ADF in AMS.
Pb        0.00000000000000       0.00000000000000       0.00000000000000
C         1.30258399428230      -1.30258399428230      -1.30258399428230
H         1.96844332101305      -1.88539617950882      -0.66488643858996
H         1.88539617950882      -0.66488643858996      -1.96844332101305
H         0.66488643858996      -1.96844332101305      -1.88539617950882
C         1.30258399428230       1.30258399428230       1.30258399428230
H         0.66488643858996       1.96844332101305       1.88539617950882
H         1.96844332101305       1.88539617950882       0.66488643858996
H         1.88539617950882       0.66488643858996       1.96844332101305
C        -1.30258399428230       1.30258399428230      -1.30258399428230
H        -0.66488643858996       1.96844332101305      -1.88539617950882
H        -1.96844332101305       1.88539617950882      -0.66488643858996
H        -1.88539617950882       0.66488643858996      -1.96844332101305
C        -1.30258399428230      -1.30258399428230       1.30258399428230
H        -1.88539617950882      -0.66488643858996       1.96844332101305
H        -0.66488643858996      -1.96844332101305       1.88539617950882
H        -1.96844332101305      -1.88539617950882       0.66488643858996
