# Supplementary material for: Benchmark Study on the Calculation of 207Pb NMR Chemical Shifts
Source: Inorg Chem. 2024 Mar 6;63(11):5052–64. doi: 10.1021/acs.inorgchem.3c04539 (PMC10951955; doi:10.1021/acs.inorgchem.3c04539)
Supplement: Supplementary file 1 — ic3c04539_si_001.zip [file ic3c04539_si_001.zip › structures/pbme4/dichloromethane/opt_gfnff/pbme4_dichloromethane_opt_gfnff.xyz]

17
 energy: -2.119325852537 gnorm: 0.000244882864 xtb: 6.6.1 (8d0f1dd)
Pb           0.00000000076629       -0.00000000035249       -0.00000000023697
C            1.28939268891252       -1.28939268892324       -1.28939268859619
H            1.95555436142802       -1.89699684694798       -0.67990683665433
H            1.89699684642441       -0.67990683721511       -1.95555436186160
H            0.67990683640750       -1.95555436161752       -1.89699684582299
C            1.28939268854331        1.28939268873331        1.28939268818272
H            0.67990683569842        1.95555436108104        1.89699684531441
H            1.95555436090362        1.89699684691350        0.67990683657002
H            1.89699684599216        0.67990683709958        1.95555436201904
C           -1.28939268826334        1.28939268844728       -1.28939268787089
H           -0.67990683681305        1.95555436175034       -1.89699684538248
H           -1.95555436095514        1.89699684543754       -0.67990683531793
H           -1.89699684651633        0.67990683641671       -1.95555436048555
C           -1.28939268836285       -1.28939268831620        1.28939268785867
H           -1.89699684589407       -0.67990683580940        1.95555436041204
H           -0.67990683675972       -1.95555436123028        1.89699684592373
H           -1.95555436151236       -1.89699684546665        0.67990683594753
