# Supplementary material for: Benchmark Study on the Calculation of 207Pb NMR Chemical Shifts
Source: Inorg Chem. 2024 Mar 6;63(11):5052–64. doi: 10.1021/acs.inorgchem.3c04539 (PMC10951955; doi:10.1021/acs.inorgchem.3c04539)
Supplement: Supplementary file 1 — ic3c04539_si_001.zip [file ic3c04539_si_001.zip › structures/pbme4/dichloromethane/opt_r2scan-3c_sr/pbme4_dichloromethane_opt_r2scan-3c_sr.xyz]

17
C4H12Pb optimized with ADF in AMS.
Pb        0.00000000000000       0.00000000000000       0.00000000000000
C         1.30336534247733      -1.30336534247733      -1.30336534247733
H         1.96966528185957      -1.88665372729893      -0.66642800263667
H         1.88665372729893      -0.66642800263667      -1.96966528185957
H         0.66642800263667      -1.96966528185957      -1.88665372729893
C         1.30336534247733       1.30336534247733       1.30336534247733
H         0.66642800263667       1.96966528185957       1.88665372729893
H         1.96966528185957       1.88665372729893       0.66642800263667
H         1.88665372729893       0.66642800263667       1.96966528185957
C        -1.30336534247733       1.30336534247733      -1.30336534247733
H        -0.66642800263667       1.96966528185957      -1.88665372729893
H        -1.96966528185957       1.88665372729893      -0.66642800263667
H        -1.88665372729893       0.66642800263667      -1.96966528185957
C        -1.30336534247733      -1.30336534247733       1.30336534247733
H        -1.88665372729893      -0.66642800263667       1.96966528185957
H        -0.66642800263667      -1.96966528185957       1.88665372729893
H        -1.96966528185957      -1.88665372729893       0.66642800263667
