# Supplementary material for: Benchmark Study on the Calculation of 207Pb NMR Chemical Shifts
Source: Inorg Chem. 2024 Mar 6;63(11):5052–64. doi: 10.1021/acs.inorgchem.3c04539 (PMC10951955; doi:10.1021/acs.inorgchem.3c04539)
Supplement: Supplementary file 1 — ic3c04539_si_001.zip [file ic3c04539_si_001.zip › structures/pbme4/dmf/pbme4_dmf.xyz]

17
Energy =
Pb   -0.0000000    0.0000000    0.0000000 
C     1.3036601   -1.3036601   -1.3036601 
H     1.9573168   -1.9019911   -0.6650186 
H     1.9019911   -0.6650186   -1.9573168 
H     0.6650186   -1.9573168   -1.9019911 
C     1.3036601    1.3036601    1.3036601 
H     0.6650186    1.9573168    1.9019911 
H     1.9573168    1.9019911    0.6650186 
H     1.9019911    0.6650186    1.9573168 
C    -1.3036601    1.3036601   -1.3036601 
H    -0.6650186    1.9573168   -1.9019911 
H    -1.9573168    1.9019911   -0.6650186 
H    -1.9019911    0.6650186   -1.9573168 
C    -1.3036601   -1.3036601    1.3036601 
H    -1.9019911   -0.6650186    1.9573168 
H    -0.6650186   -1.9573168    1.9019911 
H    -1.9573168   -1.9019911    0.6650186 
