# Supplementary material for: Benchmark Study on the Calculation of 207Pb NMR Chemical Shifts
Source: Inorg Chem. 2024 Mar 6;63(11):5052–64. doi: 10.1021/acs.inorgchem.3c04539 (PMC10951955; doi:10.1021/acs.inorgchem.3c04539)
Supplement: Supplementary file 1 — ic3c04539_si_001.zip [file ic3c04539_si_001.zip › structures/pbme4/dmf/opt_gfn1/pbme4_dmf_opt_gfn1.xyz]

17
 energy: -16.506476493586 gnorm: 0.000184700733 xtb: 6.6.1 (8d0f1dd)
Pb           0.00000000002776        0.00000000041794       -0.00000000136518
C            1.30978464488332       -1.30978464489813       -1.30978464474907
H            1.96710424622511       -1.91429144584616       -0.69184398289784
H            1.91429144386316       -0.69184398070690       -1.96710424470551
H            0.69184398109313       -1.96710424458805       -1.91429144478736
C            1.30978464502916        1.30978464504719        1.30978464523074
H            0.69184398247893        1.96710424608401        1.91429144524131
H            1.96710424450306        1.91429144426618        0.69184398082685
H            1.91429144615315        0.69184398297145        1.96710424610999
C           -1.30978464484680        1.30978464481114       -1.30978464466517
H           -0.69184398073253        1.96710424431629       -1.91429144439669
H           -1.96710424583239        1.91429144549885       -0.69184398245304
H           -1.91429144424850        0.69184398100499       -1.96710424501182
C           -1.30978464506807       -1.30978464504121        1.30978464522098
H           -1.91429144574562       -0.69184398253347        1.96710424561414
H           -0.69184398291974       -1.96710424638615        1.91429144565791
H           -1.96710424486314       -1.91429144441798        0.69184398112976
