# Supplementary material for: Benchmark Study on the Calculation of 207Pb NMR Chemical Shifts
Source: Inorg Chem. 2024 Mar 6;63(11):5052–64. doi: 10.1021/acs.inorgchem.3c04539 (PMC10951955; doi:10.1021/acs.inorgchem.3c04539)
Supplement: Supplementary file 1 — ic3c04539_si_001.zip [file ic3c04539_si_001.zip › structures/pbme4/dmf/opt_gfn2/pbme4_dmf_opt_gfn2.xyz]

17
 energy: -16.880911591688 gnorm: 0.000455709025 xtb: 6.6.1 (8d0f1dd)
Pb          -0.00000002182169       -0.00000001977122       -0.00000004160142
C            1.33043306505226       -1.33043305237232       -1.33043304583687
H            1.98241265992226       -1.92676576425691       -0.70724065973075
H            1.92676577544981       -0.70724066566032       -1.98241264190893
H            0.70724067664929       -1.98241264710705       -1.92676575687484
C            1.33043302931381        1.33043302896378        1.33043303551003
H            0.70724066006236        1.98241262998346        1.92676575278450
H            1.98241263023778        1.92676574635289        0.70724066522711
H            1.92676574739617        0.70724065937186        1.98241263617451
C           -1.33043305309424        1.33043306567803       -1.33043304681315
H           -0.70724066551377        1.98241265990537       -1.92676575869313
H           -1.98241264870260        1.92676577616881       -0.70724066044093
H           -1.92676576339375        0.70724067666690       -1.98241264208782
C           -1.33043304039217       -1.33043304085682        1.33043305962405
H           -1.92676575436794       -0.70724066021293        1.98241265585766
H           -0.70724065968307       -1.98241263903404        1.92676577226594
H           -1.98241263711450       -1.92676575381949        0.70724067654405
