# Supplementary material for: Benchmark Study on the Calculation of 207Pb NMR Chemical Shifts
Source: Inorg Chem. 2024 Mar 6;63(11):5052–64. doi: 10.1021/acs.inorgchem.3c04539 (PMC10951955; doi:10.1021/acs.inorgchem.3c04539)
Supplement: Supplementary file 1 — ic3c04539_si_001.zip [file ic3c04539_si_001.zip › structures/pbme4/dmf/opt_r2scan-3c_so/pbme4_dmf_opt_r2scan-3c_so.xyz]

17
C4H12Pb optimized with ADF in AMS.
Pb        0.00000000000000       0.00000000000000       0.00000000000000
C         1.30242355988971      -1.30242355988971      -1.30242355988971
H         1.95405337751416      -1.89953379082889      -0.66318467027396
H         1.89953379082889      -0.66318467027396      -1.95405337751416
H         0.66318467027396      -1.95405337751416      -1.89953379082889
C         1.30242355988971       1.30242355988971       1.30242355988971
H         0.66318467027396       1.95405337751416       1.89953379082889
H         1.95405337751416       1.89953379082889       0.66318467027396
H         1.89953379082889       0.66318467027396       1.95405337751416
C        -1.30242355988971       1.30242355988971      -1.30242355988971
H        -0.66318467027396       1.95405337751416      -1.89953379082889
H        -1.95405337751416       1.89953379082889      -0.66318467027396
H        -1.89953379082889       0.66318467027396      -1.95405337751416
C        -1.30242355988971      -1.30242355988971       1.30242355988971
H        -1.89953379082889      -0.66318467027396       1.95405337751416
H        -0.66318467027396      -1.95405337751416       1.89953379082889
H        -1.95405337751416      -1.89953379082889       0.66318467027396
