# Supplementary material for: Benchmark Study on the Calculation of 207Pb NMR Chemical Shifts
Source: Inorg Chem. 2024 Mar 6;63(11):5052–64. doi: 10.1021/acs.inorgchem.3c04539 (PMC10951955; doi:10.1021/acs.inorgchem.3c04539)
Supplement: Supplementary file 1 — ic3c04539_si_001.zip [file ic3c04539_si_001.zip › structures/pbme4/dmf/opt_gfnff/pbme4_dmf_opt_gfnff.xyz]

17
 energy: -2.118198028065 gnorm: 0.000085206985 xtb: 6.6.1 (8d0f1dd)
Pb           0.00000000007182        0.00000000003200       -0.00000000005442
C            1.28932547388462       -1.28932547489625       -1.28932547387754
H            1.94833989371996       -1.90423163715704       -0.67987441847120
H            1.90423163672597       -0.67987442154286       -1.94833989485698
H            0.67987441931956       -1.94833989639326       -1.90423163443302
C            1.28932547379062        1.28932547489662        1.28932547394820
H            0.67987441933072        1.94833989628656        1.90423163444160
H            1.94833989381989        1.90423163719135        0.67987441852032
H            1.90423163666123        0.67987442146056        1.94833989484073
C           -1.28932547376739        1.28932547498244       -1.28932547386232
H           -0.67987441945012        1.94833989635619       -1.90423163445907
H           -1.94833989378648        1.90423163704462       -0.67987441843242
H           -1.90423163676911        0.67987442140756       -1.94833989478249
C           -1.28932547370965       -1.28932547482571        1.28932547397227
H           -1.90423163666630       -0.67987442142823        1.94833989472618
H           -0.67987441937188       -1.94833989629443        1.90423163438777
H           -1.94833989380338       -1.90423163712057        0.67987441839244
