# Supplementary material for: Benchmark Study on the Calculation of 207Pb NMR Chemical Shifts
Source: Inorg Chem. 2024 Mar 6;63(11):5052–64. doi: 10.1021/acs.inorgchem.3c04539 (PMC10951955; doi:10.1021/acs.inorgchem.3c04539)
Supplement: Supplementary file 1 — ic3c04539_si_001.zip [file ic3c04539_si_001.zip › structures/pbme4/dmf/opt_r2scan-3c_sr/pbme4_dmf_opt_r2scan-3c_sr.xyz]

17
C4H12Pb optimized with ADF in AMS.
Pb        0.00000000000000       0.00000000000000       0.00000000000000
C         1.30320466252671      -1.30320466252671      -1.30320466252671
H         1.95527534629192      -1.90077904076891      -0.66471268378916
H         1.90077904076891      -0.66471268378916      -1.95527534629192
H         0.66471268378916      -1.95527534629192      -1.90077904076891
C         1.30320466252671       1.30320466252671       1.30320466252671
H         0.66471268378916       1.95527534629192       1.90077904076891
H         1.95527534629192       1.90077904076891       0.66471268378916
H         1.90077904076891       0.66471268378916       1.95527534629192
C        -1.30320466252671       1.30320466252671      -1.30320466252671
H        -0.66471268378916       1.95527534629192      -1.90077904076891
H        -1.95527534629192       1.90077904076891      -0.66471268378916
H        -1.90077904076891       0.66471268378916      -1.95527534629192
C        -1.30320466252671      -1.30320466252671       1.30320466252671
H        -1.90077904076891      -0.66471268378916       1.95527534629192
H        -0.66471268378916      -1.95527534629192       1.90077904076891
H        -1.95527534629192      -1.90077904076891       0.66471268378916
