# Supplementary material for: Benchmark Study on the Calculation of 207Pb NMR Chemical Shifts
Source: Inorg Chem. 2024 Mar 6;63(11):5052–64. doi: 10.1021/acs.inorgchem.3c04539 (PMC10951955; doi:10.1021/acs.inorgchem.3c04539)
Supplement: Supplementary file 1 — ic3c04539_si_001.zip [file ic3c04539_si_001.zip › structures/pbme4/dmso/pbme4_dmso.xyz]

17
Energy =
Pb   -0.0000000   -0.0000000    0.0000000 
C     1.3036281   -1.3036281   -1.3036281 
H     1.9589610   -1.9000840   -0.6649591 
H     1.9000840   -0.6649591   -1.9589610 
H     0.6649591   -1.9589610   -1.9000840 
C     1.3036281    1.3036281    1.3036281 
H     0.6649591    1.9589610    1.9000840 
H     1.9589610    1.9000840    0.6649591 
H     1.9000840    0.6649591    1.9589610 
C    -1.3036281    1.3036281   -1.3036281 
H    -0.6649591    1.9589610   -1.9000840 
H    -1.9589610    1.9000840   -0.6649591 
H    -1.9000840    0.6649591   -1.9589610 
C    -1.3036281   -1.3036281    1.3036281 
H    -1.9000840   -0.6649591    1.9589610 
H    -0.6649591   -1.9589610    1.9000840 
H    -1.9589610   -1.9000840    0.6649591 
