# Supplementary material for: Benchmark Study on the Calculation of 207Pb NMR Chemical Shifts
Source: Inorg Chem. 2024 Mar 6;63(11):5052–64. doi: 10.1021/acs.inorgchem.3c04539 (PMC10951955; doi:10.1021/acs.inorgchem.3c04539)
Supplement: Supplementary file 1 — ic3c04539_si_001.zip [file ic3c04539_si_001.zip › structures/pbme4/dmso/opt_gfn1/pbme4_dmso_opt_gfn1.xyz]

17
 energy: -16.505254667578 gnorm: 0.000225672484 xtb: 6.6.1 (8d0f1dd)
Pb          -0.00000000017490       -0.00000000058969        0.00000000037144
C            1.30936986840183       -1.30936986826742       -1.30936986846835
H            1.96746552936766       -1.91252706446520       -0.69140841497057
H            1.91252706552980       -0.69140841696634       -1.96746553082953
H            0.69140841534888       -1.96746553017138       -1.91252706403333
C            1.30936986848761        1.30936986855152        1.30936986841822
H            0.69140841588827        1.96746552990290        1.91252706512120
H            1.96746553109643        1.91252706535053        0.69140841695247
H            1.91252706398752        0.69140841498721        1.96746552979610
C           -1.30936986849874        1.30936986862728       -1.30936986861929
H           -0.69140841702266        1.96746553092296       -1.91252706561141
H           -1.96746553050021        1.91252706451703       -0.69140841583980
H           -1.91252706471888        0.69140841545376       -1.96746552975673
C           -1.30936986813942       -1.30936986806271        1.30936986813507
H           -1.91252706452513       -0.69140841574914        1.96746553010073
H           -0.69140841488892       -1.96746552956007        1.91252706394327
H           -1.96746552963916       -1.91252706448122        0.69140841529051
