# Supplementary material for: Benchmark Study on the Calculation of 207Pb NMR Chemical Shifts
Source: Inorg Chem. 2024 Mar 6;63(11):5052–64. doi: 10.1021/acs.inorgchem.3c04539 (PMC10951955; doi:10.1021/acs.inorgchem.3c04539)
Supplement: Supplementary file 1 — ic3c04539_si_001.zip [file ic3c04539_si_001.zip › structures/pbme4/dmso/opt_gfn2/pbme4_dmso_opt_gfn2.xyz]

17
 energy: -16.880004879141 gnorm: 0.000473907135 xtb: 6.6.1 (8d0f1dd)
Pb           0.00000001672090       -0.00000002947274       -0.00000003892819
C            1.33104270013154       -1.33104269623893       -1.33104269308003
H            1.98437038640972       -1.92607804649269       -0.70794937653466
H            1.92607805118961       -0.70794937989797       -1.98437038017068
H            0.70794938448192       -1.98437038365270       -1.92607804475617
C            1.33104265785877        1.33104267183522        1.33104267490456
H            0.70794936059456        1.98437036367981        1.92607803140893
H            1.98437035170394        1.92607803127036        0.70794938018558
H            1.92607801553244        0.70794937668604        1.98437036859030
C           -1.33104268192364        1.33104268562203       -1.33104266472223
H           -0.70794937971284        1.98437037761613       -1.92607802032135
H           -1.98437037109344        1.92607803964903       -0.70794936040938
H           -1.92607803911363        0.70794938467290       -1.98437035682016
C           -1.33104267570511       -1.33104266191499        1.33104268288488
H           -1.92607803079757       -0.70794936035447        1.98437037311961
H           -0.70794937680488       -1.98437035376813        1.92607804016593
H           -1.98437036947228       -1.92607801923888        0.70794938448307
