# Supplementary material for: Benchmark Study on the Calculation of 207Pb NMR Chemical Shifts
Source: Inorg Chem. 2024 Mar 6;63(11):5052–64. doi: 10.1021/acs.inorgchem.3c04539 (PMC10951955; doi:10.1021/acs.inorgchem.3c04539)
Supplement: Supplementary file 1 — ic3c04539_si_001.zip [file ic3c04539_si_001.zip › structures/pbme4/dmso/opt_r2scan-3c_so/pbme4_dmso_opt_r2scan-3c_so.xyz]

17
C4H12Pb optimized with ADF in AMS.
Pb        0.00000000000000       0.00000000000000       0.00000000000000
C         1.30240863452154      -1.30240863452154      -1.30240863452154
H         1.95573637290591      -1.89770389145405      -0.66322006058068
H         1.89770389145405      -0.66322006058068      -1.95573637290591
H         0.66322006058068      -1.95573637290591      -1.89770389145405
C         1.30240863452154       1.30240863452154       1.30240863452154
H         0.66322006058068       1.95573637290591       1.89770389145405
H         1.95573637290591       1.89770389145405       0.66322006058068
H         1.89770389145405       0.66322006058068       1.95573637290591
C        -1.30240863452154       1.30240863452154      -1.30240863452154
H        -0.66322006058068       1.95573637290591      -1.89770389145405
H        -1.95573637290591       1.89770389145405      -0.66322006058068
H        -1.89770389145405       0.66322006058068      -1.95573637290591
C        -1.30240863452154      -1.30240863452154       1.30240863452154
H        -1.89770389145405      -0.66322006058068       1.95573637290591
H        -0.66322006058068      -1.95573637290591       1.89770389145405
H        -1.95573637290591      -1.89770389145405       0.66322006058068
