# Supplementary material for: Benchmark Study on the Calculation of 207Pb NMR Chemical Shifts
Source: Inorg Chem. 2024 Mar 6;63(11):5052–64. doi: 10.1021/acs.inorgchem.3c04539 (PMC10951955; doi:10.1021/acs.inorgchem.3c04539)
Supplement: Supplementary file 1 — ic3c04539_si_001.zip [file ic3c04539_si_001.zip › structures/pbme4/dmso/opt_gfnff/pbme4_dmso_opt_gfnff.xyz]

17
 energy: -2.117680741233 gnorm: 0.000132515615 xtb: 6.6.1 (8d0f1dd)
Pb           0.00000000005957       -0.00000000015389        0.00000000002669
C            1.28982944646088       -1.28982944645940       -1.28982944613104
H            1.94898254331353       -1.90497414518646       -0.68064214808944
H            1.90497414526642       -0.68064214995290       -1.94898254357468
H            0.68064214895320       -1.94898254462810       -1.90497414357375
C            1.28982944641502        1.28982944641353        1.28982944599844
H            0.68064214877808        1.94898254469600        1.90497414328986
H            1.94898254298801        1.90497414517105        0.68064214788035
H            1.90497414534454        0.68064215012921        1.94898254362183
C           -1.28982944617606        1.28982944640488       -1.28982944608257
H           -0.68064214886689        1.94898254458268       -1.90497414321757
H           -1.94898254307105        1.90497414508942       -0.68064214777204
H           -1.90497414533630        0.68064214999480       -1.94898254349693
C           -1.28982944631810       -1.28982944654871        1.28982944612189
H           -1.90497414537455       -0.68064214986686        1.94898254348702
H           -0.68064214909363       -1.94898254462818        1.90497414353405
H           -1.94898254334271       -1.90497414505711        0.68064214797743
