# Supplementary material for: Benchmark Study on the Calculation of 207Pb NMR Chemical Shifts
Source: Inorg Chem. 2024 Mar 6;63(11):5052–64. doi: 10.1021/acs.inorgchem.3c04539 (PMC10951955; doi:10.1021/acs.inorgchem.3c04539)
Supplement: Supplementary file 1 — ic3c04539_si_001.zip [file ic3c04539_si_001.zip › structures/pbme4/dmso/opt_r2scan-3c_sr/pbme4_dmso_opt_r2scan-3c_sr.xyz]

17
C4H12Pb optimized with ADF in AMS.
Pb        0.00000000000000       0.00000000000000       0.00000000000000
C         1.30318944853247      -1.30318944853247      -1.30318944853247
H         1.95695841280374      -1.89895019768802      -0.66474969676464
H         1.89895019768802      -0.66474969676464      -1.95695841280374
H         0.66474969676464      -1.95695841280374      -1.89895019768802
C         1.30318944853247       1.30318944853247       1.30318944853247
H         0.66474969676464       1.95695841280374       1.89895019768802
H         1.95695841280374       1.89895019768802       0.66474969676464
H         1.89895019768802       0.66474969676464       1.95695841280374
C        -1.30318944853247       1.30318944853247      -1.30318944853247
H        -0.66474969676464       1.95695841280374      -1.89895019768802
H        -1.95695841280374       1.89895019768802      -0.66474969676464
H        -1.89895019768802       0.66474969676464      -1.95695841280374
C        -1.30318944853247      -1.30318944853247       1.30318944853247
H        -1.89895019768802      -0.66474969676464       1.95695841280374
H        -0.66474969676464      -1.95695841280374       1.89895019768802
H        -1.95695841280374      -1.89895019768802       0.66474969676464
