# Supplementary material for: Benchmark Study on the Calculation of 207Pb NMR Chemical Shifts
Source: Inorg Chem. 2024 Mar 6;63(11):5052–64. doi: 10.1021/acs.inorgchem.3c04539 (PMC10951955; doi:10.1021/acs.inorgchem.3c04539)
Supplement: Supplementary file 1 — ic3c04539_si_001.zip [file ic3c04539_si_001.zip › structures/pbme4/thf/pbme4_thf.xyz]

17
Energy =
Pb    0.0000000   -0.0000000    0.0000000 
C     1.3038984   -1.3038984   -1.3038984 
H     1.9663751   -1.8938164   -0.6666558 
H     1.8938164   -0.6666558   -1.9663751 
H     0.6666558   -1.9663751   -1.8938164 
C     1.3038984    1.3038984    1.3038984 
H     0.6666558    1.9663751    1.8938164 
H     1.9663751    1.8938164    0.6666558 
H     1.8938164    0.6666558    1.9663751 
C    -1.3038984    1.3038984   -1.3038984 
H    -0.6666558    1.9663751   -1.8938164 
H    -1.9663751    1.8938164   -0.6666558 
H    -1.8938164    0.6666558   -1.9663751 
C    -1.3038984   -1.3038984    1.3038984 
H    -1.8938164   -0.6666558    1.9663751 
H    -0.6666558   -1.9663751    1.8938164 
H    -1.9663751   -1.8938164    0.6666558 
