# Supplementary material for: Benchmark Study on the Calculation of 207Pb NMR Chemical Shifts
Source: Inorg Chem. 2024 Mar 6;63(11):5052–64. doi: 10.1021/acs.inorgchem.3c04539 (PMC10951955; doi:10.1021/acs.inorgchem.3c04539)
Supplement: Supplementary file 1 — ic3c04539_si_001.zip [file ic3c04539_si_001.zip › structures/pbme4/thf/opt_gfn1/pbme4_thf_opt_gfn1.xyz]

17
 energy: -16.505937403092 gnorm: 0.000217329358 xtb: 6.6.1 (8d0f1dd)
Pb          -0.00000000016630       -0.00000000054162       -0.00000000069271
C            1.30932711879876       -1.30932711869080       -1.30932711871334
H            1.97614603179464       -1.90319806092739       -0.69175539153529
H            1.90319805991934       -0.69175539078648       -1.97614603177038
H            0.69175538971300       -1.97614603045992       -1.90319805962339
C            1.30932711888961        1.30932711902337        1.30932711899701
H            0.69175539130283        1.97614603199103        1.90319806047411
H            1.97614603133902        1.90319806039088        0.69175539085753
H            1.90319806074764        0.69175539154506        1.97614603191165
C           -1.30932711854375        1.30932711863854       -1.30932711841910
H           -0.69175539075946        1.97614603113083       -1.90319806035202
H           -1.97614603186105        1.90319806030048       -0.69175539115680
H           -1.90319805925127        0.69175538957684       -1.97614603046384
C           -1.30932711876057       -1.30932711864157        1.30932711884929
H           -1.90319806100385       -0.69175539127845        1.97614603151922
H           -0.69175539146769       -1.97614603204268        1.90319806044222
H           -1.97614603069091       -1.90319805922812        0.69175538967583
