# Supplementary material for: Benchmark Study on the Calculation of 207Pb NMR Chemical Shifts
Source: Inorg Chem. 2024 Mar 6;63(11):5052–64. doi: 10.1021/acs.inorgchem.3c04539 (PMC10951955; doi:10.1021/acs.inorgchem.3c04539)
Supplement: Supplementary file 1 — ic3c04539_si_001.zip [file ic3c04539_si_001.zip › structures/pbme4/thf/opt_gfn2/pbme4_thf_opt_gfn2.xyz]

17
 energy: -16.880279711411 gnorm: 0.000437347355 xtb: 6.6.1 (8d0f1dd)
Pb           0.00000000179526       -0.00000000110548        0.00000000079825
C            1.33019224492415       -1.33019224525660       -1.33019224575454
H            1.99108698135982       -1.91711188931935       -0.70748293246479
H            1.91711188905116       -0.70748293227944       -1.99108698249253
H            0.70748293219952       -1.99108698168505       -1.91711189016121
C            1.33019224488860        1.33019224562640        1.33019224508351
H            0.70748293207955        1.99108698248646        1.91711188934839
H            1.99108698118614        1.91711189013132        0.70748293220514
H            1.91711188877364        0.70748293245571        1.99108698158578
C           -1.33019224439700        1.33019224414288       -1.33019224423413
H           -0.70748293173522        1.99108698092923       -1.91711188842407
H           -1.99108698123688        1.91711188865907       -0.70748293159340
H           -1.91711188883397        0.70748293170661       -1.99108698075062
C           -1.33019224543350       -1.33019224475110        1.33019224466318
H           -1.91711189005756       -0.70748293192642        1.99108698130510
H           -0.70748293229680       -1.99108698106349        1.91711188882347
H           -1.99108698226691       -1.91711188875074        0.70748293206246
