# Supplementary material for: Benchmark Study on the Calculation of 207Pb NMR Chemical Shifts
Source: Inorg Chem. 2024 Mar 6;63(11):5052–64. doi: 10.1021/acs.inorgchem.3c04539 (PMC10951955; doi:10.1021/acs.inorgchem.3c04539)
Supplement: Supplementary file 1 — ic3c04539_si_001.zip [file ic3c04539_si_001.zip › structures/pbme4/thf/opt_r2scan-3c_so/pbme4_thf_opt_r2scan-3c_so.xyz]

17
C4H12Pb optimized with ADF in AMS.
Pb        0.00000000000000       0.00000000000000       0.00000000000000
C         1.30258412892086      -1.30258412892086      -1.30258412892086
H         1.96286338067598      -1.89129094814355      -0.66450765496464
H         1.89129094814355      -0.66450765496464      -1.96286338067598
H         0.66450765496464      -1.96286338067598      -1.89129094814355
C         1.30258412892086       1.30258412892086       1.30258412892086
H         0.66450765496464       1.96286338067598       1.89129094814355
H         1.96286338067598       1.89129094814355       0.66450765496464
H         1.89129094814355       0.66450765496464       1.96286338067598
C        -1.30258412892086       1.30258412892086      -1.30258412892086
H        -0.66450765496464       1.96286338067598      -1.89129094814355
H        -1.96286338067598       1.89129094814355      -0.66450765496464
H        -1.89129094814355       0.66450765496464      -1.96286338067598
C        -1.30258412892086      -1.30258412892086       1.30258412892086
H        -1.89129094814355      -0.66450765496464       1.96286338067598
H        -0.66450765496464      -1.96286338067598       1.89129094814355
H        -1.96286338067598      -1.89129094814355       0.66450765496464
