# Supplementary material for: Benchmark Study on the Calculation of 207Pb NMR Chemical Shifts
Source: Inorg Chem. 2024 Mar 6;63(11):5052–64. doi: 10.1021/acs.inorgchem.3c04539 (PMC10951955; doi:10.1021/acs.inorgchem.3c04539)
Supplement: Supplementary file 1 — ic3c04539_si_001.zip [file ic3c04539_si_001.zip › structures/pbme4/thf/opt_gfnff/pbme4_thf_opt_gfnff.xyz]

17
 energy: -2.117703742143 gnorm: 0.000149312654 xtb: 6.6.1 (8d0f1dd)
Pb          -0.00000000017700       -0.00000000015855       -0.00000000033482
C            1.28935565841215       -1.28935565842718       -1.28935565842561
H            1.95419290781557       -1.89832148625397       -0.68028838169390
H            1.89832148619584       -0.68028838258560       -1.95419290864324
H            0.68028838176858       -1.95419290879062       -1.89832148559619
C            1.28935565818939        1.28935565817967        1.28935565820243
H            0.68028838120960        1.95419290818249        1.89832148529544
H            1.95419290771172        1.89832148640785        0.68028838184509
H            1.89832148566888        0.68028838238371        1.95419290873465
C           -1.28935565844129        1.28935565841350       -1.28935565843665
H           -0.68028838141041        1.95419290870657       -1.89832148523642
H           -1.95419290751513        1.89832148656346       -0.68028838170618
H           -1.89832148627190        0.68028838295473       -1.95419290905125
C           -1.28935565838225       -1.28935565831465        1.28935565834676
H           -1.89832148559257       -0.68028838243522        1.95419290896777
H           -0.68028838119306       -1.95419290809451        1.89832148550685
H           -1.95419290798910       -1.89832148673143        0.68028838222521
