# Supplementary material for: Benchmark Study on the Calculation of 207Pb NMR Chemical Shifts
Source: Inorg Chem. 2024 Mar 6;63(11):5052–64. doi: 10.1021/acs.inorgchem.3c04539 (PMC10951955; doi:10.1021/acs.inorgchem.3c04539)
Supplement: Supplementary file 1 — ic3c04539_si_001.zip [file ic3c04539_si_001.zip › structures/pbme4/thf/opt_r2scan-3c_sr/pbme4_thf_opt_r2scan-3c_sr.xyz]

17
C4H12Pb optimized with ADF in AMS.
Pb        0.00000000000000       0.00000000000000       0.00000000000000
C         1.30336577112182      -1.30336577112182      -1.30336577112182
H         1.96408745133931      -1.89254671211209      -0.66604943700143
H         1.89254671211209      -0.66604943700143      -1.96408745133931
H         0.66604943700143      -1.96408745133931      -1.89254671211209
C         1.30336577112182       1.30336577112182       1.30336577112182
H         0.66604943700143       1.96408745133931       1.89254671211209
H         1.96408745133931       1.89254671211209       0.66604943700143
H         1.89254671211209       0.66604943700143       1.96408745133931
C        -1.30336577112182       1.30336577112182      -1.30336577112182
H        -0.66604943700143       1.96408745133931      -1.89254671211209
H        -1.96408745133931       1.89254671211209      -0.66604943700143
H        -1.89254671211209       0.66604943700143      -1.96408745133931
C        -1.30336577112182      -1.30336577112182       1.30336577112182
H        -1.89254671211209      -0.66604943700143       1.96408745133931
H        -0.66604943700143      -1.96408745133931       1.89254671211209
H        -1.96408745133931      -1.89254671211209       0.66604943700143
