# Supplementary material for: Benchmark Study on the Calculation of 207Pb NMR Chemical Shifts
Source: Inorg Chem. 2024 Mar 6;63(11):5052–64. doi: 10.1021/acs.inorgchem.3c04539 (PMC10951955; doi:10.1021/acs.inorgchem.3c04539)
Supplement: Supplementary file 1 — ic3c04539_si_001.zip [file ic3c04539_si_001.zip › structures/pbme4/toluene/pbme4_toluene.xyz]

17
Energy =
Pb   -0.0000000    0.0000000    0.0000000 
C     1.3035625   -1.3035625   -1.3035625 
H     1.9529811   -1.9077920   -0.6665785 
H     1.9077920   -0.6665785   -1.9529811 
H     0.6665785   -1.9529811   -1.9077920 
C     1.3035625    1.3035625    1.3035625 
H     0.6665785    1.9529811    1.9077920 
H     1.9529811    1.9077920    0.6665785 
H     1.9077920    0.6665785    1.9529811 
C    -1.3035625    1.3035625   -1.3035625 
H    -0.6665785    1.9529811   -1.9077920 
H    -1.9529811    1.9077920   -0.6665785 
H    -1.9077920    0.6665785   -1.9529811 
C    -1.3035625   -1.3035625    1.3035625 
H    -1.9077920   -0.6665785    1.9529811 
H    -0.6665785   -1.9529811    1.9077920 
H    -1.9529811   -1.9077920    0.6665785 
