# Supplementary material for: Benchmark Study on the Calculation of 207Pb NMR Chemical Shifts
Source: Inorg Chem. 2024 Mar 6;63(11):5052–64. doi: 10.1021/acs.inorgchem.3c04539 (PMC10951955; doi:10.1021/acs.inorgchem.3c04539)
Supplement: Supplementary file 1 — ic3c04539_si_001.zip [file ic3c04539_si_001.zip › structures/pbme4/toluene/opt_gfn1/pbme4_toluene_opt_gfn1.xyz]

17
 energy: -16.505468746177 gnorm: 0.000191932423 xtb: 6.6.1 (8d0f1dd)
Pb           0.00000000017263       -0.00000000111319       -0.00000000076676
C            1.30951165626409       -1.30951165609169       -1.30951165613824
H            1.96178038998656       -1.91839551017093       -0.69012473411557
H            1.91839551041172       -0.69012473512366       -1.96178039109429
H            0.69012473324086       -1.96178038980111       -1.91839550891719
C            1.30951165636766        1.30951165658624        1.30951165653911
H            0.69012473574514        1.96178039135966        1.91839551132242
H            1.96178039103537        1.91839551020599        0.69012473507428
H            1.91839550970923        0.69012473409232        1.96178039016347
C           -1.30951165637631        1.30951165655186       -1.30951165620140
H           -0.69012473513113        1.96178039063469       -1.91839551078264
H           -1.96178039187221        1.91839551078887       -0.69012473572222
H           -1.91839550906239        0.69012473322879       -1.96178038946802
C           -1.30951165613862       -1.30951165592150        1.30951165626742
H           -1.91839551114709       -0.69012473569184        1.96178039138787
H           -0.69012473397203       -1.96178039034867        1.91839550927402
H           -1.96178038923347       -1.91839550918583        0.69012473317775
