# Supplementary material for: Benchmark Study on the Calculation of 207Pb NMR Chemical Shifts
Source: Inorg Chem. 2024 Mar 6;63(11):5052–64. doi: 10.1021/acs.inorgchem.3c04539 (PMC10951955; doi:10.1021/acs.inorgchem.3c04539)
Supplement: Supplementary file 1 — ic3c04539_si_001.zip [file ic3c04539_si_001.zip › structures/pbme4/toluene/opt_gfn2/pbme4_toluene_opt_gfn2.xyz]

17
 energy: -16.878073488249 gnorm: 0.000427396804 xtb: 6.6.1 (8d0f1dd)
Pb           0.00000002312114       -0.00000005439803        0.00000001406743
C            1.32999720396020       -1.32999719462177       -1.32999721570583
H            1.97701760079092       -1.93206054372099       -0.70682736227712
H            1.93206055583492       -0.70682734679739       -1.97701761406703
H            0.70682735379124       -1.97701759382816       -1.93206056420183
C            1.32999718119011        1.32999720498705        1.32999718385862
H            0.70682734380458        1.97701760646022        1.93206053969866
H            1.97701758524178        1.93206055794094        0.70682734625334
H            1.93206053381667        0.70682736170528        1.97701758388587
C           -1.32999717421891        1.32999718360205       -1.32999717141345
H           -0.70682734564932        1.97701758855176       -1.93206052995883
H           -1.97701758034715        1.93206054129776       -0.70682734321909
H           -1.93206053041601        0.70682735265713       -1.97701757617063
C           -1.32999721325117       -1.32999718941222        1.32999720170010
H           -1.93206056448104       -0.70682734469054        1.97701760280651
H           -0.70682736260170       -1.97701758811195        1.93206055068022
H           -1.97701761058626       -1.93206054162112        0.70682735406304
