# Supplementary material for: Benchmark Study on the Calculation of 207Pb NMR Chemical Shifts
Source: Inorg Chem. 2024 Mar 6;63(11):5052–64. doi: 10.1021/acs.inorgchem.3c04539 (PMC10951955; doi:10.1021/acs.inorgchem.3c04539)
Supplement: Supplementary file 1 — ic3c04539_si_001.zip [file ic3c04539_si_001.zip › structures/pbme4/toluene/opt_r2scan-3c_so/pbme4_toluene_opt_r2scan-3c_so.xyz]

17
C4H12Pb optimized with ADF in AMS.
Pb        0.00000000000000       0.00000000000000       0.00000000000000
C         1.30234766403820      -1.30234766403820      -1.30234766403820
H         1.95001234171848      -1.90534188559800      -0.66494224439315
H         1.90534188559800      -0.66494224439315      -1.95001234171848
H         0.66494224439315      -1.95001234171848      -1.90534188559800
C         1.30234766403820       1.30234766403820       1.30234766403820
H         0.66494224439315       1.95001234171848       1.90534188559800
H         1.95001234171848       1.90534188559800       0.66494224439315
H         1.90534188559800       0.66494224439315       1.95001234171848
C        -1.30234766403820       1.30234766403820      -1.30234766403820
H        -0.66494224439315       1.95001234171848      -1.90534188559800
H        -1.95001234171848       1.90534188559800      -0.66494224439315
H        -1.90534188559800       0.66494224439315      -1.95001234171848
C        -1.30234766403820      -1.30234766403820       1.30234766403820
H        -1.90534188559800      -0.66494224439315       1.95001234171848
H        -0.66494224439315      -1.95001234171848       1.90534188559800
H        -1.95001234171848      -1.90534188559800       0.66494224439315
