# Supplementary material for: Benchmark Study on the Calculation of 207Pb NMR Chemical Shifts
Source: Inorg Chem. 2024 Mar 6;63(11):5052–64. doi: 10.1021/acs.inorgchem.3c04539 (PMC10951955; doi:10.1021/acs.inorgchem.3c04539)
Supplement: Supplementary file 1 — ic3c04539_si_001.zip [file ic3c04539_si_001.zip › structures/pbme4/toluene/opt_gfnff/pbme4_toluene_opt_gfnff.xyz]

17
 energy: -2.116720449380 gnorm: 0.000191848382 xtb: 6.6.1 (8d0f1dd)
Pb          -0.00000000001227        0.00000000019217       -0.00000000009085
C            1.28934191090287       -1.28934190977911       -1.28934191204444
H            1.94314234886550       -1.90907684015645       -0.67906157113714
H            1.90907684016287       -0.67906156871574       -1.94314234874578
H            0.67906156993581       -1.94314234702854       -1.90907684286194
C            1.28934191090694        1.28934191027883        1.28934191168411
H            0.67906157006131        1.94314234668189        1.90907684334335
H            1.94314234916446        1.90907683994013        0.67906157166300
H            1.90907684003244        0.67906156818682        1.94314234892204
C           -1.28934191073215        1.28934191025818       -1.28934191201548
H           -0.67906157030369        1.94314234678682       -1.90907684314552
H           -1.94314234931656        1.90907683999840       -0.67906157140331
H           -1.90907684029838        0.67906156831872       -1.94314234878583
C           -1.28934191080496       -1.28934190982699        1.28934191174634
H           -1.90907683999039       -0.67906156843771        1.94314234879438
H           -0.67906156976266       -1.94314234669417        1.90907684282986
H           -1.94314234881071       -1.90907684000344        0.67906157124694
