# Supplementary material for: Benchmark Study on the Calculation of 207Pb NMR Chemical Shifts
Source: Inorg Chem. 2024 Mar 6;63(11):5052–64. doi: 10.1021/acs.inorgchem.3c04539 (PMC10951955; doi:10.1021/acs.inorgchem.3c04539)
Supplement: Supplementary file 1 — ic3c04539_si_001.zip [file ic3c04539_si_001.zip › structures/pbme4/toluene/opt_r2scan-3c_sr/pbme4_toluene_opt_r2scan-3c_sr.xyz]

17
C4H12Pb optimized with ADF in AMS.
Pb        0.00000000000000       0.00000000000000       0.00000000000000
C         1.30313247561484      -1.30313247561484      -1.30313247561484
H         1.95125965572080      -1.90660932578910      -0.66652140283165
H         1.90660932578910      -0.66652140283165      -1.95125965572080
H         0.66652140283165      -1.95125965572080      -1.90660932578910
C         1.30313247561484       1.30313247561484       1.30313247561484
H         0.66652140283165       1.95125965572080       1.90660932578910
H         1.95125965572080       1.90660932578910       0.66652140283165
H         1.90660932578910       0.66652140283165       1.95125965572080
C        -1.30313247561484       1.30313247561484      -1.30313247561484
H        -0.66652140283165       1.95125965572080      -1.90660932578910
H        -1.95125965572080       1.90660932578910      -0.66652140283165
H        -1.90660932578910       0.66652140283165      -1.95125965572080
C        -1.30313247561484      -1.30313247561484       1.30313247561484
H        -1.90660932578910      -0.66652140283165       1.95125965572080
H        -0.66652140283165      -1.95125965572080       1.90660932578910
H        -1.95125965572080      -1.90660932578910       0.66652140283165
