# Supplementary material for: Benchmark Study on the Calculation of 207Pb NMR Chemical Shifts
Source: Inorg Chem. 2024 Mar 6;63(11):5052–64. doi: 10.1021/acs.inorgchem.3c04539 (PMC10951955; doi:10.1021/acs.inorgchem.3c04539)
Supplement: Supplementary file 1 — ic3c04539_si_001.zip [file ic3c04539_si_001.zip › structures/pbme4/water/pbme4_water.xyz]

17
Energy =
Pb   -0.0000000    0.0000000    0.0000000 
C     1.3038353   -1.3038353   -1.3038353 
H     1.8760627   -1.9822475   -0.6671095 
H     1.9822475   -0.6671095   -1.8760627 
H     0.6671095   -1.8760627   -1.9822475 
C     1.3038353    1.3038353    1.3038353 
H     0.6671095    1.8760627    1.9822475 
H     1.8760627    1.9822475    0.6671095 
H     1.9822475    0.6671095    1.8760627 
C    -1.3038353    1.3038353   -1.3038353 
H    -0.6671095    1.8760627   -1.9822475 
H    -1.8760627    1.9822475   -0.6671095 
H    -1.9822475    0.6671095   -1.8760627 
C    -1.3038353   -1.3038353    1.3038353 
H    -1.9822475   -0.6671095    1.8760627 
H    -0.6671095   -1.8760627    1.9822475 
H    -1.8760627   -1.9822475    0.6671095 
