# Supplementary material for: Benchmark Study on the Calculation of 207Pb NMR Chemical Shifts
Source: Inorg Chem. 2024 Mar 6;63(11):5052–64. doi: 10.1021/acs.inorgchem.3c04539 (PMC10951955; doi:10.1021/acs.inorgchem.3c04539)
Supplement: Supplementary file 1 — ic3c04539_si_001.zip [file ic3c04539_si_001.zip › structures/pbme4/water/opt_gfn1/pbme4_water_opt_gfn1.xyz]

17
 energy: -16.497250506723 gnorm: 0.000230816490 xtb: 6.6.1 (8d0f1dd)
Pb           0.00000000050079       -0.00000000048328       -0.00000000163968
C            1.30802916355127       -1.30802916354030       -1.30802916339866
H            1.88420971959953       -1.99092462923062       -0.69148567035224
H            1.99092462866348       -0.69148566985753       -1.88420971890407
H            0.69148566977131       -1.88420971898140       -1.99092462846524
C            1.30802916355052        1.30802916372089        1.30802916391657
H            0.69148567204429        1.88420972056687        1.99092463031838
H            1.88420971916077        1.99092462826201        0.69148566985750
H            1.99092462918221        0.69148567027487        1.88420971921491
C           -1.30802916394492        1.30802916393331       -1.30802916360269
H           -0.69148566983579        1.88420971877773       -1.99092462876190
H           -1.88420972086532        1.99092463044638       -0.69148567208390
H           -1.99092462855380        0.69148566993061       -1.88420971927178
C           -1.30802916371983       -1.30802916351221        1.30802916389541
H           -1.99092463015301       -0.69148567197514        1.88420972062260
H           -0.69148567042457       -1.88420971973009        1.99092462894433
H           -1.88420971852694       -1.99092462860209        0.69148566971047
