# Supplementary material for: Benchmark Study on the Calculation of 207Pb NMR Chemical Shifts
Source: Inorg Chem. 2024 Mar 6;63(11):5052–64. doi: 10.1021/acs.inorgchem.3c04539 (PMC10951955; doi:10.1021/acs.inorgchem.3c04539)
Supplement: Supplementary file 1 — ic3c04539_si_001.zip [file ic3c04539_si_001.zip › structures/pbme4/water/opt_gfn2/pbme4_water_opt_gfn2.xyz]

17
 energy: -16.871315319798 gnorm: 0.000442434094 xtb: 6.6.1 (8d0f1dd)
Pb           0.00000000526626       -0.00000000642997        0.00000001882147
C            1.32832381292854       -1.32832381277608       -1.32832382098852
H            1.90047853461626       -2.00256521737665       -0.70674780335475
H            2.00256523355803       -0.70674781636885       -1.90047855003401
H            0.70674781745708       -1.90047855080144       -2.00256523444728
C            1.32832381701088        1.32832382108151        1.32832381290948
H            0.70674781142766        1.90047854454518        2.00256522784527
H            1.90047855403338        2.00256523730814        0.70674781877893
H            2.00256522124625        0.70674780525100        1.90047853730528
C           -1.32832381300486        1.32832381318913       -1.32832381717885
H           -0.70674781566167        1.90047854852003       -2.00256523183281
H           -1.90047853961842        2.00256522309863       -0.70674780887272
H           -2.00256523035484        0.70674781515095       -1.90047854780003
C           -1.32832382136260       -1.32832381734301        1.32832381336738
H           -2.00256522958285       -0.70674781266051        1.90047854627814
H           -0.70674780492001       -1.90047853740634        2.00256522070334
H           -1.90047855303909       -2.00256523698172        0.70674781849966
