# Supplementary material for: Benchmark Study on the Calculation of 207Pb NMR Chemical Shifts
Source: Inorg Chem. 2024 Mar 6;63(11):5052–64. doi: 10.1021/acs.inorgchem.3c04539 (PMC10951955; doi:10.1021/acs.inorgchem.3c04539)
Supplement: Supplementary file 1 — ic3c04539_si_001.zip [file ic3c04539_si_001.zip › structures/pbme4/water/opt_r2scan-3c_so/pbme4_water_opt_r2scan-3c_so.xyz]

17
C4H12Pb optimized with ADF in AMS.
Pb        0.00000000000000       0.00000000000000       0.00000000000000
C         1.30253772603532      -1.30253772603532      -1.30253772603532
H         1.87377670225671      -1.97846856193350      -0.66486586626813
H         1.97846856193350      -0.66486586626813      -1.87377670225671
H         0.66486586626813      -1.87377670225671      -1.97846856193350
C         1.30253772603532       1.30253772603532       1.30253772603532
H         0.66486586626813       1.87377670225671       1.97846856193350
H         1.87377670225671       1.97846856193350       0.66486586626813
H         1.97846856193350       0.66486586626813       1.87377670225671
C        -1.30253772603532       1.30253772603532      -1.30253772603532
H        -0.66486586626813       1.87377670225671      -1.97846856193350
H        -1.87377670225671       1.97846856193350      -0.66486586626813
H        -1.97846856193350       0.66486586626813      -1.87377670225671
C        -1.30253772603532      -1.30253772603532       1.30253772603532
H        -1.97846856193350      -0.66486586626813       1.87377670225671
H        -0.66486586626813      -1.87377670225671       1.97846856193350
H        -1.87377670225671      -1.97846856193350       0.66486586626813
