# Supplementary material for: Benchmark Study on the Calculation of 207Pb NMR Chemical Shifts
Source: Inorg Chem. 2024 Mar 6;63(11):5052–64. doi: 10.1021/acs.inorgchem.3c04539 (PMC10951955; doi:10.1021/acs.inorgchem.3c04539)
Supplement: Supplementary file 1 — ic3c04539_si_001.zip [file ic3c04539_si_001.zip › structures/pbme4/water/opt_gfnff/pbme4_water_opt_gfnff.xyz]

17
 energy: -2.110130471831 gnorm: 0.000156159544 xtb: 6.6.1 (8d0f1dd)
Pb           0.00000000019003       -0.00000000011784       -0.00000000003808
C            1.28794036812114       -1.28794036897759       -1.28794036813789
H            1.88090011311599       -1.96783939615191       -0.68028467681235
H            1.96783939511773       -0.68028467801146       -1.88090011381882
H            0.68028467653298       -1.88090011426738       -1.96783939459892
C            1.28794036804533        1.28794036889384        1.28794036805144
H            0.68028467633992        1.88090011421127        1.96783939440213
H            1.88090011291942        1.96783939615797        0.68028467670641
H            1.96783939506929        0.68028467807657        1.88090011383355
C           -1.28794036798055        1.28794036880042       -1.28794036797624
H           -0.68028467656240        1.88090011430330       -1.96783939443731
H           -1.88090011292598        1.96783939583458       -0.68028467643938
H           -1.96783939513031        0.68028467789902       -1.88090011350961
C           -1.28794036801569       -1.28794036884842        1.28794036801641
H           -1.96783939504892       -0.68028467773771        1.88090011350220
H           -0.68028467666044       -1.88090011422874        1.96783939463691
H           -1.88090011312681       -1.96783939583653        0.68028467661995
