# Supplementary material for: Benchmark Study on the Calculation of 207Pb NMR Chemical Shifts
Source: Inorg Chem. 2024 Mar 6;63(11):5052–64. doi: 10.1021/acs.inorgchem.3c04539 (PMC10951955; doi:10.1021/acs.inorgchem.3c04539)
Supplement: Supplementary file 1 — ic3c04539_si_001.zip [file ic3c04539_si_001.zip › structures/pbme4/water/opt_r2scan-3c_sr/pbme4_water_opt_r2scan-3c_sr.xyz]

17
C4H12Pb optimized with ADF in AMS.
Pb        0.00000000000000       0.00000000000000       0.00000000000000
C         1.30331876350301      -1.30331876350301      -1.30331876350301
H         1.87502716637271      -1.97967895986415      -0.66638505169294
H         1.97967895986415      -0.66638505169294      -1.87502716637271
H         0.66638505169294      -1.87502716637271      -1.97967895986415
C         1.30331876350301       1.30331876350301       1.30331876350301
H         0.66638505169294       1.87502716637271       1.97967895986415
H         1.87502716637271       1.97967895986415       0.66638505169294
H         1.97967895986415       0.66638505169294       1.87502716637271
C        -1.30331876350301       1.30331876350301      -1.30331876350301
H        -0.66638505169294       1.87502716637271      -1.97967895986415
H        -1.87502716637271       1.97967895986415      -0.66638505169294
H        -1.97967895986415       0.66638505169294      -1.87502716637271
C        -1.30331876350301      -1.30331876350301       1.30331876350301
H        -1.97967895986415      -0.66638505169294       1.87502716637271
H        -0.66638505169294      -1.87502716637271       1.97967895986415
H        -1.87502716637271      -1.97967895986415       0.66638505169294
