# Supplementary material for: Benchmark Study on the Calculation of 207Pb NMR Chemical Shifts
Source: Inorg Chem. 2024 Mar 6;63(11):5052–64. doi: 10.1021/acs.inorgchem.3c04539 (PMC10951955; doi:10.1021/acs.inorgchem.3c04539)
Supplement: Supplementary file 1 — ic3c04539_si_001.zip [file ic3c04539_si_001.zip › structures/04/ensemble/04_01.xyz]

  99
G(CENSO)=       -1751.00850522  G(xTB)=        -116.84278783        !CONF51
Pb  -0.1348129607  -1.1238522790   0.1341532674
C    0.0730913037   1.1832111076  -0.0436621607
C    1.2777253781   1.9023385196  -0.0241480322
C    1.2502149250   3.2971032815   0.0839971804
C    0.0389083743   3.9776346831   0.1651813422
C   -1.1585083254   3.2686247414   0.1691438108
C   -1.1395512723   1.8747564779   0.0769872248
C   -2.3963634228   1.0698594784   0.2285620336
C   -2.8006101083   0.6791339613   1.5270545783
C   -3.9571051149  -0.0836199524   1.6781367911
C   -4.7214453089  -0.4825673597   0.5835115543
C   -4.3091610136  -0.0926991975  -0.6876173719
C   -3.1648095511   0.6834721838  -0.8900386574
C    2.5765315814   1.1589943883  -0.0453097020
C    2.9520691233   0.3922509587   1.0831708083
C    4.1276196277  -0.3613254840   1.0312846592
C    4.9582453317  -0.3550271834  -0.0845037301
C    4.5999105258   0.4474913465  -1.1644983749
C    3.4259204590   1.1999011944  -1.1720572951
C    3.1135043414   2.0542033762  -2.3902447044
C    3.4002222890   1.3376643416  -3.7188978051
C    3.9095104703   3.3694867079  -2.3459520782
C    6.2109433552  -1.2059521510  -0.1267898703
C    7.4722384786  -0.3554281784  -0.3264603851
C    6.1016323125  -2.2882984012  -1.2102254176
C    2.1909165842   0.5010146976   2.3989062690
C    2.7288760778   1.7031344945   3.1931459350
C    2.2319695511  -0.7645324625   3.2592996019
C   -2.0352048772   1.1311448243   2.7600630244
C   -1.7927952337   0.0031586179   3.7693409387
C   -2.7646201776   2.3081160367   3.4261402281
C   -5.9782028121  -1.3087583638   0.7683056975
C   -5.6794625019  -2.6509440956   1.4492024697
C   -7.0468704045  -0.5266510646   1.5447284423
C   -2.8082141860   1.1744076505  -2.2819135207
C   -3.4440804142   2.5522566261  -2.5337590820
C   -3.2190942860   0.2097898707  -3.3991421018
C    0.4710880266  -1.8021423546  -2.0416589046
C   -0.3844979457  -3.0000882935  -2.4383328315
C    0.4093591945  -0.7152599327  -3.1004453428
C    1.9161483172  -2.2457381497  -1.8086450633
H    2.1833462346   3.8524305410   0.1319348121
H    0.0303872422   5.0606386181   0.2543044602
H   -2.1043632105   3.7945758948   0.2780272974
H   -4.2690810719  -0.3738982307   2.6783068778
H   -4.9067085269  -0.3975429833  -1.5427916772
H    4.4176811097  -0.9597429180   1.8910843405
H    5.2434335496   0.4727497218  -2.0401314527
H    2.0457324836   2.3021362093  -2.3579636948
H    2.9975636410   0.3215975718  -3.7292668477
H    4.4761397847   1.2784533272  -3.9170256591
H    2.9485213516   1.8948225051  -4.5468508202
H    3.6561760784   4.0001665544  -3.2058848238
H    4.9851537985   3.1595421416  -2.3826769797
H    3.7117322148   3.9374169082  -1.4331771784
H    6.2944715256  -1.7096811694   0.8462186850
H    7.5550037425   0.4143662886   0.4477162920
H    7.4586363550   0.1459929443  -1.3007567410
H    8.3692638934  -0.9833972183  -0.2873878328
H    6.9809155692  -2.9420978451  -1.1947680111
H    6.0347949876  -1.8359622219  -2.2063987256
H    5.2079755798  -2.9035560931  -1.0615668070
H    1.1410079536   0.7129752657   2.1689939039
H    2.1730165507   1.8230645386   4.1303780443
H    2.6352711723   2.6285000962   2.6161679509
H    3.7878967629   1.5560738551   3.4364197704
H    3.2292212122  -0.9450394257   3.6754302562
H    1.9332824838  -1.6529357224   2.6909870652
H    1.5422887254  -0.6578889796   4.1031548499
H   -1.0563783521   1.4952992714   2.4283836246
H   -2.7245649769  -0.3358147222   4.2354608683
H   -1.1363325711   0.3578936429   4.5718127798
H   -1.3152416958  -0.8587729615   3.2907697616
H   -2.8944327702   3.1388366688   2.7252041779
H   -2.1980958001   2.6717016463   4.2909683812
H   -3.7578657032   1.9987419651   3.7724397711
H   -6.3770085505  -1.5203026764  -0.2334457243
H   -6.5863417728  -3.2632212357   1.5045252605
H   -5.3149845322  -2.5003285617   2.4715973144
H   -4.9168242448  -3.2112353137   0.8985319018
H   -6.7070243915  -0.3073899268   2.5633586589
H   -7.9728414391  -1.1079523959   1.6172789266
H   -7.2733994809   0.4249834025   1.0529511116
H   -1.7183472904   1.3010150560  -2.3133864300
H   -4.5364600230   2.4818737893  -2.4712892583
H   -3.1798837482   2.9169428556  -3.5329546460
H   -3.1061212461   3.2889060823  -1.8005193745
H   -4.3049269414   0.2049738433  -3.5457512862
H   -2.9026650686  -0.8175376150  -3.1917007319
H   -2.7667676114   0.5228811419  -4.3461200889
H   -0.0264413244  -3.4368634246  -3.3872038536
H   -1.4363130036  -2.7244616437  -2.5852960379
H   -0.3514679176  -3.7962818703  -1.6833308668
H   -0.6228123890  -0.4417106869  -3.3362765359
H    0.8773026194  -1.0577986809  -4.0413790119
H    0.9272978305   0.1942564021  -2.7796237832
H    2.3400850994  -2.6759521033  -2.7335592769
H    1.9922389860  -3.0256481054  -1.0368813165
H    2.5690506314  -1.4143915956  -1.5144967439
