# Supplementary material for: Benchmark Study on the Calculation of 207Pb NMR Chemical Shifts
Source: Inorg Chem. 2024 Mar 6;63(11):5052–64. doi: 10.1021/acs.inorgchem.3c04539 (PMC10951955; doi:10.1021/acs.inorgchem.3c04539)
Supplement: Supplementary file 1 — ic3c04539_si_001.zip [file ic3c04539_si_001.zip › structures/04/ensemble/04_05.xyz]

  99
G(CENSO)=       -1751.00784008  G(xTB)=        -116.84327656        !CONF47
Pb   0.1050283920  -0.9891885506  -0.5306449200
C   -0.1068667899   1.0048434478   0.6413912690
C    1.0959039205   1.7016797871   0.8157223442
C    1.0978996142   2.9927050976   1.3491931639
C   -0.1063660084   3.5995821092   1.6938060226
C   -1.3086150731   2.9274247182   1.4931981307
C   -1.3190366179   1.6301398816   0.9695185634
C   -2.6026631814   0.9156363782   0.6830529912
C   -3.4248912940   0.4343636555   1.7207334210
C   -4.5715552491  -0.2952825756   1.3941156783
C   -4.9219270330  -0.5768065266   0.0793711725
C   -4.1202868270  -0.0616597607  -0.9380564953
C   -2.9823578617   0.6968447144  -0.6663705493
C    2.3516792271   1.0613392722   0.3014655650
C    3.1584034202   0.2504964302   1.1278800247
C    4.2844079265  -0.3666654850   0.5765531884
C    4.6425582934  -0.1937485807  -0.7574741361
C    3.8468418043   0.6261679200  -1.5547995762
C    2.7071550750   1.2538029884  -1.0547693158
C    1.9114747388   2.1889668717  -1.9507861143
C    1.6450695029   1.6157198118  -3.3470288552
C    2.6254564218   3.5462535399  -2.0489944290
C    5.8687873117  -0.8805460982  -1.3237266421
C    6.9110370904   0.1381505858  -1.8047878188
C    5.4952108714  -1.8548232005  -2.4492159401
C    2.8612404740   0.1167823785   2.6107897922
C    3.5254850545   1.2676350363   3.3861645966
C    3.3027010409  -1.2224748646   3.2105433757
C   -3.1217419387   0.7014613120   3.1861062097
C   -3.3565090091  -0.5207236905   4.0868770874
C   -3.9676225625   1.8778827924   3.7026498378
C   -6.1325291784  -1.4313370372  -0.2352392647
C   -7.1464084172  -0.6925015379  -1.1182030130
C   -5.7090824774  -2.7593234811  -0.8788363892
C   -2.2710786717   1.4141281842  -1.8078490272
C   -2.8571793732   2.8291984718  -1.9509773434
C   -2.3264475503   0.6800869898  -3.1499819899
C   -0.3910484231  -2.5492845100   1.1626186668
C   -0.3220725615  -2.0044929738   2.5786601227
C   -1.8289427472  -2.9216126942   0.7991587389
C    0.5214604605  -3.7591684553   0.9960101885
H    2.0339421901   3.5344972357   1.4639720803
H   -0.1110151357   4.6096462146   2.0946709794
H   -2.2474470072   3.4257178693   1.7204346759
H   -5.2015022387  -0.6796076583   2.1930198183
H   -4.4006705360  -0.2400643814  -1.9720397743
H    4.9084735512  -0.9982931136   1.2033740502
H    4.1185892247   0.7806586609  -2.5959573762
H    0.9412594533   2.3618801416  -1.4717302293
H    0.9684751665   2.2790912544  -3.8972167617
H    1.1803315346   0.6255308693  -3.2855531051
H    2.5649133969   1.5274037406  -3.9355908765
H    2.7720673353   3.9871096541  -1.0577946045
H    2.0387132681   4.2462111605  -2.6547004059
H    3.6101534576   3.4293246918  -2.5169522705
H    6.3189693409  -1.4637807501  -0.5085296587
H    7.1872279771   0.8285149646  -1.0012062946
H    6.5227556743   0.7310909261  -2.6406631561
H    7.8170670949  -0.3728172435  -2.1490397998
H    6.3822470185  -2.3918341912  -2.8033122310
H    5.0637453249  -1.3198755539  -3.3028651779
H    4.7599369196  -2.5899350568  -2.1058336532
H    1.7752108969   0.2149028579   2.7355357139
H    4.6138776156   1.2303775081   3.2588312003
H    3.3018166444   1.1858291008   4.4559418968
H    3.1739711226   2.2417263765   3.0369147530
H    4.3930082932  -1.2804930878   3.3022553761
H    2.9699653499  -2.0728837945   2.6070622121
H    2.8870736602  -1.3341313844   4.2176015776
H   -2.0647490358   0.9840333401   3.2612856749
H   -2.9033840164  -1.4253699685   3.6731691017
H   -4.4254429643  -0.7119322636   4.2313997778
H   -2.9227997990  -0.3409131811   5.0766407104
H   -5.0337500406   1.6277324520   3.6475471642
H   -3.8079526945   2.7858529553   3.1150536620
H   -3.7227085573   2.0962941601   4.7484638077
H   -6.6233109122  -1.6613283151   0.7206520896
H   -8.0417560360  -1.3058242042  -1.2686790467
H   -6.7242444471  -0.4725942005  -2.1052196976
H   -7.4495768716   0.2553492961  -0.6617435549
H   -6.5798862989  -3.4025658837  -1.0485079337
H   -4.9994314227  -3.2958523971  -0.2402727234
H   -5.2244128693  -2.5843571796  -1.8463561665
H   -1.2164708399   1.5307466052  -1.5357160038
H   -2.3405260024   3.3793478729  -2.7460468103
H   -2.7540300330   3.3932246141  -1.0186974317
H   -3.9227880676   2.7756224600  -2.2037829379
H   -1.6691932538   1.1798125061  -3.8691363060
H   -3.3356300932   0.6824058515  -3.5765641458
H   -1.9952337381  -0.3607259384  -3.0585715309
H   -0.7360346149  -2.7331254761   3.2993488708
H   -0.8858976778  -1.0720159389   2.6820596732
H    0.7084424624  -1.8015167390   2.8825526541
H   -2.1994690219  -3.7218048882   1.4646412286
H   -1.9136789642  -3.3031274781  -0.2288195653
H   -2.5184852868  -2.0741834235   0.9022995862
H    0.2250486273  -4.5688416696   1.6858279599
H    1.5697611246  -3.5173399563   1.2121877713
H    0.4778436122  -4.1687883592  -0.0215091032
