# Supplementary material for: Benchmark Study on the Calculation of 207Pb NMR Chemical Shifts
Source: Inorg Chem. 2024 Mar 6;63(11):5052–64. doi: 10.1021/acs.inorgchem.3c04539 (PMC10951955; doi:10.1021/acs.inorgchem.3c04539)
Supplement: Supplementary file 1 — ic3c04539_si_001.zip [file ic3c04539_si_001.zip › structures/04/ensemble/04_03.xyz]

  99
G(CENSO)=       -1751.00811997  G(xTB)=        -116.84329126        !CONF50
Pb  -0.1315369844  -0.9228742391  -0.6238911514
C    0.1540005613   1.0453899151   0.5765257745
C    1.3690088729   1.7267712040   0.7411829289
C    1.3717936085   3.0125004285   1.2925452283
C    0.1802272311   3.6179605145   1.6812499027
C   -1.0302535441   2.9547359395   1.5018238135
C   -1.0428331239   1.6747704195   0.9427424023
C   -2.3256665523   0.9727974204   0.6072293230
C   -2.9467273996   0.0947269804   1.5253796289
C   -4.1015631629  -0.5832631660   1.1372150718
C   -4.6710131930  -0.4085674136  -0.1241523414
C   -4.0600724322   0.4741007722  -1.0076937470
C   -2.8946465267   1.1668596157  -0.6708751162
C    2.6302572746   1.0830148368   0.2563504850
C    3.6103815600   0.6172918770   1.1547533782
C    4.7309387528  -0.0482639639   0.6497480543
C    4.9057541393  -0.2806450801  -0.7090594418
C    3.9469887315   0.2189369887  -1.5891752371
C    2.8250942477   0.9139663331  -1.1385694411
C    1.9264155364   1.6207053728  -2.1466540223
C    1.8171399119   0.9169483472  -3.5016103412
C    2.4258061730   3.0633975908  -2.3355203646
C    6.0982937205  -1.0669773395  -1.2134126784
C    6.9476703858  -0.2562308569  -2.2006029046
C    5.6509036644  -2.3965571291  -1.8372081132
C    3.5032999408   0.8362191440   2.6552762934
C    4.3457630201   2.0505693369   3.0821245442
C    3.9324334974  -0.3870009467   3.4796645478
C   -2.4147532499  -0.0462461869   2.9406016680
C   -2.6950820070  -1.4138664605   3.5723530678
C   -3.0010701253   1.0589116387   3.8360257501
C   -5.9175614800  -1.1700386011  -0.5266619675
C   -5.6443286983  -2.6791228446  -0.5947955556
C   -7.0960763738  -0.8690612390   0.4086688057
C   -2.3050318324   2.1671946685  -1.6514142100
C   -3.1001815944   3.4810914513  -1.5926545529
C   -2.2329551641   1.6437917751  -3.0900818564
C    0.6771443166  -2.5098877700   0.9175192277
C   -0.2022846506  -3.7530985684   0.8453173853
C    2.0562615430  -2.8053328500   0.3267543998
C    0.8050293000  -2.0127492824   2.3466833235
H    2.3080839329   3.5549147617   1.3937318890
H    0.1940287956   4.6201937365   2.1011122908
H   -1.9646742119   3.4446046441   1.7659445964
H   -4.5743317396  -1.2639005729   1.8393012349
H   -4.5042384334   0.6225003798  -1.9893037667
H    5.4834018632  -0.4207714019   1.3409451997
H    4.0869608580   0.0787062253  -2.6571108689
H    0.9184086391   1.6838007713  -1.7221813608
H    1.5428468348  -0.1384626592  -3.3910748516
H    2.7539088836   0.9699643875  -4.0674717155
H    1.0447732136   1.4031912401  -4.1066244947
H    3.4429687416   3.0633590543  -2.7449822639
H    2.4400683294   3.6020341519  -1.3828672595
H    1.7740511362   3.6069203011  -3.0293788684
H    6.7252230425  -1.2981799153  -0.3410518306
H    7.8405226029  -0.8208424974  -2.4914086307
H    7.2677949749   0.6926987553  -1.7582042448
H    6.3847003170  -0.0308624713  -3.1133390141
H    5.0327139474  -2.2201147571  -2.7250872109
H    5.0586186540  -2.9833843866  -1.1272139040
H    6.5185259342  -2.9922448568  -2.1426083645
H    2.4531984132   1.0533640726   2.8855613541
H    4.2373950584   2.2333280406   4.1574339496
H    4.0548467203   2.9588540089   2.5481208440
H    5.4060628111   1.8652988275   2.8731047601
H    3.6340562452  -0.2528803953   4.5251220210
H    5.0202718460  -0.5159565303   3.4675148244
H    3.4778450701  -1.3092484800   3.1086798096
H   -1.3281304332   0.1027764937   2.8967593595
H   -2.1197898195  -1.5207597197   4.4979905234
H   -2.4256210421  -2.2386720675   2.9050616968
H   -3.7532963919  -1.5245784216   3.8348647599
H   -2.6091267413   0.9713127511   4.8557683266
H   -4.0931333041   0.9704958536   3.8785704004
H   -2.7532645746   2.0542788199   3.4592141889
H   -6.1924969683  -0.8312201721  -1.5350454329
H   -6.5325628443  -3.2165045104  -0.9453726557
H   -5.3812716766  -3.0724125880   0.3938621797
H   -4.8156423256  -2.8986156746  -1.2760900606
H   -7.2961076135   0.2062024866   0.4577144413
H   -6.8915869423  -1.2213624653   1.4259284707
H   -8.0026781464  -1.3740245552   0.0572861338
H   -1.2819682063   2.3866599233  -1.3255064643
H   -2.6575891192   4.2280275563  -2.2613914211
H   -3.1109167680   3.8904959919  -0.5775483407
H   -4.1388006530   3.3156642368  -1.9025668169
H   -1.6903543402   2.3594533094  -3.7176584518
H   -3.2284787941   1.5148270289  -3.5287077196
H   -1.7100417378   0.6823201454  -3.1353580062
H    0.2266818225  -4.5705099069   1.4511931167
H   -0.2990017554  -4.1282222811  -0.1818481905
H   -1.2140360971  -3.5642123138   1.2262314565
H    2.5554287898  -3.6094082110   0.8965528101
H    2.7191616643  -1.9311908798   0.3582541476
H    1.9984847025  -3.1482864162  -0.7166270078
H    1.3543892630  -2.7431782840   2.9682969626
H   -0.1735953430  -1.8661784223   2.8113606146
H    1.3399558019  -1.0592063588   2.3968548027
