# Supplementary material for: Benchmark Study on the Calculation of 207Pb NMR Chemical Shifts
Source: Inorg Chem. 2024 Mar 6;63(11):5052–64. doi: 10.1021/acs.inorgchem.3c04539 (PMC10951955; doi:10.1021/acs.inorgchem.3c04539)
Supplement: Supplementary file 1 — ic3c04539_si_001.zip [file ic3c04539_si_001.zip › structures/04/ensemble/04_02.xyz]

  99
G(CENSO)=       -1751.00843536  G(xTB)=        -116.84276780        !CONF52
Pb   0.1460980212  -0.9491775698  -0.5838760451
C   -0.0782953047   1.0393000535   0.5977706960
C    1.1286416858   1.7377312988   0.7356807255
C    1.1483346793   3.0309814719   1.2634120415
C   -0.0448139061   3.6432851793   1.6344609160
C   -1.2521352146   2.9713944548   1.4683829239
C   -1.2797597732   1.6694975386   0.9562663929
C   -2.5808867746   0.9690025285   0.7195362400
C   -3.3662784177   0.5018600048   1.7918669308
C   -4.5485985858  -0.1900019376   1.5149213463
C   -4.9711291739  -0.4455120884   0.2160798341
C   -4.1990359575   0.0478269243  -0.8344101914
C   -3.0242801406   0.7647635061  -0.6112553571
C    2.3745157636   1.1025253823   0.1922639170
C    3.1897251091   0.2755467765   0.9943856315
C    4.3216943014  -0.3135106386   0.4247058672
C    4.6772751674  -0.0976188896  -0.9035902568
C    3.8675056320   0.7300107366  -1.6789304559
C    2.7207062862   1.3291654114  -1.1610580801
C    1.9011555898   2.2618398030  -2.0380865382
C    1.6120337060   1.6850332204  -3.4287647332
C    2.6005471187   3.6252960945  -2.1507138895
C    5.9206695763  -0.7407790907  -1.4835469355
C    6.9572573967   0.3169548006  -1.8873267498
C    5.5841812657  -1.6576503889  -2.6669932837
C    2.8967115845   0.0972885688   2.4735136887
C    3.5486307254   1.2334239057   3.2802030460
C    3.3537326418  -1.2543103581   3.0321898360
C   -2.9819939370   0.7398820882   3.2435209246
C   -3.2059949326  -0.4903179653   4.1360138835
C   -3.7645004276   1.9309061525   3.8222174805
C   -6.2346228416  -1.2389671823  -0.0467504019
C   -7.2765302896  -0.4116508909  -0.8113989137
C   -5.9225711158  -2.5475812544  -0.7855308479
C   -2.3307257909   1.4459223442  -1.7846105826
C   -2.8982047333   2.8659608776  -1.9484608327
C   -2.4269015816   0.6787036081  -3.1062024135
C   -0.3751279689  -2.5280038527   1.0867804154
C    0.4844900068  -3.7692008828   0.8750586157
C   -0.2675051498  -2.0266736528   2.5162717483
C   -1.8319369164  -2.8317563101   0.7325702011
H    2.0894665644   3.5690414605   1.3522860429
H   -0.0377589310   4.6559171791   2.0287287925
H   -2.1847907748   3.4725670046   1.7138434223
H   -5.1522845757  -0.5614966657   2.3397104175
H   -4.5321202048  -0.1146056664  -1.8555515054
H    4.9546722880  -0.9538921717   1.0333350214
H    4.1345532585   0.9140651877  -2.7165982850
H    0.9387069855   2.4251367803  -1.5401274260
H    2.5218776550   1.5987283216  -4.0329654604
H    0.9227984752   2.3442278952  -3.9682694924
H    1.1530107214   0.6929246965  -3.3566556440
H    3.5758472091   3.5182902303  -2.6401880611
H    2.7646212521   4.0672147732  -1.1627525254
H    1.9944502337   4.3201447051  -2.7430760652
H    6.3633891009  -1.3610699803  -0.6919501369
H    7.8774461008  -0.1616045743  -2.2405534839
H    7.2073811609   0.9660243599  -1.0418104770
H    6.5753561169   0.9493968338  -2.6968594279
H    6.4858857427  -2.1646471743  -3.0280667664
H    5.1659537630  -1.0840096435  -3.5018319674
H    4.8509260572  -2.4184681874  -2.3800249279
H    1.8097341877   0.1788513152   2.6027896519
H    4.6373066249   1.2125072080   3.1508198491
H    3.3272175546   1.1188788532   4.3474541701
H    3.1846086766   2.2126463777   2.9586029174
H    3.0257989436  -2.0894883934   2.4048992652
H    2.9439886112  -1.3994052398   4.0373789990
H    4.4449005796  -1.3049947924   3.1174916535
H   -1.9146061696   0.9908047993   3.2680757346
H   -2.7206314850  -0.3386892036   5.1064682154
H   -2.7979577244  -1.3993426331   3.6864309685
H   -4.2716678393  -0.6557932555   4.3288405694
H   -3.6012489743   2.8461098303   3.2472478682
H   -3.4646279281   2.1183610488   4.8597336728
H   -4.8397303922   1.7165029408   3.8118582731
H   -6.6629028369  -1.4981588186   0.9314648342
H   -6.9122991126  -0.1480363500  -1.8108065566
H   -7.5076905275   0.5177287796  -0.2806807185
H   -8.2050867539  -0.9804842263  -0.9333918346
H   -5.5155603672  -2.3449129278  -1.7828216840
H   -6.8311295204  -3.1477111497  -0.9085789132
H   -5.1851044904  -3.1421316039  -0.2360171118
H   -1.2683952874   1.5524621454  -1.5391410364
H   -2.3886956568   3.3913586773  -2.7646104698
H   -2.7695776006   3.4480857468  -1.0304736388
H   -3.9691082362   2.8232346509  -2.1801943145
H   -1.7779056740   1.1486394395  -3.8526453233
H   -3.4450599488   0.6851253666  -3.5107591466
H   -2.1107021253  -0.3649002910  -2.9943653966
H    0.1626727406  -4.5848797313   1.5460527296
H    1.5442921115  -3.5768299644   1.0842076990
H    0.4119030616  -4.1482026176  -0.1526510261
H    0.7741844507  -1.8827323680   2.8160324194
H   -0.7094588574  -2.7549291795   3.2204200679
H   -0.7861092262  -1.0720969121   2.6511253992
H   -1.9491037081  -3.1666821045  -0.3089630761
H   -2.4879453165  -1.9654187146   0.8844136019
H   -2.2201713507  -3.6466294667   1.3693313437
