# Supplementary material for: Benchmark Study on the Calculation of 207Pb NMR Chemical Shifts
Source: Inorg Chem. 2024 Mar 6;63(11):5052–64. doi: 10.1021/acs.inorgchem.3c04539 (PMC10951955; doi:10.1021/acs.inorgchem.3c04539)
Supplement: Supplementary file 1 — ic3c04539_si_001.zip [file ic3c04539_si_001.zip › structures/04/ensemble/04_04.xyz]

  99
G(CENSO)=       -1751.00791550  G(xTB)=        -116.84334684        !CONF34
Pb   0.0647566970  -0.8959638747  -0.7056582077
C   -0.1073527266   1.0411639254   0.5601883078
C    1.0954222205   1.7376525548   0.7353334802
C    1.0997734311   3.0111043854   1.3094829548
C   -0.1013007866   3.5995965396   1.6953295409
C   -1.3037619340   2.9265932880   1.4980007807
C   -1.3160867328   1.6470751207   0.9329013096
C   -2.5978125083   0.9278529548   0.6484316516
C   -3.3806733843   0.3804402010   1.6875439433
C   -4.5204717436  -0.3550223202   1.3630513686
C   -4.9079878658  -0.5776453683   0.0442525816
C   -4.1505172695   0.0025370785  -0.9680271700
C   -3.0136031852   0.7680555528  -0.6955190919
C    2.3441041600   1.1162749101   0.1817192349
C    3.1684723758   0.2850605746   0.9746294357
C    4.2814770259  -0.3186452662   0.3908182590
C    4.6139709314  -0.1148874974  -0.9485409452
C    3.8050066658   0.7215852125  -1.7092898419
C    2.6728383020   1.3404865123  -1.1735710760
C    1.8654753236   2.3015239653  -2.0305071726
C    1.5933982489   1.7802348252  -3.4457660710
C    2.5710698645   3.6659799219  -2.0831535803
C    5.8198120618  -0.7957596040  -1.5637144990
C    5.6388527736  -2.3199540552  -1.5925279398
C    7.1196439106  -0.4126670839  -0.8440994706
C    2.8959253772   0.1142241961   2.4587303317
C    3.5614630340   1.2526299906   3.2511930558
C    3.3601835829  -1.2338555892   3.0207615628
C   -3.0368795755   0.5904380666   3.1534813528
C   -3.2464139044  -0.6651403277   4.0134853848
C   -3.8693127323   1.7447161480   3.7377317569
C   -6.1080366025  -1.4425164197  -0.2825003147
C   -5.8451223346  -2.9048481144   0.1058574747
C   -7.3911077793  -0.9228004610   0.3780838203
C   -2.3491642203   1.5502260940  -1.8219861424
C   -2.9756647610   2.9534819899  -1.8933195352
C   -2.4176568473   0.8701963084  -3.1919939025
C   -0.3481592411  -2.5402617229   0.9279389747
C   -1.7852159094  -2.9381448929   0.5902500620
C    0.5938156485  -3.7139024553   0.6833924267
C   -0.2525512394  -2.0540719427   2.3635048351
H    2.0344310238   3.5551585315   1.4244863550
H   -0.1036346044   4.5967978335   2.1272390402
H   -2.2404888621   3.4114851514   1.7600742030
H   -5.1100915287  -0.7880722652   2.1667033533
H   -4.4685605660  -0.1345334739  -1.9982872245
H    4.9103993402  -0.9635554849   0.9977373454
H    4.0642920001   0.8935470852  -2.7514365769
H    0.8975912078   2.4505678897  -1.5386087623
H    0.9063567453   2.4581916539  -3.9642159828
H    1.1378411390   0.7842726325  -3.4197947485
H    2.5092409717   1.7241959421  -4.0442803694
H    2.7217719496   4.0711469894  -1.0775354761
H    1.9761939554   4.3840235204  -2.6590396458
H    3.5530660602   3.5719422993  -2.5617413960
H    5.8940242000  -0.4455104338  -2.6025447751
H    4.7194931788  -2.5972629270  -2.1187530744
H    5.5805819974  -2.7247252852  -0.5756378301
H    6.4849938713  -2.7991480737  -2.0975832576
H    7.1188261382  -0.7750711654   0.1899949200
H    7.2522759035   0.6738317390  -0.8210276102
H    7.9835114898  -0.8558936154  -1.3517411653
H    1.8110726204   0.1983314411   2.6026388193
H    4.6479282558   1.2289601415   3.1053709580
H    3.3560236481   1.1426564191   4.3221214834
H    3.1953882684   2.2314878600   2.9319065177
H    4.4522610597  -1.2807046508   3.0982283460
H    3.0303327394  -2.0740684951   2.4015785715
H    2.9583586116  -1.3741383081   4.0298475836
H   -1.9785241688   0.8725231010   3.2102194810
H   -2.8115417508  -1.5547477877   3.5504449523
H   -4.3108368868  -0.8582975879   4.1868456555
H   -2.7792414463  -0.5252349614   4.9943967958
H   -4.9362087197   1.4941206196   3.7019974311
H   -3.7268077676   2.6746990975   3.1812192250
H   -3.5959781791   1.9237119167   4.7840140786
H   -6.2495152450  -1.4029752414  -1.3715451337
H   -4.9414084031  -3.2845073494  -0.3820346357
H   -6.6899768481  -3.5402259605  -0.1829206604
H   -5.7051156076  -2.9990072959   1.1889972252
H   -7.5788798341   0.1214449524   0.1079719323
H   -7.3252134618  -0.9827426711   1.4702260393
H   -8.2530527296  -1.5218581166   0.0641456894
H   -1.2918572398   1.6835399889  -1.5678965881
H   -2.8662463384   3.4815667218  -0.9409691007
H   -4.0449584710   2.8814912511  -2.1249685004
H   -2.4922931229   3.5495598855  -2.6760786115
H   -3.4359676701   0.8664736338  -3.5961655350
H   -2.0615091729  -0.1654281397  -3.1502733207
H   -1.7875306875   1.4136971627  -3.9037430017
H   -2.1159701609  -3.7744254059   1.2318878924
H   -1.8889175106  -3.2792163581  -0.4500400953
H   -2.4940559434  -2.1150814935   0.7479982790
H    1.6408000732  -3.4485512327   0.8784813734
H    0.5312272558  -4.0820616540  -0.3489069016
H    0.3433166919  -4.5604545046   1.3466185350
H    0.7804781038  -1.8352550610   2.6466956683
H   -0.6263392992  -2.8231514113   3.0639070596
H   -0.8371428057  -1.1425943170   2.5220379161
