# Supplementary material for: Benchmark Study on the Calculation of 207Pb NMR Chemical Shifts
Source: Inorg Chem. 2024 Mar 6;63(11):5052–64. doi: 10.1021/acs.inorgchem.3c04539 (PMC10951955; doi:10.1021/acs.inorgchem.3c04539)
Supplement: Supplementary file 1 — ic3c04539_si_001.zip [file ic3c04539_si_001.zip › structures/04/opt_gfn1/04_01_opt_gfn1.xyz]

99
 energy: -117.636410127943 gnorm: 0.000758570832 xtb: 6.6.1 (8d0f1dd)
Pb          -0.36916775808045       -1.26334029307461        0.30781074932618
C            0.05879715751491        1.04511600429208        0.07887874011126
C            1.26160337269931        1.77099651255414        0.04913807239946
C            1.26920625138639        3.16618230529003        0.15537537028815
C            0.08667861865455        3.87749453493075        0.27346761313160
C           -1.11677782348685        3.18964435102026        0.29613489868527
C           -1.12266368891236        1.79764724939195        0.20782563299866
C           -2.44060536846418        1.09645674399659        0.29903654335334
C           -2.96368736911889        0.76322941100454        1.55869071067117
C           -4.19977159173630        0.13060130275598        1.64463975784461
C           -4.93613394566755       -0.16925052485120        0.50254259557643
C           -4.42381489761388        0.19406011466414       -0.73786636169654
C           -3.18623958390899        0.82204080595088       -0.85698672888911
C            2.59393557074928        1.10648421241433       -0.05629983921067
C            3.11828491531141        0.40488818144467        1.03686526362488
C            4.37524127277487       -0.18859234118684        0.94169035413732
C            5.13797787064866       -0.08255374416015       -0.21444607071352
C            4.62636172059733        0.64859789331259       -1.28183733136939
C            3.36881285106580        1.24287643085886       -1.22029191049646
C            2.87762765305661        2.05016305580972       -2.40846248072712
C            2.97984338276931        1.26718234945260       -3.72397566662138
C            3.66853233621799        3.36265258126771       -2.51954393761955
C            6.49611878361032       -0.74860927264073       -0.29694095284748
C            7.60499311375228        0.28401466100843       -0.54207555503045
C            6.50300124093282       -1.82948125417186       -1.38714318688232
C            2.36049033018514        0.31175755994515        2.34825718818983
C            3.16539667933488        0.93706474044423        3.49555858710866
C            1.99865963820826       -1.14335698448229        2.65986632600514
C           -2.21470437590273        1.12160128753538        2.82968604343037
C           -2.02545919562366       -0.09409680019594        3.74648364206963
C           -2.94401807603577        2.25063512479894        3.57162069015566
C           -6.27472325855758       -0.87233171692305        0.59785509499413
C           -6.10538745130738       -2.27366183185218        1.20207913178211
C           -7.27851112823602       -0.04300849149859        1.41049556725889
C           -2.67725286122262        1.27097754303068       -2.21428444871346
C           -3.22964362773506        2.66807023666137       -2.53712796559885
C           -3.03468286286567        0.29572160024997       -3.34215851660246
C            0.65265363031139       -2.20630262013170       -1.66744826275908
C            0.16108139296610       -3.66707041380631       -1.76448891330672
C            0.27922392930505       -1.49989927870379       -2.98118926078363
C            2.18643600035984       -2.23291328219706       -1.54339786218078
H            2.21774806258413        3.69338691998433        0.16859469814682
H            0.10334787054451        4.95899950549103        0.36074393925574
H           -2.05225713838961        3.72817811389187        0.40881763593150
H           -4.59880328644572       -0.12631587282199        2.61994880100222
H           -5.00971265414902       -0.01374771163749       -1.62682518883906
H            4.77312794308203       -0.73805425149946        1.78924764501668
H            5.22094152015153        0.75940111633396       -2.18224065640668
H            1.82202935591641        2.30044549410912       -2.24689582295604
H            2.51271877658939        0.28902889624659       -3.61981408302424
H            4.01932041487576        1.12189027402665       -4.02035278190528
H            2.47006265518044        1.81345791760510       -4.51891488041177
H            3.27337349604727        3.96972071197952       -3.33529815838552
H            4.72299752515194        3.16140481100577       -2.71427095362047
H            3.59309013116369        3.93293561222700       -1.59359879044761
H            6.69912851644273       -1.23916115683792        0.66551308077535
H            7.58187198040921        1.04817626501316        0.23606105438057
H            7.47906457376002        0.77034686518620       -1.51015724143688
H            8.58098543806268       -0.20294582874674       -0.52384259606914
H            7.46798180525098       -2.33783753241909       -1.40631170144729
H            6.32098477889375       -1.39230384012847       -2.36968470495334
H            5.72500131281367       -2.56687876796047       -1.18560857976543
H            1.42479955572738        0.87679475913874        2.25572368930739
H            2.56868931644867        0.94233864925015        4.40874226927592
H            3.42838508390480        1.96549989365277        3.24486932688626
H            4.08321260645452        0.37971598879945        3.68507520970836
H            2.88118939454099       -1.78198517304728        2.69913607704780
H            1.33746079915384       -1.52686523589101        1.86832224361806
H            1.46408358367622       -1.21600279000827        3.60731713093763
H           -1.21896086132525        1.48978864191228        2.55253181890937
H           -2.97590806616707       -0.43273643617564        4.16024386400833
H           -1.36187947687939        0.16331128452073        4.57316960372575
H           -1.57946583060331       -0.91748024332091        3.18487255377311
H           -3.05176652045321        3.11778955008621        2.91925202462011
H           -2.37676618685066        2.54625215120578        4.45522972109389
H           -3.93744883239942        1.92845986890300        3.88649369731634
H           -6.67693273990599       -0.98924212841159       -0.41830568563921
H           -7.06141036140876       -2.79887049427207        1.20631562286489
H           -5.73797386026411       -2.21360887151886        2.22731226391834
H           -5.39247423272012       -2.85098300373997        0.61164060212675
H           -6.94420930906456        0.07316193869880        2.44210662571805
H           -8.25248338786874       -0.53416393720998        1.41545543786243
H           -7.38919581786477        0.94766978627374        0.96761219544332
H           -1.58364771814109        1.34629741220771       -2.15862308401379
H           -4.32009456522880        2.65127531496928       -2.56629167553225
H           -2.85773618194076        3.00261616912186       -3.50655421285784
H           -2.91395913610622        3.38338995607712       -1.77808842975964
H           -4.09154113841572        0.36075127683146       -3.60432137755381
H           -2.81574062996749       -0.73006427086348       -3.04531063839790
H           -2.44971678754568        0.53365519178719       -4.23151778163385
H            0.59962357733427       -4.17320888075667       -2.63167604120982
H           -0.92603727787659       -3.70422304533082       -1.86642717946516
H            0.43695381223442       -4.22982622365358       -0.86963610368848
H           -0.79224064140504       -1.58845267317628       -3.16745056062808
H            0.80497365357297       -1.94419949889797       -3.83375072575537
H            0.52957287287033       -0.43939365282849       -2.93940983928422
H            2.64208909607819       -2.76687943036136       -2.38510974872207
H            2.49441096598966       -2.73090001271848       -0.62111656318062
H            2.58385854317284       -1.21883023146411       -1.53241801513708
