# Supplementary material for: Benchmark Study on the Calculation of 207Pb NMR Chemical Shifts
Source: Inorg Chem. 2024 Mar 6;63(11):5052–64. doi: 10.1021/acs.inorgchem.3c04539 (PMC10951955; doi:10.1021/acs.inorgchem.3c04539)
Supplement: Supplementary file 1 — ic3c04539_si_001.zip [file ic3c04539_si_001.zip › structures/04/opt_r2scan-3c_sr/04_01_opt_r2scan-3c_sr.xyz]

99
C40H58Pb optimized with ADF in AMS.
Pb        0.21245016773925      -0.91341493976999       0.48452592538391
C         0.15057619823212       1.37430681826833       0.07301100747279
C         1.34730273106598       2.09762013385756      -0.01950888620952
C         1.30644941994185       3.49103186526575      -0.13336113353052
C         0.07958745395874       4.15178193694976      -0.16118316151805
C        -1.11257512391372       3.43405497621499      -0.08095104548758
C        -1.08202118662156       2.04072204942379       0.03555498200079
C        -2.30278504426473       1.18091524913569       0.14696079101311
C        -2.55172327616391       0.50792935918419       1.37397449771170
C        -3.55286822946573      -0.46333976226498       1.42799389767799
C        -4.34716252229838      -0.76279170714754       0.32201485213216
C        -4.14691861752439      -0.03115552356206      -0.84383043952849
C        -3.14291057785407       0.93487948965987      -0.95864754863059
C         2.61275101056942       1.29848095239349       0.03168987114878
C         2.96234368768735       0.64934599712627       1.24350914298840
C         4.02329909100704      -0.26210146561338       1.24601325197725
C         4.77033894581061      -0.52515361207878       0.10175724182505
C         4.46340857797786       0.18303811682388      -1.05823285006870
C         3.40444136965375       1.08908599775632      -1.11968934267805
C         3.17349139860981       1.87319965598415      -2.40018087335117
C         3.41647685716920       1.06266703777258      -3.67988593906972
C         4.07617827073740       3.11880682154258      -2.41355089048104
C         5.88728454052287      -1.54763366502765       0.12098598158916
C         7.23884597141023      -0.92436688744888      -0.24832791614239
C         5.56083169084476      -2.73349733715766      -0.79661627109984
C         2.32818107651852       1.08058084135977       2.55891824980047
C         3.03089216094777       2.36007617100602       3.04415867756034
C         2.34521779569075       0.01787907489776       3.65811200940139
C        -1.87955726091571       0.97718858169445       2.65751516539956
C        -1.79275149785028      -0.07879543529157       3.75970445179069
C        -2.62440346398319       2.22165092735401       3.17039742323070
C        -5.39287804044237      -1.85638903605698       0.38214534713989
C        -4.72823152863246      -3.23267163680527       0.52284534920584
C        -6.41209239256093      -1.62289582255657       1.50344778947338
C        -3.02631690969356       1.73424725553425      -2.24504853059739
C        -3.99475768811343       2.92875568057854      -2.20263290380174
C        -3.29332949574431       0.91579088087261      -3.51488499858149
C         0.17471449594075      -1.60519259065906      -1.76595476450459
C        -1.06011145875017      -2.48772207737257      -1.91507190220334
C         0.11724426986384      -0.43349915361169      -2.72892449676626
C         1.44927539712592      -2.41545951217411      -1.97690781977742
H         2.22582873399171       4.06474902861926      -0.18302625234459
H         0.05252342302707       5.23362633192328      -0.23858655976398
H        -2.05929884938110       3.96359386819527      -0.09049939148609
H        -3.72723598642011      -0.98593370468885       2.36106442041029
H        -4.78413494920137      -0.23524802944426      -1.69808807399474
H         4.28658532097063      -0.77041259914773       2.16714564572812
H         5.05673197694111       0.01378479676181      -1.94985746650811
H         2.13315825235283       2.21083940233013      -2.39821805014044
H         2.90853815488015       0.09686849533735      -3.65667412214547
H         4.48267456083610       0.88229060749311      -3.84198710844221
H         3.04902677539924       1.62135208193836      -4.54452982157580
H         3.88226787816041       3.72305528484720      -3.30451581195040
H         5.12807173855292       2.81709185043444      -2.42693280473765
H         3.91996944872800       3.74255814606314      -1.53234244742314
H         5.96001319447205      -1.92542725270166       1.14706079261040
H         7.47661219289940      -0.08433086237025       0.40891034719114
H         7.23267736030077      -0.55633272625704      -1.27815486595644
H         8.03745082365754      -1.66641170804895      -0.16386475523242
H         6.34490299385713      -3.49345135094524      -0.73715028929097
H         5.48356906835862      -2.40735153581856      -1.83802894754887
H         4.60958297043746      -3.19394823342865      -0.51857776098910
H         1.28681816087561       1.34292096818270       2.35926273498339
H         2.57544550098514       2.71702093838338       3.97242194559380
H         2.95955701187308       3.15332602152119       2.29696731838964
H         4.09018778800815       2.16149054722954       3.23365817091092
H         3.35885907531451      -0.17621392655142       4.01947312815373
H         1.91349033583197      -0.92538219340374       3.31276561255103
H         1.75868689437279       0.36611684794056       4.51195016177687
H        -0.86304254969315       1.29112839352452       2.41022212554044
H        -2.77778810773792      -0.32056340283264       4.16885629485975
H        -1.18587690213672       0.30309299049624       4.58437768395840
H        -1.33089477374040      -1.00149623150098       3.39817522101702
H        -2.62802435279994       3.01366546699063       2.41856526562685
H        -2.14623377479069       2.60640526922432       4.07582483964942
H        -3.66238783064884       1.96976925410123       3.40835863904463
H        -5.93201324472204      -1.83807277809103      -0.57170756959018
H        -5.47975982764678      -4.02705248838197       0.51196072280822
H        -4.17737330859509      -3.29914813288447       1.46584439480779
H        -4.02237239982542      -3.41156997554985      -0.29205176211334
H        -5.93498489953792      -1.67213578495356       2.48616735681940
H        -7.19234956775609      -2.38825384562997       1.47417925404178
H        -6.88584064581909      -0.64293567343379       1.40640052837147
H        -2.00731486294785       2.12848136965913      -2.29719397982158
H        -5.02802902883626       2.57079060170191      -2.15972410490240
H        -3.88309084278854       3.54413190249977      -3.10006679369344
H        -3.82399564326240       3.55854077645175      -1.32835362742047
H        -4.35446340728462       0.67373112277145      -3.61814767195530
H        -2.72943972801277      -0.01861273571652      -3.52693797023469
H        -3.00772435049214       1.49841078767419      -4.39454481351010
H        -1.12694706150295      -2.89213619387924      -2.93975375006819
H        -1.98506787375756      -1.92917051669700      -1.72711811298985
H        -1.03942809870313      -3.34395014589139      -1.23084657104664
H        -0.77175276591186       0.17670902563896      -2.56462844164384
H         0.09810943770353      -0.78445963646296      -3.77625547757025
H         0.98027388608103       0.22309867300163      -2.61228294118790
H         1.48958826249847      -2.81551965576355      -3.00471440875293
H         1.51015414752601      -3.27189296637125      -1.29527178646723
H         2.34975122752643      -1.80651518504781      -1.83226413264121
