# Supplementary material for: Benchmark Study on the Calculation of 207Pb NMR Chemical Shifts
Source: Inorg Chem. 2024 Mar 6;63(11):5052–64. doi: 10.1021/acs.inorgchem.3c04539 (PMC10951955; doi:10.1021/acs.inorgchem.3c04539)
Supplement: Supplementary file 1 — ic3c04539_si_001.zip [file ic3c04539_si_001.zip › structures/04/opt_gfn2/04_01_opt_gfn2.xyz]

99
 energy: -117.625157236872 gnorm: 0.000319946962 xtb: 6.6.1 (8d0f1dd)
Pb          -0.47736197861468       -1.17469281565830        0.13679923067272
C            0.06915826086516        1.11267005317876        0.06187223982404
C            1.27688673300807        1.82057322071396        0.05699765280809
C            1.28774743871960        3.20694368441945        0.20240336194692
C            0.11045834839163        3.91954701557943        0.32533776539893
C           -1.09597347549353        3.24285275767177        0.32643359468889
C           -1.10968052224308        1.85966959431769        0.20565600056621
C           -2.39718443495031        1.11648038970594        0.30570633099674
C           -2.92739406901288        0.83175294570491        1.57622451485102
C           -4.12674037560585        0.14550776895783        1.67423842830290
C           -4.82562601535049       -0.26283945755286        0.54737815764087
C           -4.30904714965281        0.05493520900916       -0.69824341739253
C           -3.10880498309190        0.74037242879332       -0.84509762588536
C            2.58826987073948        1.12844699277709       -0.03859922864390
C            3.07340177928137        0.40250639836487        1.05397067816978
C            4.30852404438344       -0.22415551155709        0.96352597961462
C            5.08764814003130       -0.14161371731223       -0.17779312032214
C            4.60897073531542        0.61029751344278       -1.23939617584353
C            3.37758376538541        1.24652926280795       -1.19050811338542
C            2.93129720065949        2.07097583372792       -2.37916159459993
C            3.09003451346714        1.31532548572131       -3.70227355993621
C            3.72576835654436        3.38053668090459       -2.44213851971913
C            6.41977903876221       -0.84937391510596       -0.25121339562385
C            7.56335621287274        0.14285449658661       -0.47724689994258
C            6.40220172860024       -1.92047009101289       -1.34512056305422
C            2.31121962883906        0.33139229020228        2.35942245024491
C            3.09658197239673        1.02369341400656        3.47758158233341
C            1.99477670568673       -1.11631231237789        2.73520161218443
C           -2.22658086351701        1.29319057927600        2.83572748943922
C           -1.98601317312245        0.14160146606056        3.81486191466619
C           -3.03735518086790        2.40556183757404        3.50816260852908
C           -6.11822386481594       -1.03499520449653        0.66417664185106
C           -5.86440158876528       -2.40555725544984        1.29904509086534
C           -7.16879848799915       -0.25366203685928        1.45699847831348
C           -2.63703832776894        1.18179023388382       -2.21278177854286
C           -3.16630011170052        2.59360387420874       -2.49496185580047
C           -3.07204304877869        0.24264409379263       -3.33844797845628
C            0.48932931414907       -2.14294333797195       -1.89463227757182
C           -0.10267135956085       -3.54531319146617       -2.10121846919086
C            0.31009871071372       -1.36012664673606       -3.19521082142453
C            1.99229692700923       -2.29959467343854       -1.62712234574948
H            2.23591506526506        3.72523190621738        0.24102804824302
H            0.13335428855836        4.99500921024404        0.43772407959077
H           -2.02547580118262        3.78305479342300        0.45029820487988
H           -4.52949226903052       -0.07064654074443        2.65139947494487
H           -4.86769718182945       -0.23221594235767       -1.57585718879582
H            4.68325976327258       -0.78553592466999        1.80801522915038
H            5.21070703891506        0.70352230414100       -2.12986655283407
H            1.87259601456317        2.31544533786827       -2.24964198857351
H            2.69405694951868        0.30730485403174       -3.62027913147080
H            4.13538070725424        1.25004077870728       -3.99589536246909
H            2.55346597080579        1.83568085200033       -4.49385806157884
H            3.39319473379434        3.98207716505680       -3.28626395854172
H            4.78826792827507        3.17658134906833       -2.56083824233661
H            3.59248956497535        3.96196080954524       -1.53352624101499
H            6.59237776836169       -1.34975585700398        0.70925639585505
H            7.55862833226470        0.90799905656922        0.29701025963225
H            7.46702161709465        0.63240463189066       -1.44337071732991
H            8.52182823302269       -0.37249390834933       -0.44930569258528
H            7.34515191503019       -2.46433341237982       -1.35867200199225
H            6.25044488998385       -1.47066751163443       -2.32343483415265
H            5.59529650226266       -2.62865389895423       -1.16683463020407
H            1.36543488846570        0.86544961473843        2.23909509855991
H            2.51734758606603        1.02678680543330        4.39911406992825
H            3.30974895287405        2.05427979974589        3.20093510033225
H            4.04068794118323        0.51819557307971        3.66622935892247
H            2.90333545625477       -1.69483771974526        2.88504212216626
H            1.42336398125387       -1.59481684567526        1.93028260325633
H            1.40479944136983       -1.15524963310897        3.64855710307606
H           -1.25379740098777        1.70722041474130        2.55606023166844
H           -2.92132665341365       -0.23131597890496        4.22507873856619
H           -1.36723668450436        0.48336470348010        4.64235857388421
H           -1.47583719675920       -0.68013927988690        3.31634092310520
H           -3.17971706809253        3.23924266534011        2.82432112771528
H           -2.51579575531483        2.77012115017436        4.39103911540714
H           -4.01691165899101        2.04209903326053        3.81138563548488
H           -6.50962089230832       -1.19691697334540       -0.34705600205255
H           -6.78644345410617       -2.98271055350292        1.33193986966163
H           -5.49022100649907       -2.29722992225654        2.31437384475115
H           -5.12909158134108       -2.96089133648610        0.71951452653190
H           -6.85517480044207       -0.11393737411151        2.48858489639371
H           -8.11489041539404       -0.79160497438911        1.45817959856434
H           -7.32844028034250        0.72614170184457        1.01085081107564
H           -1.54393694495466        1.22317959169673       -2.19763331202168
H           -4.25399880868116        2.60737412273415       -2.44573118990064
H           -2.85923229649471        2.91665251845546       -3.48773581842474
H           -2.77776583667202        3.30138577486124       -1.76832603741444
H           -4.12917768126582        0.36441918885874       -3.56611734245882
H           -2.89113785601100       -0.79588622681797       -3.07006809601448
H           -2.51064985454973        0.46959733803873       -4.24242013711093
H            0.37883226729733       -4.04595693001039       -2.94682995309237
H           -1.17084412115612       -3.49560405527187       -2.31002292311951
H            0.04331825230151       -4.17118842085450       -1.22111547258669
H           -0.73375194506682       -1.34895564394483       -3.49560392734245
H            0.88429238337546       -1.81560853262925       -4.00856201780078
H            0.64009954568041       -0.33256727800590       -3.07638596745156
H            2.47737854152390       -2.82907361623302       -2.45376169377633
H            2.17937692912480       -2.87100448150609       -0.71720087707335
H            2.47049080711982       -1.32996254185405       -1.51979538081685
