# Supplementary material for: Benchmark Study on the Calculation of 207Pb NMR Chemical Shifts
Source: Inorg Chem. 2024 Mar 6;63(11):5052–64. doi: 10.1021/acs.inorgchem.3c04539 (PMC10951955; doi:10.1021/acs.inorgchem.3c04539)
Supplement: Supplementary file 1 — ic3c04539_si_001.zip [file ic3c04539_si_001.zip › structures/04/opt_gfnff/04_01_opt_gfnff.xyz]

99
 energy: -16.554389000439 gnorm: 0.000301915026 xtb: 6.6.1 (8d0f1dd)
Pb          -0.08349259132499       -1.13890391000662       -0.00942606398347
C            0.06149424366398        1.04617352678723       -0.00245670636506
C            1.27805651939440        1.73650367746501        0.00158106251378
C            1.25683977147748        3.12913971415215        0.10818854026241
C            0.06953068246987        3.81988380767385        0.19240734740368
C           -1.12303745687461        3.13405153400820        0.19788869846433
C           -1.14794436980266        1.73934576535222        0.11086361765288
C           -2.45907371365724        1.03525034846209        0.24563623270032
C           -2.91143365469383        0.64386720534324        1.51987073462453
C           -4.14087854743833        0.02132065987645        1.63960842675065
C           -4.94702017294864       -0.21899870195623        0.54138846303081
C           -4.50234020863649        0.19049511449656       -0.70482282837673
C           -3.27409732094674        0.80551212184335       -0.87839380298535
C            2.60135968302564        1.04671291217954       -0.03888499868524
C            3.10368063477768        0.41622316318421        1.11554084109574
C            4.34723394879575       -0.18974088129127        1.06815403056944
C            5.11827298306042       -0.18734938920739       -0.08167741118989
C            4.63289816008787        0.47105043982383       -1.19699609098785
C            3.39453734616799        1.08895849903645       -1.20266423745205
C            2.95590525939404        1.85926324852311       -2.43831816888120
C            3.18893907693688        1.07421164657463       -3.73638280339423
C            3.64742005890924        3.22402454354862       -2.51255725365642
C            6.46623560155060       -0.88331665951666       -0.11139438951219
C            7.60529786828902        0.10558079797329       -0.37756912863324
C            6.47376588729435       -2.03727281418181       -1.11872596446246
C            2.35381456847071        0.48142258618769        2.43704604992782
C            2.93689508044670        1.56779543926029        3.34423676730839
C            2.30628488758922       -0.87266943749056        3.15503688517262
C           -2.10229651351962        0.94529339982397        2.77077443349092
C           -1.83731828567984       -0.31295724508797        3.60407919058374
C           -2.77037154477418        2.03731675056940        3.61071231707344
C           -6.28856309418297       -0.91138506643973        0.69549396007425
C           -6.11895050803969       -2.34662708057066        1.20276678023577
C           -7.23880406042442       -0.10667182607054        1.58762448152424
C           -2.85249087822980        1.28403149038080       -2.25782824667692
C           -3.41509197597502        2.67623110484828       -2.55556026903476
C           -3.23487502899419        0.29484974290942       -3.36726455797796
C            0.65557718505580       -2.01302329648407       -1.97283998439176
C           -0.07162632633104       -3.34046646527045       -2.18996631486556
C            0.32640272984676       -1.02103397197144       -3.08425120505727
C            2.16151476910794       -2.23030941918585       -1.83860365567172
H            2.19194733549492        3.65989538443732        0.15211845405119
H            0.07445268197400        4.89524458589742        0.27422154504359
H           -2.05343130104105        3.66547193223076        0.30363727329664
H           -4.48754655437562       -0.27167692832252        2.61390853427863
H           -5.13768770218230        0.03073899864208       -1.55701483480599
H            4.73875444698310       -0.66002753265776        1.95201151544495
H            5.24266469044453        0.50871341817623       -2.08102208363305
H            1.87023510000120        2.02881548538231       -2.33969356865547
H            2.80519097911903        0.05683849320110       -3.66837868979881
H            4.25284535707584        1.00219244685074       -3.96399856441837
H            2.71038166762530        1.55923745426614       -4.58964930105395
H            3.28962974321887        3.80905425461060       -3.36202896546780
H            4.72509869626611        3.10135906603115       -2.62825150118405
H            3.48496386296632        3.81095344758354       -1.60846097268351
H            6.62540679762946       -1.31488929340772        0.89287852446008
H            7.59810145663298        0.92342193459576        0.34571730774931
H            7.51280611744355        0.54641405284215       -1.37079690673577
H            8.58082222435594       -0.38220263838632       -0.32595829047032
H            7.42046316599627       -2.58083622130647       -1.10024004209250
H            6.32863443821289       -1.66645362763443       -2.13409311220634
H            5.67198687024684       -2.74912939583031       -0.91263107113530
H            1.31459236872004        0.76501371150838        2.20294686649886
H            2.36769918391190        1.66508455470022        4.27083469142957
H            2.94309870965109        2.54037886652477        2.84921188129296
H            3.96728722765702        1.33199905983477        3.61335979511353
H            3.30023620965976       -1.18027852753715        3.48007284477270
H            1.91627348209773       -1.65732905649712        2.50462710988740
H            1.67810653221856       -0.83099311985643        4.04681153379969
H           -1.12464754981767        1.33253325940743        2.43827664948522
H           -2.76675539632924       -0.72310650314258        3.99985079979911
H           -1.18940370361921       -0.09848469602073        4.45613040480300
H           -1.36289498196053       -1.09439537133163        3.00841025105590
H           -2.94643055445680        2.94047303071544        3.02382767475701
H           -2.15950005507867        2.30989737859600        4.47358977677065
H           -3.73685048374420        1.69872894999743        3.98591300972594
H           -6.73929214380680       -0.96326474400557       -0.31158451464499
H           -7.07607307987334       -2.86906253178779        1.25796596884277
H           -5.68281869374985       -2.35542341290311        2.20237140999127
H           -5.45716848517047       -2.92199715587157        0.55225237797014
H           -6.85210657436568       -0.03843963098436        2.60502965540097
H           -8.22587508548837       -0.56999379855583        1.64367313482486
H           -7.36483346949775        0.91217013448848        1.21607726558472
H           -1.75145231050347        1.35663289773776       -2.24209727464339
H           -4.50546272803200        2.65262966520623       -2.57653824756534
H           -3.07387857203003        3.04820671112565       -3.52361991599269
H           -3.12026110063696        3.39995194718933       -1.79501982759369
H           -4.31147123067894        0.29873348865913       -3.54012933241682
H           -2.95145486034428       -0.72643959544871       -3.10893196800958
H           -2.75878914403662        0.55113329685201       -4.31598680503828
H            0.24143635740983       -3.80754826048646       -3.12629756188683
H           -1.15282583229349       -3.19298690746839       -2.23363931818585
H            0.13905590341207       -4.04073630585084       -1.37871739781260
H           -0.75140431844832       -0.91365804317260       -3.20061322472386
H            0.73266780688668       -1.35380541279030       -4.04163263346941
H            0.73337045877911       -0.03453887664842       -2.86230047374606
H            2.58071527505681       -2.65424408872024       -2.75353721480575
H            2.38907344644546       -2.91221192130823       -1.01645671936127
H            2.67249585141977       -1.28888029979262       -1.64016234851986
