# Supplementary material for: Benchmark Study on the Calculation of 207Pb NMR Chemical Shifts
Source: Inorg Chem. 2024 Mar 6;63(11):5052–64. doi: 10.1021/acs.inorgchem.3c04539 (PMC10951955; doi:10.1021/acs.inorgchem.3c04539)
Supplement: Supplementary file 1 — ic3c04539_si_001.zip [file ic3c04539_si_001.zip › structures/04/opt_r2scan-3c_so/04_01_opt_r2scan-3c_so.xyz]

99
C40H58Pb optimized with ADF in AMS.
Pb        0.21381055574907      -0.91934922851294       0.47578766307655
C         0.15079224747923       1.36432546777995       0.07051040467953
C         1.34832327519235       2.08667617381265      -0.01537096204737
C         1.30656958687921       3.48100392429559      -0.11931619377038
C         0.08021082817723       4.14220932633928      -0.14282838805097
C        -1.11161783319453       3.42384704258498      -0.06740983122070
C        -1.08235377144377       2.02956018337625       0.03882024615636
C        -2.30752217194417       1.17591575552205       0.14804530505122
C        -2.56729292629078       0.51019962097943       1.37569181667320
C        -3.58052358794056      -0.44780255215888       1.43061020299258
C        -4.37317237429392      -0.74402066585584       0.32267252079324
C        -4.15876584760943      -0.02187158661566      -0.84662563360582
C        -3.14447780071561       0.93331796621712      -0.96085253821823
C         2.61833215439377       1.29475978879677       0.03254869466438
C         2.97879865893226       0.65193911761132       1.24384009795428
C         4.05021441091828      -0.24642068362835       1.24464427636118
C         4.79530968532974      -0.50457194645533       0.09796338413333
C         4.47552820283438       0.19609051551931      -1.06303201198560
C         3.40653967167502       1.09052629284668      -1.12199575505854
C         3.16114031561309       1.86782917496287      -2.40407521275104
C         3.40479348922932       1.05462573751445      -3.68206930198580
C         4.05180436058882       3.12187881093915      -2.42780029957469
C         5.92086506420825      -1.51760120086719       0.11472818966999
C         7.26444745437760      -0.88741238858208      -0.27131320597739
C         5.59463214701043      -2.71252790264163      -0.79132234823630
C         2.33576376044405       1.06818080927849       2.55921485629656
C         3.02763685582219       2.34710076714545       3.06087355102461
C         2.35200197376738      -0.00578156197082       3.64748665408249
C        -1.88331301264167       0.96564289993209       2.65754251875604
C        -1.79450261584294      -0.10092727622375       3.74948017684820
C        -2.61429193662097       2.21126033922405       3.18662727049138
C        -5.42944140736835      -1.82751499956867       0.38257802948356
C        -4.77675095621812      -3.20976182593469       0.52203080942262
C        -6.44630430256893      -1.58637996674284       1.50429590700424
C        -3.01347942557963       1.72550732468346      -2.25039489948731
C        -3.97063322738339       2.92951252222735      -2.21920897002188
C        -3.28181859551838       0.90351318012689      -3.51769371200781
C         0.17734883439040      -1.62461097218758      -1.76492410140643
C        -1.05683406089833      -2.50703303715389      -1.90573247149255
C         0.11645744558976      -0.44846208436979      -2.72074812536380
C         1.45538042017084      -2.42885224949874      -1.96865711728679
H         2.22650975918552       4.05423516855604      -0.16301970090821
H         0.05310140352670       5.22458197453031      -0.21235655768450
H        -2.05862059907314       3.95288512719768      -0.07240291134602
H        -3.76368760878373      -0.96503650316059       2.36496386065161
H        -4.79358481595047      -0.22401542016622      -1.70316434070189
H         4.32195956623611      -0.75062678111178       2.16557948944558
H         5.06624734601898       0.03015065705872      -1.95700509285842
H         2.11779443548909       2.19613466150307      -2.39759044768737
H         2.90735997364225       0.08353301229208      -3.65211445661918
H         4.47182357306329       0.88446002368834      -3.84954732820981
H         3.02657850626050       1.60589627561737      -4.54684226391831
H         3.84957427706723       3.71868558099422      -3.32193469120482
H         5.10652118783522       2.83028791109996      -2.44229297534863
H         3.89186177922280       3.74975175937198      -1.55017429361125
H         6.00554314823409      -1.88751520242323       1.14275521853857
H         7.50187214275110      -0.04058344435754       0.37730252082844
H         7.24678846411471      -0.52750590506382      -1.30387811087145
H         8.06917789093120      -1.62297102244476      -0.18810772838604
H         6.38452843255105      -3.46660353133085      -0.73370369285350
H         5.50559264453063      -2.39414022742605      -1.83420929333557
H         4.64918367487711      -3.17749069808866      -0.50111025215486
H         1.29378230962121       1.32551272279291       2.35600741775333
H         2.56401243467815       2.69281900612181       3.98936204354744
H         2.95649978295125       3.14687061707687       2.32059526394960
H         4.08684889596891       2.15305797999587       3.25556738761249
H         3.36428952989673      -0.19864801039986       4.01329843496737
H         1.92711176743499      -0.94699877335218       3.28852043672280
H         1.75827729007247       0.33011269890207       4.50137999123181
H        -0.86622297728301       1.27332804719334       2.40465881721168
H        -2.77753039386691      -0.34076047069694       4.16454885874364
H        -1.17838213955844       0.26931461000946       4.57264487194664
H        -1.34131460254772      -1.02255979754523       3.37455964024191
H        -2.61800204194278       3.00936915217357       2.44116839471618
H        -2.12587826456087       2.58498438645934       4.09121124518692
H        -3.65228611458587       1.96556334200464       3.43097808828600
H        -5.96863434129448      -1.80373860529117      -0.57117368846722
H        -5.53526193595515      -3.99750002955473       0.51208065257970
H        -4.22504208109950      -3.28091364385969       1.46417754108910
H        -4.07359385391813      -3.39469016308828      -0.29386719109448
H        -5.97012671079054      -1.64293538815968       2.48706636672679
H        -7.23423381563376      -2.34378353677706       1.47308916400571
H        -6.91025969081869      -0.60150307907677       1.40961839896468
H        -1.99055383530295       2.10996888421036      -2.29937204988158
H        -5.00737343500817       2.58142350413432      -2.17888044728692
H        -3.84922642756714       3.53861282921885      -3.11969484406153
H        -3.79765351439742       3.56264763898044      -1.34782215299730
H        -4.34492503954919       0.67283473402804      -3.62640601790439
H        -2.72861443724846      -0.03737979650738      -3.52135187243366
H        -2.98412270434279       1.47804924408592      -4.39867203552965
H        -1.12538989431197      -2.91443589498732      -2.92869374346909
H        -1.98054773577507      -1.94728059884056      -1.71709159879504
H        -1.03304762903084      -3.36008045927874      -1.21824464399113
H        -0.77433519055135       0.15789833933453      -2.55310413393817
H         0.09750377693122      -0.79588103237463      -3.76880754517979
H         0.97825829013049       0.20902001547252      -2.60200878643378
H         1.50101190943661      -2.82767054182217      -2.99629573971965
H         1.51546113382077      -3.28461785971157      -1.28671726032369
H         2.35220018626895      -1.81597701485414      -1.81953936020729
