# Supplementary material for: Benchmark Study on the Calculation of 207Pb NMR Chemical Shifts
Source: Inorg Chem. 2024 Mar 6;63(11):5052–64. doi: 10.1021/acs.inorgchem.3c04539 (PMC10951955; doi:10.1021/acs.inorgchem.3c04539)
Supplement: Supplementary file 1 — ic3c04539_si_001.zip [file ic3c04539_si_001.zip › structures/05/ensemble/05_01.xyz]

  73
G(CENSO)=       -2216.27601607  G(xTB)=         -79.21866766        !CONF9
Pb  -0.4903648042   0.7760081237   1.3065119564
Si   1.6598156783   0.3431358716  -0.3547282666
Si   3.1943734609  -1.0473845169   0.7756867837
C    4.9753408087  -0.7323587226   0.2180666308
H    5.3001402312   0.2852730271   0.4593986903
H    5.6566766821  -1.4314823464   0.7196990185
H    5.0834667412  -0.8703418285  -0.8632280250
C    3.1028754154  -0.7540996462   2.6443712897
H    2.1242918894  -1.0419957300   3.0470837240
H    3.8645379258  -1.3503386692   3.1625312855
H    3.2692147226   0.2990535840   2.8950567593
C    2.8208913055  -2.8759144197   0.4589498677
H    3.5370120271  -3.5033951126   1.0046729092
H    1.8139441821  -3.1519068911   0.7896014939
H    2.9015200145  -3.1227110393  -0.6052478159
Si   1.3194276264  -0.4693389442  -2.5420492731
C    0.2323156218  -2.0104768214  -2.5716221334
H   -0.7458507899  -1.8138264295  -2.1192477614
H    0.0761572575  -2.3371832066  -3.6078267342
H    0.6995145249  -2.8378920465  -2.0265728476
C    0.4924137170   0.8378416587  -3.6318651037
H   -0.5249960143   1.0464242733  -3.2853309991
H    1.0501899862   1.7804937448  -3.6433755361
H    0.4273418813   0.4717900130  -4.6643504521
C    2.9849269196  -0.9136551991  -3.3290427081
H    3.6721360644  -0.0610062429  -3.3335511616
H    3.4720279905  -1.7326598825  -2.7882101897
H    2.8377650936  -1.2382726022  -4.3672059072
Si   2.6489160587   2.4818658066  -0.4528969269
C    4.0050743580   2.6020304904  -1.7670883614
H    4.7868865017   1.8516553020  -1.6094045636
H    3.5953936965   2.4534408977  -2.7723638640
H    4.4733709468   3.5941679667  -1.7384407600
C    3.3937076385   2.9478179919   1.2239264987
H    4.2266125406   2.2911597115   1.4968172664
H    3.7727549558   3.9772004216   1.1953677026
H    2.6443203283   2.8871603716   2.0215756194
C    1.3448488967   3.7961259783  -0.8609786600
H    1.8163220995   4.7832757662  -0.9485643431
H    0.8326066539   3.5835859334  -1.8058684884
H    0.5836008951   3.8633337728  -0.0737076056
C   -2.0232226914  -0.3727639534  -0.0053771089
C   -2.5671120762   0.4285653905  -1.0284295739
C   -2.1093399132   1.8680224345  -1.1196566377
H   -1.0140123369   1.9374766825  -1.0115038145
H   -2.3335797362   2.3429178022  -2.0769505098
H   -2.5745883104   2.4869375464  -0.3391612875
C   -3.5233926239  -0.0653499462  -1.9286528810
C   -4.1007912090   0.8230395156  -3.0048598687
H   -4.9206726610   0.3380241195  -3.5357290112
H   -4.4892813269   1.7580160607  -2.5864997077
H   -3.3442662948   1.0939671764  -3.7527554627
C   -3.9343944062  -1.4041071057  -1.8020663730
C   -4.9418857674  -2.0214063805  -2.7398628531
H   -5.0922520028  -3.0767994055  -2.4976447716
H   -5.9172560705  -1.5240968906  -2.6765858130
H   -4.6155547000  -1.9617447904  -3.7846003630
C   -3.4001253385  -2.1803628200  -0.7795949498
C   -2.4542734428  -1.6971680849   0.1333362732
C   -1.9586236348  -2.6780822495   1.2102737402
C   -1.3270248036  -3.9144918911   0.5414916755
H   -2.0486828117  -4.4509504968  -0.0808732399
H   -0.4895420300  -3.6188645658  -0.0983340422
H   -0.9551804970  -4.6110279865   1.3026294174
C   -0.9010535487  -2.0671513594   2.1343304796
H   -0.0197560400  -1.7381100053   1.5592133333
H   -1.3198413371  -1.2515189720   2.7407967192
H   -0.5311555877  -2.8137975535   2.8459942937
C   -3.1437375910  -3.1202639576   2.0905744363
H   -3.6138264752  -2.2532628273   2.5680340472
H   -3.9082004520  -3.6360197021   1.5022684207
H   -2.8017151414  -3.8060274096   2.8752380450
H   -3.7408072494  -3.2106751489  -0.7018992862
