# Supplementary material for: Benchmark Study on the Calculation of 207Pb NMR Chemical Shifts
Source: Inorg Chem. 2024 Mar 6;63(11):5052–64. doi: 10.1021/acs.inorgchem.3c04539 (PMC10951955; doi:10.1021/acs.inorgchem.3c04539)
Supplement: Supplementary file 1 — ic3c04539_si_001.zip [file ic3c04539_si_001.zip › structures/05/ensemble/05_03.xyz]

  73
G(CENSO)=       -2216.27289069  G(xTB)=         -79.21752186        !CONF15
Pb  -0.3014855793  -1.5150813485   0.1716432882
Si   1.6768572409   0.3321625892  -0.3552292358
Si   1.3006239672   2.6392562438  -0.0442297956
C    2.9435042108   3.5834534047  -0.0570888920
H    2.7554149499   4.6612542349   0.0317984296
H    3.5775864250   3.2851349885   0.7851986373
H    3.5091613375   3.4119360757  -0.9783970735
C    0.1960477060   3.3298454266  -1.4126446004
H   -0.8036959189   2.8882730461  -1.3396195800
H    0.0923554531   4.4172260835  -1.3087680921
H    0.5915339555   3.1210465860  -2.4126474781
C    0.4485637838   3.0094091080   1.6007341950
H    0.3703544462   4.0955089399   1.7390074296
H   -0.5622737766   2.5875383243   1.6159086400
H    1.0024007050   2.5995329058   2.4520663467
Si   3.4618066258  -0.3078358660   1.0569489540
C    3.4987285884  -2.1884206184   1.2760013801
H    4.3762648330  -2.4864127626   1.8636414327
H    2.6065312301  -2.5451310070   1.8044580422
H    3.5431698015  -2.7085479186   0.3131055405
C    5.1488814311   0.2357923323   0.3907687263
H    5.1854007229   1.3189187000   0.2321308399
H    5.9353843994  -0.0283073089   1.1093286630
H    5.3876503029  -0.2499966121  -0.5611622538
C    3.2803960800   0.4600772014   2.7791271632
H    4.1013937564   0.1223337697   3.4242801523
H    3.3165854572   1.5540084716   2.7368211224
H    2.3380140360   0.1750171113   3.2596797850
Si   2.4619276239  -0.0562630848  -2.5495681467
C    1.0638199877  -0.0465225896  -3.8283800445
H    0.4098336195   0.8262850053  -3.7227736874
H    1.4897306865  -0.0284570585  -4.8396207818
H    0.4424413335  -0.9451165023  -3.7471704263
C    3.2965538116  -1.7513165050  -2.6673917943
H    3.5942334953  -1.9520862605  -3.7043633801
H    4.1941890624  -1.8109724221  -2.0432035999
H    2.6162202857  -2.5506884572  -2.3517672372
C    3.7045399147   1.2653200155  -3.0893746563
H    4.1179464175   1.0075987130  -4.0729571908
H    3.2220447487   2.2452235318  -3.1756623551
H    4.5358907649   1.3601308781  -2.3837768057
C   -2.0046852351  -0.0060349640   0.6579454235
C   -1.9737427374   0.4348249091   1.9954560054
C   -0.8486405046  -0.0425306128   2.8868621475
H   -1.0605676305  -1.0278059134   3.3250495504
H    0.0948220273  -0.1059454221   2.3190484902
H   -0.6346431534   0.6404182631   3.7123304336
C   -2.9527106722   1.2941206517   2.5174581234
C   -2.9025456003   1.7281110514   3.9621632195
H   -3.8314008538   2.2071303669   4.2750778039
H   -2.7290710486   0.8786563334   4.6307898318
H   -2.0898967613   2.4470465748   4.1353428051
C   -3.9660264477   1.7563679371   1.6609080671
C   -5.0303716417   2.7152206387   2.1328351077
H   -4.5963305290   3.6326099727   2.5468251455
H   -5.6845310772   2.9990433413   1.3041372184
H   -5.6589258042   2.2735929121   2.9156671629
C   -3.9885700569   1.3127745178   0.3431599653
C   -3.0433391330   0.4214217144  -0.1799948546
C   -3.2399294682  -0.0246880373  -1.6398181087
C   -2.1646944235  -1.0057720459  -2.1119613256
H   -2.3003167987  -1.2481077127  -3.1719974805
H   -1.1626718705  -0.5519541908  -2.0384958888
H   -2.2239676804  -1.9589722972  -1.5688883114
C   -4.6033030434  -0.7315087677  -1.7789593338
H   -4.7416189020  -1.0936669524  -2.8048811981
H   -4.6649629007  -1.5870879496  -1.0972774689
H   -5.4312612324  -0.0555952071  -1.5465905211
C   -3.1982772950   1.1920577556  -2.5835814460
H   -3.3851550395   0.8763273743  -3.6170614052
H   -3.9517075713   1.9387579007  -2.3177048513
H   -2.2164662273   1.6752790524  -2.5474578064
H   -4.7887610767   1.6796745868  -0.2963327678
