# Supplementary material for: Benchmark Study on the Calculation of 207Pb NMR Chemical Shifts
Source: Inorg Chem. 2024 Mar 6;63(11):5052–64. doi: 10.1021/acs.inorgchem.3c04539 (PMC10951955; doi:10.1021/acs.inorgchem.3c04539)
Supplement: Supplementary file 1 — ic3c04539_si_001.zip [file ic3c04539_si_001.zip › structures/05/ensemble/05_02.xyz]

  73
G(CENSO)=       -2216.27476422  G(xTB)=         -79.21768349        !CONF23
Pb  -0.2818504817   0.2932164461   1.4475205605
Si   1.7036036115   0.3295275180  -0.4570673589
Si   3.5740576626  -0.4927879084   0.7154165262
C    5.0715812869  -0.7769910495  -0.4064866219
H    5.3685106565   0.1426863112  -0.9211952226
H    5.9273636733  -1.1288784562   0.1836676242
H    4.8575439849  -1.5328135873  -1.1701492172
C    4.0770177145   0.7059304297   2.0916125060
H    4.4202356650   1.6649086668   1.6887610457
H    3.2377300922   0.9081110649   2.7671927763
H    4.8941549651   0.2800386019   2.6874108134
C    3.1504917033  -2.1470457927   1.5368157523
H    4.0294580497  -2.5551399566   2.0516374349
H    2.3536472772  -2.0285952076   2.2811604724
H    2.8148273720  -2.8875960032   0.8025133812
Si   1.4307087386  -0.8727503715  -2.4608686199
C   -0.3071964301  -0.6262342069  -3.1546458484
H   -0.4969932541   0.4346780789  -3.3556918056
H   -0.4308627561  -1.1783439268  -4.0948994439
H   -1.0712885166  -0.9634971780  -2.4455734301
C    2.6895502147  -0.3097716993  -3.7600222438
H    3.7147046472  -0.4214782993  -3.3897424492
H    2.5903807880  -0.9152099975  -4.6702548927
H    2.5467566126   0.7395531225  -4.0384624008
C    1.7454943425  -2.7196702728  -2.1794288118
H    1.1465452574  -3.1297696598  -1.3606425579
H    1.5055551390  -3.2870395059  -3.0876849342
H    2.7998939704  -2.8996832849  -1.9412552688
Si   2.1573190979   2.5919250326  -0.9541227799
C    3.9617271752   2.8518102637  -1.4618956892
H    4.6510970724   2.6080804936  -0.6466828012
H    4.2244554972   2.2266086326  -2.3223002620
H    4.1270565273   3.9004029634  -1.7409221089
C    1.8127050443   3.6813082267   0.5568141741
H    0.7478351916   3.6812140396   0.8194949792
H    2.3722239800   3.3381759148   1.4339552888
H    2.1034864699   4.7199927414   0.3549812863
C    1.0840479322   3.2176236830  -2.3826097659
H    1.2752506009   4.2851773670  -2.5507453692
H    1.3110816676   2.6869048730  -3.3132703802
H    0.0152809160   3.0940311566  -2.1824852300
C   -2.0652580589  -0.3493391754   0.1015298882
C   -2.7174729985   0.7428218494  -0.5020805776
C   -2.1340009936   2.1271320816  -0.3284218109
H   -2.3469897689   2.7885581053  -1.1723279363
H   -2.5141035965   2.6248479786   0.5747907484
H   -1.0348630433   2.0851502080  -0.2651540741
C   -3.8983123966   0.5862501417  -1.2438339029
C   -4.5835475286   1.7843414535  -1.8551724560
H   -5.5847923160   1.5410087030  -2.2133532069
H   -4.6821769973   2.6014980076  -1.1328406533
H   -4.0180221626   2.1770889314  -2.7106529052
C   -4.4246162468  -0.7059897042  -1.4049763537
C   -5.6767016978  -0.9622532179  -2.2059604549
H   -5.8886515011  -2.0337709078  -2.2522563766
H   -6.5513368129  -0.4695172391  -1.7643691509
H   -5.5839360801  -0.5946058888  -3.2344256145
C   -3.7700053912  -1.7781101620  -0.8085864500
C   -2.6024602642  -1.6344377368  -0.0489062916
C   -2.0033476970  -2.9162285668   0.5558007248
C   -0.6607325609  -2.6775940016   1.2541533484
H   -0.2204337947  -3.6250021664   1.5843629930
H    0.0700933079  -2.2135533413   0.5769701578
H   -0.7899797802  -2.0853030216   2.1750518267
C   -2.9793363130  -3.4977069985   1.5964407404
H   -3.1643519731  -2.7731975453   2.3976427070
H   -3.9420883825  -3.7484097256   1.1411824752
H   -2.5658104968  -4.4105269769   2.0426608867
C   -1.7646758574  -3.9564827946  -0.5576401178
H   -1.2681095914  -4.8447475805  -0.1493293432
H   -2.7027173505  -4.2821015243  -1.0151822397
H   -1.1340764542  -3.5390605640  -1.3494956228
H   -4.1998336037  -2.7676202438  -0.9474355307
