# Supplementary material for: Benchmark Study on the Calculation of 207Pb NMR Chemical Shifts
Source: Inorg Chem. 2024 Mar 6;63(11):5052–64. doi: 10.1021/acs.inorgchem.3c04539 (PMC10951955; doi:10.1021/acs.inorgchem.3c04539)
Supplement: Supplementary file 1 — ic3c04539_si_001.zip [file ic3c04539_si_001.zip › structures/05/ensemble/05_04.xyz]

  73
G(CENSO)=       -2216.27268160  G(xTB)=         -79.21692764        !CONF14
Pb  -0.0943820356  -1.0433966053   1.0937515518
Si   1.6902810149   0.4599524312  -0.3584227878
Si   2.9510572479   1.7176925462   1.1972899673
C    2.1496142514   3.3947210242   1.5581943648
H    2.0953973375   4.0153297190   0.6572556178
H    1.1348772147   3.2924618456   1.9557489762
H    2.7493239293   3.9354214880   2.3014731447
C    3.0868505452   0.7821848824   2.8382608626
H    3.7386084169   1.3229155411   3.5359974258
H    2.1052776477   0.6745629441   3.3162519488
H    3.4997319158  -0.2226727800   2.6981452122
C    4.7008903727   2.0796063366   0.5723611680
H    5.2825945193   1.1640476879   0.4245937877
H    4.6758913737   2.6182371508  -0.3813615350
H    5.2345142473   2.7043169298   1.3001378494
Si   3.2031039118  -1.1112988318  -1.2615496782
C    4.2009677949  -1.9290665134   0.1241316491
H    4.8520292346  -2.7083852972  -0.2916929004
H    4.8341593636  -1.2112179709   0.6556286551
H    3.5399137098  -2.4007325059   0.8604415559
C    2.3059784949  -2.5041615869  -2.1791541121
H    1.6811766489  -3.0945417513  -1.4994066759
H    1.6628898488  -2.1220725351  -2.9793046139
H    3.0405555740  -3.1824305029  -2.6316649634
C    4.4022762648  -0.3222365728  -2.4945495170
H    4.9447153378   0.5214961587  -2.0561802057
H    5.1377308351  -1.0642700221  -2.8307498874
H    3.8684103588   0.0442914121  -3.3785559925
Si   0.8873816951   1.9162627090  -2.0267372452
C    0.2188445144   0.9476395868  -3.5079468428
H   -0.6678452044   0.3702501663  -3.2239503441
H   -0.0754254672   1.6379977020  -4.3085039562
H    0.9621639677   0.2542237197  -3.9165253435
C    2.2863615632   3.0374446712  -2.6393098559
H    1.9249758790   3.6847772366  -3.4486461559
H    2.6581601678   3.6824845589  -1.8355745547
H    3.1337061432   2.4576225475  -3.0202373661
C   -0.5069013846   3.0135385598  -1.3815519731
H   -0.2033629520   3.5720416750  -0.4892635299
H   -0.8003847407   3.7378406883  -2.1521132907
H   -1.3837237012   2.4118386884  -1.1188643840
C   -2.0383345016  -0.0432951816   0.3149330182
C   -2.3780376724   1.1403128772   0.9925617724
C   -1.4362042598   1.6904520142   2.0392230531
H   -1.4385705205   2.7837061431   2.0724547795
H   -1.6834691812   1.3337326714   3.0483806265
H   -0.3929296966   1.4129656380   1.8197488255
C   -3.5708628033   1.8322846621   0.7232810905
C   -3.9074535855   3.0951006853   1.4768837396
H   -4.9504555194   3.3847412949   1.3404374703
H   -3.7346396896   2.9798220107   2.5518059100
H   -3.2876515232   3.9373264695   1.1394323338
C   -4.4239508264   1.3371908428  -0.2734184299
C   -5.7030662240   2.0430777059  -0.6477553271
H   -6.4134809908   2.0702539311   0.1873628654
H   -5.5207504715   3.0808743398  -0.9499111946
H   -6.1920337859   1.5332388417  -1.4821185675
C   -4.0790550336   0.1617197011  -0.9366237588
C   -2.9097015524  -0.5540190900  -0.6591387926
C   -2.6874429807  -1.8991567557  -1.3735568616
C   -3.4499549877  -2.9886611061  -0.5949290600
H   -3.1004480296  -3.0354193657   0.4432269043
H   -4.5231592494  -2.7719871059  -0.5791615285
H   -3.3008054181  -3.9728866948  -1.0566227767
C   -3.2038826290  -1.8713234315  -2.8252893928
H   -2.7425078811  -1.0571850914  -3.3950287697
H   -2.9630563430  -2.8180035502  -3.3211389803
H   -4.2889822002  -1.7507564402  -2.8756292422
C   -1.2044291360  -2.2903792819  -1.4380891299
H   -0.8483654296  -2.7001856846  -0.4736275232
H   -1.0494792511  -3.1182290547  -2.1388729864
H   -0.5694742321  -1.4590192753  -1.7603902069
H   -4.7669655260  -0.2005798699  -1.6951772034
