# Supplementary material for: Benchmark Study on the Calculation of 207Pb NMR Chemical Shifts
Source: Inorg Chem. 2024 Mar 6;63(11):5052–64. doi: 10.1021/acs.inorgchem.3c04539 (PMC10951955; doi:10.1021/acs.inorgchem.3c04539)
Supplement: Supplementary file 1 — ic3c04539_si_001.zip [file ic3c04539_si_001.zip › structures/05/opt_r2scan-3c_sr/05_01_opt_r2scan-3c_sr.xyz]

73
C22H46PbSi4 optimized with ADF in AMS.
Pb       -0.48319002394111       0.78793613780990       1.32982693318062
Si        1.64632510542945       0.33767834519946      -0.35129448550187
Si        3.18880006085283      -1.05113601513321       0.75620320574102
C         4.95935855460324      -0.72444510568256       0.19766097879258
H         5.28102089318880       0.29033673619386       0.44519336040924
H         5.64337843023972      -1.42413443664215       0.69092637556695
H         5.06379701935080      -0.85397025833235      -0.88288031895089
C         3.09906217607323      -0.78228571920340       2.62123086424104
H         2.12501729760787      -1.08127331828642       3.02061204168548
H         3.86379025881933      -1.37998422575488       3.12939253359076
H         3.25950704779168       0.26643452043409       2.88479989169266
C         2.81999752450351      -2.86974758712899       0.41943523050424
H         3.53341918566954      -3.50105548877406       0.96076168901823
H         1.81407056816096      -3.14945621280548       0.74285877698385
H         2.90514324333657      -3.10563970057929      -0.64471382270501
Si        1.29885731896349      -0.47530290498064      -2.53056548041419
C         0.22782411303386      -2.01923556076201      -2.55581045771875
H        -0.75133200892796      -1.83040310239100      -2.10816559381618
H         0.07696173418329      -2.34714353302883      -3.59066767517779
H         0.69994160534576      -2.84053329492334      -2.01002006377494
C         0.46077878337532       0.82069270956540      -3.61274852480222
H        -0.55410173540772       1.02023991661955      -3.26062548225043
H         1.01022091622812       1.76574639120173      -3.62875420111922
H         0.39190985249939       0.45284005014245      -4.64251395002778
C         2.95777021396585      -0.90753129215142      -3.32172391862205
H         3.63700629692450      -0.05135916429048      -3.33580255335073
H         3.45438170480437      -1.71921204239716      -2.78272505708712
H         2.80488419355648      -1.23753182618464      -4.35561086585564
Si        2.62726220050323       2.47275006965612      -0.45303550332884
C         3.96862389755945       2.59999699844249      -1.77089162940989
H         4.75249416575684       1.85310340965572      -1.62144665663319
H         3.55249531788059       2.45354620317451      -2.77158956295111
H         4.43304369940773       3.59204279180400      -1.74265175470824
C         3.37772132470853       2.92781052854895       1.21623983549174
H         4.20945631455402       2.27037468953269       1.48199829659135
H         3.75654249860267       3.95547216103504       1.19137999703548
H         2.63290121691706       2.86399493109422       2.01514367831369
C         1.32362560476209       3.78209823901838      -0.84512671843269
H         1.79410981380118       4.76787497571504      -0.93114541721526
H         0.80706939030550       3.57419136841516      -1.78622408714182
H         0.56859667424818       3.84659763145873      -0.05469140692422
C        -2.01624933280788      -0.35937657270927       0.01365632250926
C        -2.55045467815998       0.44105991373605      -1.01610970443707
C        -2.09941025911411       1.88161811846150      -1.09689581266891
H        -1.00638128079920       1.95106855522322      -0.99178144099374
H        -2.32997217089316       2.36180305496072      -2.04698813611101
H        -2.56149419078371       2.49004494439725      -0.30983799215762
C        -3.48611038863366      -0.05937006099167      -1.93599667522278
C        -4.04432617675695       0.82231256089390      -3.02601035316412
H        -4.83902534208964       0.32706305123516      -3.57988078089275
H        -4.45549228625494       1.74959231548333      -2.61814216844984
H        -3.27047525815177       1.10481017603712      -3.74829684990846
C        -3.89207457245254      -1.40124016792333      -1.81589349166556
C        -4.87490128996705      -2.02408808988030      -2.77417064080879
H        -5.02768310056873      -3.07665823750292      -2.53181901965377
H        -5.84975675984089      -1.52801791807530      -2.73720234269145
H        -4.52329424615665      -1.96553099350731      -3.80844643172439
C        -3.37243911449168      -2.17424193596187      -0.78202662637474
C        -2.44141604636398      -1.68746450524695       0.14502390500779
C        -1.95737654557188      -2.66420152383352       1.22958423065096
C        -1.33706682781469      -3.91228543186056       0.57326324314920
H        -2.06212744202286      -4.44359608917826      -0.04522277639256
H        -0.49601169332519      -3.63123346204780      -0.06454286260818
H        -0.97680170411758      -4.60384392386621       1.34116647276168
C        -0.89511971884150      -2.05434176380819       2.14845878139571
H        -0.01769119185903      -1.73157559174844       1.56897542757188
H        -1.30849190122031      -1.23572095581475       2.74981885513832
H        -0.52881883668202      -2.79822316653264       2.86111589442094
C        -3.14947651060197      -3.08688783951187       2.10910420678895
H        -3.60595028281440      -2.21348445635271       2.58320205885351
H        -3.91739619746484      -3.59036742662292       1.51871364442536
H        -2.81885882409009      -3.77468801201976       2.89371235860100
H        -3.71002465652538      -3.20378894551690      -0.70907746206773
