# Supplementary material for: Benchmark Study on the Calculation of 207Pb NMR Chemical Shifts
Source: Inorg Chem. 2024 Mar 6;63(11):5052–64. doi: 10.1021/acs.inorgchem.3c04539 (PMC10951955; doi:10.1021/acs.inorgchem.3c04539)
Supplement: Supplementary file 1 — ic3c04539_si_001.zip [file ic3c04539_si_001.zip › structures/05/opt_gfn2/05_01_opt_gfn2.xyz]

73
 energy: -79.755501398446 gnorm: 0.000359319076 xtb: 6.6.1 (8d0f1dd)
Pb          -0.50523009179179        0.67975367434495        1.31324612273159
Si           1.66851808969569        0.31235119262365       -0.31135941565859
Si           3.28654314114730       -1.07546227555718        0.77870642994869
C            5.09183070121963       -0.73626718338754        0.23897486507855
H            5.36943699260604        0.29590386710213        0.42690327498453
H            5.80392495724896       -1.36722551699146        0.76581095898939
H            5.21902376328559       -0.91895573712546       -0.82313625334469
C            3.25405020702783       -0.83303620527659        2.68524807948314
H            2.29787412458274       -1.12954211864163        3.10681264442223
H            4.02278507145365       -1.41831763970103        3.18395914883639
H            3.41738356474642        0.20713312605004        2.94846225392649
C            3.00124262985454       -2.95110398578556        0.50286107228262
H            3.76887465095951       -3.55336201064388        0.98340646870707
H            2.04326158907915       -3.27090142806927        0.89914416355283
H            3.01363221725518       -3.19436729985842       -0.55479245877285
Si           1.37691259508341       -0.49953250290683       -2.53082987777031
C            0.19788249828603       -1.99932744715752       -2.68349802563094
H           -0.75294169543147       -1.79618513076225       -2.20242223911205
H           -0.00748673036033       -2.24862958971036       -3.72227702061634
H            0.62169278611815       -2.88319625989697       -2.21710229630927
C            0.67674423298212        0.84019621751265       -3.70915344638679
H           -0.34577899875533        1.08651745522397       -3.44562814809852
H            1.25977336753679        1.75458230778403       -3.66042462295166
H            0.67545190514271        0.50935761428310       -4.74505325743089
C            3.04663616140953       -1.04289487622230       -3.30003981507430
H            3.74811035415213       -0.21573541706874       -3.33763143607176
H            3.50759487821248       -1.83426618190051       -2.71773775576732
H            2.92539649582026       -1.41399490797282       -4.31495410598983
Si           2.68593610917804        2.47849572341552       -0.48321072658328
C            4.05189426394011        2.62874119836068       -1.81577355711479
H            4.85453158360899        1.92231960360847       -1.63065860215887
H            3.65582629653845        2.41898443157840       -2.80440007331252
H            4.49210404642376        3.62296792544515       -1.84442606215812
C            3.48560975101467        3.05146012633529        1.16524001836383
H            4.28454099707761        2.38075795521719        1.46485314514647
H            3.91076084993257        4.04943956171881        1.08772271514335
H            2.75830918057600        3.07097731298708        1.97137246358183
C            1.39552261703307        3.83997690039279       -0.89972650082069
H            1.85782019565949        4.81481187008433       -1.03624079201482
H            0.86000529296975        3.60500088752039       -1.81383644860619
H            0.65792818766577        3.94052950523801       -0.10805752953088
C           -2.12370286471573       -0.36707411492819        0.01609729284818
C           -2.71270619101183        0.42775453031675       -0.97301847086800
C           -2.30572743679104        1.87303566409342       -1.07525384152972
H           -1.47042447338743        2.09386192705195       -0.39987680866643
H           -1.98785871814115        2.12782952733357       -2.08465991679440
H           -3.13462075049187        2.52991536176299       -0.80795323032645
C           -3.67737739525920       -0.05762497192800       -1.85701898151891
C           -4.27506943103989        0.85859069856634       -2.88739336393925
H           -5.10385552375869        0.39106678629939       -3.40820923273705
H           -4.63941662194902        1.77361446056220       -2.42168604692693
H           -3.52465896937477        1.13942729432501       -3.62787859260706
C           -4.05029934773103       -1.39856446171342       -1.76642182643890
C           -5.04528040069445       -2.01684432804807       -2.70926881917193
H           -5.15321357261675       -3.07906679304260       -2.50102767377080
H           -6.02580591795754       -1.55154144544645       -2.60378122276418
H           -4.72323750041973       -1.90438586000148       -3.74411521900443
C           -3.48894795589695       -2.18109442879494       -0.77164286617029
C           -2.55401169158902       -1.69167002516850        0.13412367749870
C           -2.03949690895950       -2.65659620563399        1.19981603207835
C           -1.19384103432423       -3.74251125675224        0.52111932674622
H           -1.76796771386166       -4.26147361633910       -0.24142496689807
H           -0.32711733436208       -3.29105702643132        0.04541422212711
H           -0.85432365145134       -4.47518028262694        1.25162576493746
C           -1.18042312619507       -1.98494029043733        2.27513814417913
H           -0.28166526331766       -1.52712176148641        1.83771144138827
H           -1.76448004414228       -1.25450662783494        2.83216615975204
H           -0.82275286899072       -2.73021681769866        2.98473987724747
C           -3.22701130315244       -3.30360143290280        1.93349150133608
H           -3.88668142016384       -2.53570834363486        2.33224378518199
H           -3.80742855675281       -3.94000472464885        1.27297530180489
H           -2.87019204939287       -3.91787603501004        2.75847109486727
H           -3.79795917029061       -3.21486650679423       -0.71516356555030
