# Supplementary material for: Benchmark Study on the Calculation of 207Pb NMR Chemical Shifts
Source: Inorg Chem. 2024 Mar 6;63(11):5052–64. doi: 10.1021/acs.inorgchem.3c04539 (PMC10951955; doi:10.1021/acs.inorgchem.3c04539)
Supplement: Supplementary file 1 — ic3c04539_si_001.zip [file ic3c04539_si_001.zip › structures/05/opt_r2scan-3c_so/05_01_opt_r2scan-3c_so.xyz]

73
C22H46PbSi4 optimized with ADF in AMS.
Pb       -0.46519080783680       0.77965226754711       1.30769543337334
Si        1.65849215772300       0.34110292309570      -0.36092006920361
Si        3.18741115594601      -1.05194515806074       0.75809806252481
C         4.96059653084566      -0.71646816942843       0.21398329140246
H         5.27641057888320       0.29905884541915       0.46621607335091
H         5.64372241848616      -1.41447130406036       0.71096218386225
H         5.07442176649662      -0.84319818436465      -0.86605098253230
C         3.07958938512331      -0.78770458996823       2.62201780740634
H         2.10240962004203      -1.08821505563113       3.01231706761626
H         3.84054892893690      -1.38594995320175       3.13525135721658
H         3.23690144765227       0.26055980062007       2.88954115318296
C         2.82671408927114      -2.86937210601752       0.40853183887084
H         3.53311400350313      -3.50074302924076       0.95901498732706
H         1.81655340985969      -3.15401009573138       0.71401547284224
H         2.93049587629955      -3.10095907211422      -0.65495960595489
Si        1.30461099437907      -0.47695362106825      -2.53653007476314
C         0.23965820458710      -2.02484394013715      -2.55146964684141
H        -0.74177430816463      -1.83495761031038      -2.10910264315329
H         0.09338065952511      -2.36327496631310      -3.58364187945156
H         0.71220585312270      -2.83940928193677      -1.99604370077623
C         0.46291518306238       0.81111384945436      -3.62432311980199
H        -0.55440524737169       1.00766495874671      -3.27776616633532
H         1.00801057241735       1.75874783827498      -3.64297678121479
H         0.39987073483269       0.43837437412711      -4.65277620629573
C         2.96667205078467      -0.90365163648632      -3.32344400021340
H         3.64011772086003      -0.04285378763144      -3.34196642698881
H         3.46873768425824      -1.70882844465895      -2.77975827532937
H         2.81704663806674      -1.24027460434314      -4.35571813731984
Si        2.62595294749265       2.48115852659237      -0.45163797349713
C         3.97413925130411       2.61208407549687      -1.76169976706760
H         4.76027944501009       1.86838977865587      -1.60775237652453
H         3.56398174122164       2.46333295305348      -2.76463109824481
H         4.43477138702846       3.60588432721394      -1.73202705189594
C         3.36254516593674       2.93441273231209       1.22358662720599
H         4.19446408966018       2.27907382272180       1.49420661500017
H         3.73832939471164       3.96333585065489       1.20391965793906
H         2.61182795274053       2.86645755405995       2.01663875505746
C         1.31732145320532       3.78202362849877      -0.85107779430235
H         1.78189685869965       4.77161063616649      -0.92551616292940
H         0.81376801573490       3.57640054808196      -1.79974115493592
H         0.55236155589504       3.83570540514984      -0.06953072620297
C        -2.00684138511500      -0.36171332375967       0.00498482128692
C        -2.54323685558681       0.44156399119806      -1.02124629543723
C        -2.08752092261639       1.88007972123964      -1.10778795258747
H        -0.99226237151547       1.94368846486408      -1.03682322200255
H        -2.35097033273078       2.36812582530430      -2.04498158357395
H        -2.51904934164289       2.48305300057359      -0.29937586616398
C        -3.48646804711791      -0.05738037293160      -1.93454359357017
C        -4.04686612463614       0.82364249470239      -3.02412189022491
H        -4.83364734038645       0.32299144464908      -3.58437114883751
H        -4.46949915675994       1.74532639015037      -2.61484366023360
H        -3.27195121559995       1.11651861370160      -3.74088259044288
C        -3.89914417008000      -1.39648783804240      -1.80795906414714
C        -4.89348932188717      -2.01655280221056      -2.75619994409967
H        -5.05510263779879      -3.06583787740985      -2.50529078637594
H        -5.86316719484287      -1.51064337772628      -2.71711415516223
H        -4.54735254224914      -1.96920861907028      -3.79295452438773
C        -3.37629595812775      -2.16962308416404      -0.77625497039119
C        -2.43484516203216      -1.68776064000867       0.14320692672598
C        -1.95295620855091      -2.66814985620094       1.22586708744121
C        -1.36437794601639      -3.93073176700958       0.56736313341372
H        -2.10681465293834      -4.45515156101336      -0.03620317541820
H        -0.52819450629673      -3.66808254184240      -0.08476762201756
H        -1.00374984266623      -4.62282832307318       1.33458158499954
C        -0.86676567574858      -2.07657704513889       2.12801743543179
H         0.00453008773028      -1.76391843481391       1.53626741740121
H        -1.25596772936265      -1.25238491696526       2.73754619017407
H        -0.50234071210516      -2.82887765677296       2.83299502247066
C        -3.14219331479208      -3.06440917724537       2.12154156242517
H        -3.57504686321913      -2.18045531089511       2.59834824427117
H        -3.92752696013855      -3.55446035831450       1.54264043912299
H        -2.81494849955110      -3.75584095641041       2.90443102004242
H        -3.72044003385141      -3.19645055540272      -0.69731106833536
