# Supplementary material for: Benchmark Study on the Calculation of 207Pb NMR Chemical Shifts
Source: Inorg Chem. 2024 Mar 6;63(11):5052–64. doi: 10.1021/acs.inorgchem.3c04539 (PMC10951955; doi:10.1021/acs.inorgchem.3c04539)
Supplement: Supplementary file 1 — ic3c04539_si_001.zip [file ic3c04539_si_001.zip › structures/06/ensemble/06_08.xyz]

  101
G(CENSO)=       -1902.19867753  G(xTB)=        -124.36296931        !CONF30
Pb  -0.2478935924   0.0347720922   0.9705683925
C    1.1858213840  -1.3787259324  -0.0986117714
H    1.4024735384  -1.3246774382  -1.1658429502
C    1.8732955058  -2.2402137791   0.6721258034
H    1.6295828211  -2.2975459613   1.7391318822
C    2.9517517766  -3.1561613506   0.2768538670
C    3.5651978490  -3.1089224764  -0.9835368765
H    3.2443489642  -2.3653812359  -1.7063915750
C    4.5928804811  -3.9826989239  -1.3070037783
H    5.0588413052  -3.9262382492  -2.2870141281
C    5.0361455490  -4.9261046868  -0.3797361010
H    5.8428348566  -5.6070661222  -0.6353534658
C    4.4410509533  -4.9829902570   0.8769449236
H    4.7797156139  -5.7120655507   1.6076750332
C    3.4136984512  -4.1041457578   1.2011884514
H    2.9544934498  -4.1485385838   2.1863012122
C   -0.6882061754   1.4727019111  -0.7923914831
C    0.2722711025   2.3913612145  -1.2268227989
C   -0.0715956485   3.3743921982  -2.1583344406
H    0.6710492964   4.0962194465  -2.4919325498
C   -1.3691390092   3.4249541013  -2.6654925074
H   -1.6358194036   4.1890202586  -3.3908324724
C   -2.3257325636   2.5013875683  -2.2488747452
H   -3.3371725801   2.5430038364  -2.6486492933
C    4.0641091348   1.4181606601   0.5426234565
C   -1.9864056932   1.5299356679  -1.3028048303
C    1.6410927118   2.2019907474  -0.6602922445
C    1.8628851752   2.4552528231   0.7148508644
C    5.5034280684  -0.5668902199   1.1110364386
H    4.6400341189  -1.0764612046   1.5494054984
H    6.4074048152  -0.8942675721   1.6370203825
H    5.5807006255  -0.8971228280   0.0689464094
C    3.0696534055   2.0447618848   1.2895502878
H    3.2498774551   2.2262297893   2.3459051874
C    2.6596512392   1.6217921732  -1.4412468815
C    3.8506909834   1.2424634359  -0.8228415935
H    4.6317464841   0.7825763292  -1.4240342319
C    0.8875746356   3.3239651588   1.5031576860
H   -0.1279454967   3.1075877611   1.1486220483
C    1.1702189789   4.8017011322   1.1796085416
H    1.0740844079   4.9938531819   0.1066387873
H    2.1884298780   5.0690974726   1.4857736584
H    0.4671665886   5.4526074493   1.7115936724
C    2.5097761174   1.4562321675  -2.9454883183
H    1.4548887668   1.6114708256  -3.1953643137
C    0.9170484018   3.1020159973   3.0171669253
H    0.8024368546   2.0440543814   3.2792291369
H    0.0965395023   3.6554990959   3.4854131809
H    1.8500047830   3.4642233310   3.4629493981
C    5.3504316271   0.9572995909   1.1976686294
H    5.2877632888   1.2302297982   2.2603321766
C    3.3274043911   2.5418526519  -3.6644596121
H    3.1756045940   2.4856632714  -4.7481253251
H    4.3975283317   2.4152066839  -3.4625544171
H    3.0410516735   3.5427430035  -3.3260138970
C    6.5742694332   1.6668372389   0.6025419708
H    7.4847100145   1.3738321922   1.1369770542
H    6.4702063756   2.7548850321   0.6672425821
H    6.7074328367   1.4024670532  -0.4526021242
C   -2.9625271826   0.5302105124  -0.7734555339
C    2.8981722207   0.0681476200  -3.4646848145
H    3.9474967650  -0.1712189145  -3.2610043022
H    2.7548438348   0.0240228834  -4.5498525636
H    2.2756095510  -0.7102529900  -3.0142595072
C   -2.8758763464  -0.8227161066  -1.1860010992
C   -3.7294177965  -1.7597300162  -0.6057446946
H   -3.6666522456  -2.7970575453  -0.9218867924
C   -4.6683968777  -1.4013624646   0.3630758968
C   -4.7372787424  -0.0690432304   0.7525652560
H   -5.4592419920   0.2161000787   1.5155305826
C   -3.8952298226   0.9054621086   0.2097853862
C   -3.9858951028   2.3323365218   0.7227965791
H   -3.2304090249   2.9252289015   0.1966729991
C   -1.9442371214  -1.2283551214  -2.3183911260
H   -1.0674748317  -0.5704625612  -2.2763969051
C   -3.6659881296   2.4087585667   2.2224686092
H   -2.6831703752   1.9731110433   2.4353890414
H   -4.4093779288   1.8678423520   2.8187675565
H   -3.6598784376   3.4519445289   2.5579231569
C   -2.6429365690  -0.9815111305  -3.6660149880
H   -3.5446290473  -1.6003285598  -3.7452590296
H   -1.9755641809  -1.2372235295  -4.4968420743
H   -2.9376725857   0.0672383242  -3.7719525808
C   -5.3571442146   2.9501586358   0.4185162935
H   -6.1591542450   2.4108244279   0.9346999807
H   -5.5704594138   2.9219479721  -0.6550653514
H   -5.3882670298   3.9943225492   0.7485406184
C   -1.4453269640  -2.6724465464  -2.2298624074
H   -0.6690296320  -2.8393639813  -2.9843905979
H   -2.2461565433  -3.3948472574  -2.4244629449
H   -1.0110455610  -2.8888218690  -1.2479929488
C   -5.5836644251  -2.4390338554   0.9809290434
H   -6.2239029845  -1.9160011291   1.7048215958
C   -4.7857242294  -3.5060199841   1.7427396787
H   -5.4618883895  -4.2114180830   2.2385362976
H   -4.1436180527  -3.0492761424   2.5030146918
H   -4.1460998528  -4.0776397995   1.0606477976
C   -6.4944747319  -3.0849248075  -0.0718939279
H   -7.1966872932  -3.7802236257   0.4015113190
H   -5.9069728710  -3.6498174609  -0.8044965567
H   -7.0699039599  -2.3269901714  -0.6132339478
