# Supplementary material for: Benchmark Study on the Calculation of 207Pb NMR Chemical Shifts
Source: Inorg Chem. 2024 Mar 6;63(11):5052–64. doi: 10.1021/acs.inorgchem.3c04539 (PMC10951955; doi:10.1021/acs.inorgchem.3c04539)
Supplement: Supplementary file 1 — ic3c04539_si_001.zip [file ic3c04539_si_001.zip › structures/06/ensemble/06_06.xyz]

  101
G(CENSO)=       -1902.19936347  G(xTB)=        -124.36035042        !CONF123
Pb  -0.0681642458  -0.6848921380  -0.7256797596
C    0.7720647500  -0.9680117981   1.3801924289
H    0.4732849368  -0.3169593562   2.2045089940
C    1.7110068505  -1.9058527753   1.5942962818
H    2.0312048792  -2.5352576385   0.7571366977
C    2.4276306948  -2.1860906224   2.8461576345
C    3.6147431817  -2.9317990072   2.8044565131
H    3.9741916113  -3.3001190753   1.8460573982
C    4.3392827207  -3.1924109530   3.9619708342
H    5.2608740391  -3.7651853050   3.9053277070
C    3.8825304763  -2.7245868111   5.1911809298
H    4.4430118808  -2.9315183410   6.0983417901
C    2.6929041246  -1.9984965583   5.2512438130
H    2.3218189224  -1.6440268334   6.2090818666
C    1.9739996964  -1.7324346483   4.0944475180
H    1.0411135106  -1.1784350827   4.1551607895
C   -0.8751976763   1.4332779816  -0.2734928369
C    0.0433495091   2.4879556204  -0.2979498416
C   -0.3983261843   3.8019540991  -0.1294679432
H    0.3057990694   4.6293582193  -0.1675323361
C   -1.7545635928   4.0542685034   0.0733720428
H   -2.0986420576   5.0768638202   0.2037477862
C   -2.6729170701   3.0068179375   0.0937810010
H   -3.7325858360   3.2119465523   0.2319489335
C    4.0022023676   0.9187226072  -0.9111699035
C   -2.2328849604   1.6924894194  -0.0911117388
C    1.4660246108   2.0869774336  -0.5308635289
C    2.3936994468   2.0505284309   0.5301368396
C    6.5191364720   1.1226467826  -0.7445261484
H    6.5153022492   1.3949613498   0.3167064199
H    6.4911353446   2.0468952974  -1.3308132135
H    7.4647886675   0.6100106488  -0.9522777040
C    3.6443650978   1.4755559611   0.3147868114
H    4.3471337565   1.4253477236   1.1417083157
C    1.8312683622   1.5807981237  -1.8040543417
C    3.0924654628   0.9942547432  -1.9611552617
H    3.3780463508   0.5906376365  -2.9290304576
C    2.0525608146   2.6251245475   1.8936630962
H    0.9591291219   2.6205892611   1.9844275505
C    2.5330442825   4.0827208473   1.9908216421
H    3.6254839137   4.1248387025   1.9044888788
H    2.2499647960   4.5174071183   2.9563689890
H    2.1108473710   4.7039046213   1.1961113866
C    0.9373431933   1.8161353284  -3.0163319506
H   -0.1064248278   1.7655660206  -2.6832157868
C    2.6279112039   1.8134883953   3.0604924368
H    2.4329121280   0.7443066795   2.9435966346
H    2.1793581635   2.1475791092   4.0024674682
H    3.7112393930   1.9500572325   3.1537484539
C    5.3318164801   0.2147534426  -1.0877245162
H    5.4147090467  -0.0629931131  -2.1477533220
C    1.1771107373   3.2428805530  -3.5400598437
H    0.5218822720   3.4523344603  -4.3931641238
H    2.2172068678   3.3586102294  -3.8669012553
H    0.9778066000   3.9860292440  -2.7618950716
C    5.3684210781  -1.0766987044  -0.2570483331
H    5.2845607238  -0.8540216417   0.8130027808
H    6.3075820268  -1.6173226048  -0.4207027199
H    4.5356704008  -1.7359449295  -0.5242698440
C   -3.1713240966   0.5306914957  -0.1601998785
C    1.1193617565   0.8007236997  -4.1465974351
H    0.3471304341   0.9568173396  -4.9068909448
H    1.0338601482  -0.2303136736  -3.7853546610
H    2.0902472193   0.9114248741  -4.6421691965
C   -3.7870254235   0.2086264865  -1.3830457336
C   -4.6165588990  -0.9140376573  -1.4487073381
H   -5.0976402988  -1.1672042998  -2.3917362419
C   -4.8416142913  -1.7272434717  -0.3436873404
C   -4.2090207869  -1.4019530177   0.8572915154
H   -4.3738914221  -2.0300425981   1.7285232504
C   -3.3759090204  -0.2904491865   0.9715715149
C   -2.7631509983   0.0789074622   2.3122094320
H   -1.8553186467   0.6595304213   2.1064628875
C   -3.5641064186   1.0443389700  -2.6322379300
H   -2.8554647376   1.8402318749  -2.3786046189
C   -2.3624105451  -1.1297849962   3.1627040947
H   -1.7233987321  -1.8210152439   2.6027537701
H   -3.2361453134  -1.6823912226   3.5255553608
H   -1.8061067224  -0.7924822360   4.0443386136
C   -4.8669296151   1.7125768544  -3.0918416733
H   -5.6140642260   0.9650239685  -3.3818841023
H   -4.6815765696   2.3577581855  -3.9580141154
H   -5.2962139261   2.3247887854  -2.2917400241
C   -3.7282458950   0.9878659291   3.0905066180
H   -4.6632425107   0.4559164439   3.3034684499
H   -3.9718241903   1.8874376874   2.5166314291
H   -3.2835570571   1.2971969992   4.0433274165
C   -2.9403098947   0.2171514368  -3.7646275719
H   -2.7175823847   0.8582600923  -4.6251863274
H   -3.6171960419  -0.5754248501  -4.1031042734
H   -2.0063122614  -0.2545984535  -3.4385316277
C   -5.7527748699  -2.9341175314  -0.4426302922
H   -6.1047300683  -2.9890165544  -1.4821836251
C   -6.9826750096  -2.7794269120   0.4624580451
H   -7.6679614664  -3.6240769687   0.3294211396
H   -7.5241786581  -1.8553364679   0.2355757727
H   -6.6894198815  -2.7480426961   1.5179992510
C   -5.0039910519  -4.2363519144  -0.1300465613
H   -4.1314822630  -4.3549772894  -0.7807762957
H   -5.6616560233  -5.1012396334  -0.2718088076
H   -4.6542808758  -4.2488336438   0.9084103962
