# Supplementary material for: Benchmark Study on the Calculation of 207Pb NMR Chemical Shifts
Source: Inorg Chem. 2024 Mar 6;63(11):5052–64. doi: 10.1021/acs.inorgchem.3c04539 (PMC10951955; doi:10.1021/acs.inorgchem.3c04539)
Supplement: Supplementary file 1 — ic3c04539_si_001.zip [file ic3c04539_si_001.zip › structures/06/ensemble/06_10.xyz]

  101
G(CENSO)=       -1902.19838771  G(xTB)=        -124.36256797        !CONF49
Pb   0.6162069946  -0.4029691133  -0.7183806434
C    0.1357937094  -1.2380019246   1.3466761455
H   -0.4130607011  -0.6885753178   2.1116043944
C    0.3949218317  -2.5458973090   1.5251850482
H    0.9508569333  -3.0794419601   0.7455204287
C    0.0061418064  -3.4130864627   2.6451453913
C   -0.7880625382  -2.9704713827   3.7135379753
H   -1.1245345573  -1.9388797286   3.7401413745
C   -1.1660894652  -3.8403529531   4.7254983937
H   -1.7863606967  -3.4792597589   5.5415998351
C   -0.7621945976  -5.1757928852   4.6976030250
H   -1.0646084459  -5.8552799157   5.4893412479
C    0.0305446992  -5.6296512202   3.6475486469
H    0.3522701076  -6.6670227075   3.6160448839
C    0.4089881103  -4.7566837155   2.6340204444
H    1.0218374879  -5.1172593975   1.8105215965
C   -0.7295469905   1.4804048701  -0.6349312945
C   -0.1002431074   2.7239771753  -0.7287427313
C   -0.8598840691   3.8907397684  -0.8483792966
H   -0.3668044180   4.8585346092  -0.9164525940
C   -2.2498835952   3.8071688201  -0.8964608572
H   -2.8429849706   4.7115258529  -1.0033918495
C   -2.8841587699   2.5694775321  -0.8091961726
H   -3.9700801194   2.5107272009  -0.8445853138
C    4.2050931497   2.5510311355  -0.7093629864
C   -2.1254583493   1.4037155513  -0.6689362996
C    1.3939331894   2.7246040701  -0.7153168266
C    2.0869517568   2.4884702263   0.4978726697
C    6.3388844501   3.6061726432   0.1132370729
H    6.0608984343   3.5210623849   1.1699196533
H    5.9996338957   4.5828253255  -0.2470329813
H    7.4323445647   3.5746110962   0.0502832443
C    3.4785832783   2.4043393974   0.4733411194
H    4.0126915797   2.2305279955   1.4032237233
C    2.1103937344   2.8568571513  -1.9186469393
C    3.5050506774   2.7761341594  -1.8891359459
H    4.0640502084   2.8775636101  -2.8176186175
C    1.3369790158   2.4396407269   1.8206162401
H    0.3345231911   2.0438947999   1.6177502742
C    1.1683692095   3.8684049447   2.3637054260
H    0.6410470335   4.5037576814   1.6451486764
H    2.1485213364   4.3178674023   2.5631081554
H    0.5972592887   3.8588402524   3.2990423169
C    1.4062617871   3.0514731279  -3.2505765445
H    0.3275551468   3.0442742958  -3.0617534661
C    1.9870192284   1.5388631962   2.8737974299
H    1.3173438061   1.4397038817   3.7349004949
H    2.9305522274   1.9552354203   3.2441584335
H    2.1803472297   0.5346711771   2.4812494483
C    5.7182197787   2.4682300774  -0.7091130024
H    6.0490066067   2.5862721914  -1.7503392276
C    1.7607040537   4.4074386378  -3.8754557431
H    2.8294525268   4.4681034073  -4.1105381430
H    1.5196174244   5.2292066921  -3.1929116458
H    1.2025616772   4.5575640867  -4.8063547695
C    6.2086044110   1.1021919565  -0.2111603603
H    7.2998115249   1.0357060977  -0.2839727335
H    5.7721027128   0.2885144868  -0.7995860454
H    5.9333244185   0.9449808375   0.8378507420
C   -2.7202306535   0.0434908298  -0.5115950441
C    1.7092801813   1.9005952717  -4.2205452721
H    1.4491193094   0.9337372854  -3.7748908806
H    2.7711654917   1.8717674119  -4.4894505945
H    1.1317833673   2.0201686502  -5.1441759428
C   -2.5633921199  -0.9107649307  -1.5438681351
C   -2.9531191297  -2.2316524148  -1.3059519643
H   -2.8384808412  -2.9743555474  -2.0915083938
C   -3.5097739534  -2.6277515370  -0.0925006909
C   -3.7045006866  -1.6594168134   0.8895949773
H   -4.1647299642  -1.9482819472   1.8315250943
C   -3.3225254757  -0.3311705108   0.7057512350
C   -3.6210217343   0.6870945942   1.7956151794
H   -3.0995875297   1.6154395228   1.5401810153
C   -2.1490299093  -0.4736466045  -2.9448927093
H   -1.4519552065   0.3683593349  -2.8495598834
C   -3.1372815194   0.2647549472   3.1868873168
H   -3.6008374547  -0.6703168292   3.5192766074
H   -3.3890338739   1.0385373282   3.9204744364
H   -2.0519312482   0.1307269539   3.2014403509
C   -3.3889434047   0.0548329836  -3.6867627233
H   -3.1175047561   0.4064779000  -4.6886694616
H   -3.8471836920   0.8856107280  -3.1413142063
H   -4.1361397281  -0.7409512762  -3.7900127297
C   -5.1282919157   0.9888654738   1.8234931154
H   -5.4860787673   1.3101487870   0.8399736990
H   -5.3503340340   1.7803617471   2.5482580949
H   -5.6964460436   0.0958250103   2.1093654822
C   -1.4628476440  -1.5629201290  -3.7732940991
H   -0.6268560891  -2.0232550074  -3.2341413378
H   -1.0691213566  -1.1290494104  -4.6984051699
H   -2.1611017831  -2.3575794768  -4.0581733243
C   -3.9446832666  -4.0629289779   0.1269310968
H   -3.6066882974  -4.6395245497  -0.7455760112
C   -5.4757176549  -4.1643426424   0.1929946892
H   -5.7895795211  -5.2096205676   0.2917498428
H   -5.9388695456  -3.7466271799  -0.7070324523
H   -5.8625333293  -3.6131413849   1.0579099355
C   -3.3028083194  -4.6790689625   1.3755253170
H   -2.2117478785  -4.6115535712   1.3379512857
H   -3.5838345771  -5.7341867699   1.4680895536
H   -3.6313151082  -4.1661671417   2.2862331197
