# Supplementary material for: Benchmark Study on the Calculation of 207Pb NMR Chemical Shifts
Source: Inorg Chem. 2024 Mar 6;63(11):5052–64. doi: 10.1021/acs.inorgchem.3c04539 (PMC10951955; doi:10.1021/acs.inorgchem.3c04539)
Supplement: Supplementary file 1 — ic3c04539_si_001.zip [file ic3c04539_si_001.zip › structures/06/ensemble/06_01.xyz]

  101
G(CENSO)=       -1902.20105979  G(xTB)=        -124.36006547        !CONF211
Pb  -0.1419584170  -0.1026495897   0.9654457065
C    0.7789085393  -1.7945145263  -0.2526864376
H    0.7795252675  -1.7586828884  -1.3433738448
C    1.3487216491  -2.8430355419   0.3686106171
H    1.3517057282  -2.8684045599   1.4633429271
C    2.0033717470  -4.0070412072  -0.2422600182
C    2.0872370786  -4.1931533677  -1.6313847522
H    1.6514741823  -3.4566519422  -2.2998391820
C    2.7196329415  -5.3086071340  -2.1610203564
H    2.7740246565  -5.4351702702  -3.2388604746
C    3.2846031260  -6.2669607500  -1.3189511395
H    3.7793163547  -7.1386545244  -1.7376853214
C    3.2086623558  -6.0983467113   0.0607862085
H    3.6445677862  -6.8392139228   0.7252608083
C    2.5742371628  -4.9811385836   0.5910553928
H    2.5163576672  -4.8524449576   1.6697121634
C   -0.6962125508   1.1139639418  -0.9077922439
C    0.2083096835   2.0602032807  -1.3932627825
C   -0.1495505340   2.8796499067  -2.4669961654
H    0.5453722370   3.6297014040  -2.8377902763
C   -1.4096766814   2.7483812664  -3.0479619596
H   -1.6911915339   3.3911431495  -3.8778210661
C   -2.3174449952   1.8100236546  -2.5603235816
H   -3.3075137397   1.7286576208  -3.0035028248
C    3.9466949387   2.3266522078   0.7398728475
C   -1.9608285267   0.9912789933  -1.4852526890
C    1.5213941488   2.1755589686  -0.6824881748
C    1.6039460027   2.9479474938   0.4988096550
C    5.7905492493   3.8379086221   1.5627501690
H    5.8991075322   4.2610503759   0.5588592378
H    6.7685007974   3.8624796387   2.0563208838
H    5.1129489611   4.4855473372   2.1306094336
C    2.8167130972   3.0098935692   1.1851196766
H    2.8811066658   3.6112146664   2.0883118319
C    2.6513198875   1.4671186416  -1.1394301961
C    3.8432175290   1.5620924750  -0.4190395173
H    4.7199580250   1.0191153529  -0.7633047288
C    0.4190401679   3.7709537357   0.9780127387
H   -0.4840637755   3.3450284519   0.5254031788
C    0.5518335745   5.2156336812   0.4712073959
H   -0.3179141344   5.8115502140   0.7705545607
H    0.6292625874   5.2430314502  -0.6204423157
H    1.4508536906   5.6857849126   0.8872639883
C    2.5930604057   0.6481761885  -2.4169255755
H    1.5444189778   0.3618551930  -2.5694684006
C    0.2304130004   3.7460058513   2.4984057853
H   -0.7079122734   4.2446632975   2.7642365261
H    1.0376860574   4.2710717848   3.0206063104
H    0.1895934461   2.7190861594   2.8786559850
C    5.2547305282   2.4012401844   1.5015580997
H    5.9849557336   1.7926687214   0.9505498552
C    3.0250315132   1.5063527206  -3.6171778917
H    2.9522221430   0.9308496099  -4.5471282260
H    4.0654186852   1.8307426540  -3.4955045378
H    2.4010557638   2.3990177196  -3.7161828553
C    5.1164456011   1.8085753540   2.9105640053
H    6.0841299506   1.8077999006   3.4246082448
H    4.7455076244   0.7791846250   2.8697483343
H    4.4158287862   2.3961164859   3.5148234666
C   -2.9056679556   0.0042679285  -0.8736931258
C    3.4310287992  -0.6339517734  -2.3604138805
H    3.2112235520  -1.2585915108  -3.2333149571
H    3.2151643300  -1.2161155879  -1.4593572103
H    4.5048609771  -0.4174166393  -2.3825511512
C   -2.9814421020  -1.3157791768  -1.3622808010
C   -3.8491604128  -2.2157778438  -0.7408542847
H   -3.9169938288  -3.2355269071  -1.1118473482
C   -4.6336268247  -1.8509314334   0.3501199361
C   -4.5335756254  -0.5465368866   0.8301754290
H   -5.1379237478  -0.2460644772   1.6824872475
C   -3.6814965839   0.3882269319   0.2425220061
C   -3.6519027153   1.8154264672   0.7645587748
H   -2.7537174165   2.2967652265   0.3607067441
C   -2.1733482050  -1.7443965836  -2.5746400006
H   -1.3026436303  -1.0788622938  -2.6344547478
C   -3.5729671546   1.8997741256   2.2929083944
H   -2.7305041374   1.3158333351   2.6802931392
H   -4.4883101151   1.5344847781   2.7712455319
H   -3.4356272799   2.9416594780   2.6022338221
C   -2.9992809603  -1.5516164271  -3.8568687129
H   -3.3203329812  -0.5123059112  -3.9720535891
H   -3.8953038242  -2.1831891423  -3.8294564545
H   -2.4109048530  -1.8296915355  -4.7388032059
C   -4.8685612492   2.5912819925   0.2373410793
H   -4.8975183918   2.5783108282  -0.8570807769
H   -4.8342300817   3.6352104288   0.5692988127
H   -5.7992719914   2.1440612147   0.6061711991
C   -1.6614662889  -3.1865733400  -2.4891783717
H   -2.4758913639  -3.9125972409  -2.5887180715
H   -1.1455773495  -3.3744849944  -1.5421899202
H   -0.9580264428  -3.3787108648  -3.3069478125
C   -5.5659505945  -2.8531164644   1.0006593044
H   -5.4633216385  -3.7968538584   0.4474169033
C   -7.0303933063  -2.4055817966   0.8995999930
H   -7.3169673293  -2.2282663772  -0.1420822603
H   -7.1955396770  -1.4769039047   1.4575609803
H   -7.6959571449  -3.1696765024   1.3165199180
C   -5.1743362219  -3.1192985847   2.4604877481
H   -5.2894722467  -2.2144844750   3.0681211281
H   -4.1316966767  -3.4451750292   2.5350172684
H   -5.8120289942  -3.8977021612   2.8941945764
