# Supplementary material for: Benchmark Study on the Calculation of 207Pb NMR Chemical Shifts
Source: Inorg Chem. 2024 Mar 6;63(11):5052–64. doi: 10.1021/acs.inorgchem.3c04539 (PMC10951955; doi:10.1021/acs.inorgchem.3c04539)
Supplement: Supplementary file 1 — ic3c04539_si_001.zip [file ic3c04539_si_001.zip › structures/06/ensemble/06_05.xyz]

  101
G(CENSO)=       -1902.19945826  G(xTB)=        -124.36026365        !CONF124
Pb   0.1284259576   0.1357639001   0.9524441892
C    0.6897867526  -1.7690073321  -0.1755535570
H    0.8922378444  -1.7552614276  -1.2485902228
C    0.7034675480  -2.9430419289   0.4787533072
H    0.4682117697  -2.9556285052   1.5482549312
C    0.9644757653  -4.2773149281  -0.0788507225
C    0.5939633996  -5.4117434394   0.6581458370
H    0.1320606167  -5.2796602220   1.6341901589
C    0.7966283230  -6.6919070732   0.1554985404
H    0.4948074549  -7.5564546624   0.7403900602
C    1.3893731847  -6.8655044064  -1.0923222692
H    1.5547045674  -7.8642925168  -1.4860179248
C    1.7807367433  -5.7473261264  -1.8288646096
H    2.2584022998  -5.8757874648  -2.7964078881
C    1.5718508061  -4.4694842820  -1.3294477433
H    1.8943394796  -3.6067000738  -1.9060756316
C   -0.3529629079   1.3085681108  -0.9824663859
C    0.4909171561   2.2919440541  -1.4972247790
C    0.1025593045   3.0233257008  -2.6240924721
H    0.7581682334   3.7937855565  -3.0248974650
C   -1.1360975290   2.7821979318  -3.2142806461
H   -1.4430299657   3.3608379428  -4.0814908812
C   -1.9926212713   1.8147979555  -2.6902698069
H   -2.9669327099   1.6519201070  -3.1440721644
C    4.1291743888   3.0117244179   0.6964478408
C   -1.5978511583   1.0721651573  -1.5756187489
C    1.7688903108   2.5594381503  -0.7689090447
C    1.8103872553   3.5750453489   0.2075050049
C    5.9601555210   4.6619682508   1.2250957064
H    6.1224837760   4.8335445317   0.1560143440
H    6.9140488919   4.7989688269   1.7466270932
H    5.2667239915   5.4291144785   1.5880253012
C    2.9915728495   3.7850899166   0.9180706643
H    3.0205381017   4.5708803083   1.6698656042
C    2.9045242704   1.7560154489  -0.9985054600
C    4.0647326999   2.0019895484  -0.2606644558
H    4.9490963572   1.3939710430  -0.4353069515
C    0.5966702221   4.4384498035   0.5094112270
H   -0.2278749788   4.0875114872  -0.1205777763
C    0.8589613413   5.9079059312   0.1530473908
H    1.1517176068   6.0098446359  -0.8972837964
H    1.6631174403   6.3268865084   0.7688459958
H   -0.0417035518   6.5094521632   0.3199901622
C    2.8953279062   0.6951687202  -2.0862006097
H    1.8528995234   0.3849493076  -2.2296296696
C    0.1501475589   4.2975398698   1.9711333314
H   -0.0466801412   3.2490558463   2.2227950294
H   -0.7684907260   4.8695259318   2.1449535410
H    0.9139751519   4.6715098988   2.6623389122
C    5.4034720184   3.2547985478   1.4801249476
H    6.1467390572   2.5286075942   1.1229730532
C    3.3841586941   1.3045155655  -3.4101875003
H    4.4192374732   1.6524247676  -3.3100193298
H    2.7652903701   2.1584506396  -3.7032883621
H    3.3478312641   0.5604894380  -4.2141760799
C    5.1941612448   3.0134783815   2.9812374464
H    4.8048308179   2.0072447774   3.1676484401
H    4.4806891679   3.7337019061   3.3976143092
H    6.1390321676   3.1253249457   3.5247443124
C   -2.4255958836   0.0144886712  -0.9150955069
C    3.7111948806  -0.5530015421  -1.7366510656
H    3.5468110665  -1.3263693995  -2.4952436527
H    3.4190526281  -0.9644826402  -0.7645495188
H    4.7866711640  -0.3454971225  -1.7156007521
C   -2.5455109069  -1.2723939836  -1.4782051312
C   -3.1449321332  -2.2840415407  -0.7309635919
H   -3.2110660426  -3.2810474380  -1.1572718112
C   -3.6163834970  -2.0693732928   0.5624183038
C   -3.5289252071  -0.7857822474   1.0920358794
H   -3.9251274441  -0.6041318285   2.0875810490
C   -2.9544492785   0.2707376960   0.3754928955
C   -3.0465891746   1.6975519186   0.9045869269
H   -2.1619476607   2.2461106827   0.5582282251
C   -2.0387046150  -1.5680702437  -2.8785958871
H   -1.2612011025  -0.8282997682  -3.1065523950
C   -3.0996877190   1.8075351721   2.4298409305
H   -3.0237012096   2.8594404006   2.7239684411
H   -2.2765536732   1.2633392008   2.9063709602
H   -4.0436673412   1.4248880863   2.8336116452
C   -3.1758453706  -1.3949269274  -3.8995354203
H   -3.9726070769  -2.1218586978  -3.7012108300
H   -2.8071274732  -1.5616106849  -4.9181437996
H   -3.6164449495  -0.3952605516  -3.8516505208
C   -4.2760821199   2.3793114811   0.2792879623
H   -4.2154933619   2.3739091008  -0.8132849944
H   -4.3492504233   3.4197315743   0.6157398663
H   -5.1928353630   1.8555814224   0.5748206439
C   -1.4214012816  -2.9638703899  -3.0251339110
H   -0.8970037257  -3.0391114146  -3.9840143783
H   -2.1863820372  -3.7484005141  -3.0141775976
H   -0.7100019548  -3.1769975125  -2.2230567128
C   -4.1773242609  -3.2101501209   1.3862330701
H   -4.5531296274  -2.7795418115   2.3248558654
C   -3.0687723217  -4.2135765046   1.7378744194
H   -2.2459774197  -3.7175731025   2.2636584182
H   -2.6553499268  -4.6707241776   0.8313906173
H   -3.4583959302  -5.0142345691   2.3768676734
C   -5.3492572565  -3.9094523669   0.6865757884
H   -5.0230933283  -4.3992704963  -0.2375992582
H   -6.1384581909  -3.1951802219   0.4304011164
H   -5.7780167236  -4.6798004743   1.3369802918
