# Supplementary material for: Benchmark Study on the Calculation of 207Pb NMR Chemical Shifts
Source: Inorg Chem. 2024 Mar 6;63(11):5052–64. doi: 10.1021/acs.inorgchem.3c04539 (PMC10951955; doi:10.1021/acs.inorgchem.3c04539)
Supplement: Supplementary file 1 — ic3c04539_si_001.zip [file ic3c04539_si_001.zip › structures/06/ensemble/06_03.xyz]

  101
G(CENSO)=       -1902.20082149  G(xTB)=        -124.35993877        !CONF187
Pb   0.0910097432   0.0799411082   1.0069312448
C    1.1259098618  -1.5692330537  -0.1794492050
H    1.1346461029  -1.5532344154  -1.2706660481
C    1.7402361113  -2.5774268631   0.4655448147
H    1.7304216817  -2.5855545463   1.5605448101
C    2.4578001215  -3.7179408406  -0.1185662344
C    3.1004328817  -4.6268366513   0.7357709385
H    3.0487122936  -4.4677801264   1.8106798937
C    3.7991156929  -5.7171561770   0.2307660244
H    4.2908938090  -6.4067535467   0.9112423371
C    3.8670965794  -5.9248304202  -1.1440083789
H    4.4108726501  -6.7763105482  -1.5429917584
C    3.2294789751  -5.0326179693  -2.0066816386
H    3.2757841192  -5.1912012506  -3.0806610972
C    2.5334995641  -3.9436204636  -1.5023202611
H    2.0397281506  -3.2596926071  -2.1862419660
C   -0.4792583435   1.2617979933  -0.8879406986
C    0.4193697305   2.2154450477  -1.3712882136
C    0.0635851355   3.0226885537  -2.4546112783
H    0.7517892736   3.7802889126  -2.8221652891
C   -1.1873439176   2.8697090799  -3.0502826601
H   -1.4666684509   3.5020818467  -3.8888294029
C   -2.0887608266   1.9239197912  -2.5657603513
H   -3.0725829298   1.8259410144  -3.0196527174
C    4.1304477320   2.5093737564   0.8065109495
C   -1.7358128684   1.1202999046  -1.4779273650
C    1.7231657512   2.3469104696  -0.6461115931
C    1.7736261845   3.0806186035   0.5597938334
C    5.8747899948   1.2069486454   2.0743090688
H    6.7700746290   1.2904131492   2.7004694996
H    6.1176614024   0.5564437007   1.2264566855
H    5.0880517172   0.7182724621   2.6583776374
C    2.9806864702   3.1455047381   1.2621088901
H    3.0302742823   3.7126656633   2.1884359856
C    2.8784488370   1.6831812197  -1.1147773589
C    4.0593897852   1.7845843294  -0.3830623574
H    4.9475661737   1.2731067404  -0.7439933473
C    0.5686536396   3.8704375453   1.0460249493
H   -0.3269359875   3.4089539472   0.6127774614
C    0.6478222534   5.3103146784   0.5137155390
H    1.5405953115   5.8129172248   0.9044080651
H   -0.2332243262   5.8841220888   0.8230549749
H    0.7011079324   5.3229950184  -0.5794933388
C    2.8513436638   0.8940594750  -2.4122477287
H    1.8109673093   0.5883654328  -2.5828577851
C    0.4012889905   3.8683602159   2.5688378849
H   -0.5557572394   4.3288677904   2.8361563984
H    1.1893330178   4.4422122299   3.0684645537
H    0.4125936985   2.8495930005   2.9721885157
C    5.4239793132   2.5923867919   1.5913597464
H    5.2257833580   3.2104335784   2.4779803926
C    3.2794658777   1.7857315263  -3.5891055490
H    4.3114767680   2.1283604697  -3.4474599133
H    2.6393757855   2.6677234597  -3.6785843809
H    3.2301446165   1.2280660168  -4.5313850927
C    6.5324815944   3.2758033728   0.7794377021
H    6.7885823840   2.6859137472  -0.1079569737
H    7.4404077383   3.3832421542   1.3833804033
H    6.2200425346   4.2702820294   0.4446457675
C   -2.6801718193   0.1354121949  -0.8630228506
C    3.7169614155  -0.3708432774  -2.3739718352
H    3.5143590537  -0.9708864753  -1.4816565803
H    4.7858923159  -0.1303207746  -2.3913824954
H    3.5121669694  -0.9867074985  -3.2567525889
C   -2.6951303579  -1.2081801927  -1.2902874085
C   -3.5577127569  -2.1063685237  -0.6590477305
H   -3.5789487147  -3.1442273100  -0.9822289309
C   -4.3982915562  -1.7153784137   0.3803159053
C   -4.3618424975  -0.3859634871   0.7957759830
H   -5.0110970357  -0.0640032133   1.6066489234
C   -3.5151409172   0.5469916298   0.1976239481
C   -3.5451691322   1.9935127973   0.6630173883
H   -2.6973535473   2.5095023583   0.1984037652
C   -1.8366465129  -1.6591774337  -2.4593170537
H   -0.9743572034  -0.9818745582  -2.5075076746
C   -3.3932291223   2.1334357305   2.1824614751
H   -4.2472104986   1.7052080407   2.7187748668
H   -3.3286965596   3.1922012311   2.4570142084
H   -2.4848811337   1.6336057998   2.5373769997
C   -2.6203346843  -1.5113299565  -3.7738162765
H   -1.9982835917  -1.8033943165  -4.6276698791
H   -2.9501765435  -0.4794866989  -3.9262080908
H   -3.5085389686  -2.1542809555  -3.7603194389
C   -4.8292474717   2.6809213710   0.1756742192
H   -5.7144784456   2.2029468910   0.6114690336
H   -4.9161012945   2.6210217213  -0.9142703318
H   -4.8345197563   3.7379629507   0.4649539860
C   -1.3063845599  -3.0896059962  -2.3177694603
H   -0.5779058266  -3.2937119252  -3.1102982664
H   -2.1064597920  -3.8313252599  -2.4182978041
H   -0.8123921839  -3.2415233722  -1.3526941543
C   -5.3227836028  -2.7160615213   1.0443116533
H   -5.1684873962  -3.6814501761   0.5428439817
C   -6.7960406010  -2.3244502618   0.8674923170
H   -7.4518359831  -3.0911538418   1.2950430584
H   -7.0475628136  -2.2054360323  -0.1913828990
H   -7.0133887895  -1.3773722821   1.3743247090
C   -4.9794441704  -2.8973949170   2.5291047425
H   -5.6098446705  -3.6729407725   2.9783306894
H   -5.1442672804  -1.9674839547   3.0851879555
H   -3.9311512388  -3.1860345161   2.6581354292
