# Supplementary material for: Benchmark Study on the Calculation of 207Pb NMR Chemical Shifts
Source: Inorg Chem. 2024 Mar 6;63(11):5052–64. doi: 10.1021/acs.inorgchem.3c04539 (PMC10951955; doi:10.1021/acs.inorgchem.3c04539)
Supplement: Supplementary file 1 — ic3c04539_si_001.zip [file ic3c04539_si_001.zip › structures/06/ensemble/06_02.xyz]

  101
G(CENSO)=       -1902.20099852  G(xTB)=        -124.36018023        !CONF202
Pb   0.3054460470  -0.5835524490  -0.7704214886
C    0.8512494186  -1.0323502732   1.3973854496
H    0.6450396874  -0.3078733042   2.1872208822
C    1.4272212081  -2.2052502647   1.7180472912
H    1.6303013507  -2.9272494279   0.9202807416
C    1.8397551244  -2.6750955307   3.0468676725
C    1.6705046731  -1.9111259097   4.2127769462
H    1.2159487410  -0.9269249268   4.1492910686
C    2.0775514626  -2.3988513504   5.4460937259
H    1.9383447610  -1.7926740072   6.3371134999
C    2.6632231318  -3.6611473689   5.5484444249
H    2.9807108953  -4.0392743718   6.5160160776
C    2.8373079280  -4.4317854467   4.4023286822
H    3.2917277110  -5.4162792144   4.4711305565
C    2.4296242875  -3.9426601781   3.1668633058
H    2.5671427375  -4.5474419908   2.2731142748
C   -0.5457289438   1.4941027467  -0.2590539165
C    0.2854411210   2.6136565424  -0.3224307608
C   -0.2475089172   3.8894609431  -0.1196614323
H    0.3930567090   4.7661422460  -0.1846870915
C   -1.6081062660   4.0376744450   0.1439220214
H   -2.0239032848   5.0306945705   0.2928798526
C   -2.4417970851   2.9221362599   0.2001785638
H   -3.5066865720   3.0465944046   0.3832925285
C    4.4130808754   1.8651844154  -1.3200415854
C   -1.9094152691   1.6463956459  -0.0042225142
C    1.7251526781   2.3806500762  -0.6602203720
C    2.6908331986   2.2474777582   0.3616195653
C    6.7650751312   2.7643572864  -1.2507191306
H    6.4228909652   3.7077831597  -1.6887357513
H    7.7981799840   2.5884676294  -1.5707915696
H    6.7662957972   2.8796770143  -0.1607099282
C    4.0159140892   1.9995301262   0.0104820971
H    4.7597173231   1.9013828605   0.7965968061
C    2.1046689789   2.2316459550  -2.0109144062
C    3.4456932571   1.9783082562  -2.3128380992
H    3.7489952436   1.8721164559  -3.3518319759
C    2.3060468346   2.4116467649   1.8215651976
H    1.2344197770   2.1873792902   1.9009983798
C    2.5157633091   3.8681252767   2.2657701357
H    2.2105982872   4.0002904088   3.3101630044
H    1.9371278713   4.5614558208   1.6486829616
H    3.5745826263   4.1406036544   2.1807920371
C    1.0988350749   2.4250858806  -3.1340956411
H    0.0976538587   2.2885180127  -2.7085770252
C    3.0587856016   1.4616544805   2.7603564305
H    3.0099324830   0.4263942036   2.4083337967
H    2.6181920804   1.5049965413   3.7626136453
H    4.1133047581   1.7419414235   2.8606716089
C    5.8616560275   1.5985449629  -1.6768702420
H    5.9152325650   1.5131453629  -2.7711578612
C    1.1826850896   3.8656136358  -3.6631218180
H    1.0124169470   4.5891596400  -2.8592985705
H    0.4323498506   4.0346280861  -4.4441712420
H    2.1737918911   4.0592114796  -4.0905265754
C    6.3549572638   0.2749802910  -1.0761467819
H    5.7152962237  -0.5592793259  -1.3832780488
H    6.3520655314   0.3158685371   0.0188391747
H    7.3799022474   0.0628355610  -1.4007339598
C   -2.7513374798   0.4087766722  -0.0208998051
C    1.2573590852   1.4180303859  -4.2784702907
H    0.4278372538   1.5256442435  -4.9857748492
H    1.2549455622   0.3872621819  -3.9064300141
H    2.1858801306   1.5763206279  -4.8376881693
C   -3.2514130420  -0.0706112399  -1.2519238951
C   -3.9960810799  -1.2495890843  -1.2685743427
H   -4.3888714953  -1.6116739619  -2.2154749834
C   -4.2523943922  -1.9709354054  -0.1041354513
C   -3.7399251984  -1.4903171423   1.0980825711
H   -3.9302333400  -2.0554740462   2.0070728851
C   -2.9897921060  -0.3147194257   1.1653644343
C   -2.4882435666   0.1994739958   2.5035105916
H   -1.6127812502   0.8297891304   2.3000861127
C   -3.0493873451   0.7127163983  -2.5386453154
H   -2.2452282007   1.4364436930  -2.3627666774
C   -2.0576386522  -0.9127608179   3.4660602946
H   -1.5568315649  -0.4749447352   4.3366759111
H   -1.3640609351  -1.6122175228   2.9886019492
H   -2.9170369191  -1.4796557486   3.8411063237
C   -4.3214100866   1.5069709480  -2.8726527151
H   -4.1725890240   2.1137394163  -3.7730918363
H   -4.5950469093   2.1737847017  -2.0484774994
H   -5.1629767047   0.8272762216  -3.0519559063
C   -3.5588778181   1.0835756821   3.1637519934
H   -3.8355070063   1.9234904020   2.5199397333
H   -3.1925901092   1.4854525148   4.1154497986
H   -4.4632253175   0.4967119402   3.3645715607
C   -2.6297464237  -0.1648001229  -3.7232586792
H   -1.7440220632  -0.7627413121  -3.4811274958
H   -2.3894563780   0.4652005811  -4.5866760584
H   -3.4288030581  -0.8487821358  -4.0294429434
C   -5.0629918344  -3.2506843553  -0.1417022764
H   -5.1209899541  -3.6273913618   0.8888280606
C   -4.3772576377  -4.3245831928  -0.9971492081
H   -3.3583539071  -4.5161524455  -0.6448404672
H   -4.3183150490  -4.0113715440  -2.0456969775
H   -4.9391017907  -5.2645182518  -0.9588987085
C   -6.4950202351  -2.9929412636  -0.6295709073
H   -7.0879105381  -3.9134822722  -0.5874580471
H   -6.4976274350  -2.6397292450  -1.6670223205
H   -6.9895618489  -2.2344156446  -0.0140757097
