# Supplementary material for: Benchmark Study on the Calculation of 207Pb NMR Chemical Shifts
Source: Inorg Chem. 2024 Mar 6;63(11):5052–64. doi: 10.1021/acs.inorgchem.3c04539 (PMC10951955; doi:10.1021/acs.inorgchem.3c04539)
Supplement: Supplementary file 1 — ic3c04539_si_001.zip [file ic3c04539_si_001.zip › structures/06/ensemble/06_04.xyz]

  101
G(CENSO)=       -1902.19957034  G(xTB)=        -124.36251381        !CONF61
Pb   0.4008163133  -0.5369003783  -0.6361728861
C    0.0211175441  -1.3014745214   1.4796768611
H   -0.4185815980  -0.6926771418   2.2702796382
C    0.2533500366  -2.6080067437   1.6981052226
H    0.6974290596  -3.2005592856   0.8899155477
C   -0.0308417388  -3.4038069216   2.8999029243
C   -0.6138891166  -2.8643639816   4.0561833556
H   -0.8548114523  -1.8065537544   4.0932623599
C   -0.8908877451  -3.6669681463   5.1537035103
H   -1.3443066981  -3.2293199171   6.0390561896
C   -0.5919914483  -5.0295928818   5.1264107557
H   -0.8113984363  -5.6551913890   5.9869043172
C   -0.0079908914  -5.5795820267   3.9887983796
H    0.2321198505  -6.6388065184   3.9569634543
C    0.2682647343  -4.7743400024   2.8902823967
H    0.7199970527  -5.2095295877   2.0012798774
C   -0.7338039832   1.4734726265  -0.4596878086
C   -0.0237199932   2.6744245526  -0.4959097895
C   -0.7092137185   3.8920624367  -0.5350437185
H   -0.1554668961   4.8286559993  -0.5608140574
C   -2.1026355265   3.9016390581  -0.5581300236
H   -2.6353506354   4.8479578747  -0.5989329266
C   -2.8174134956   2.7051827095  -0.5315629159
H   -3.9051479647   2.7200555875  -0.5508288707
C    4.2577855557   2.2096010624  -0.5941219177
C   -2.1320031433   1.4889573390  -0.4758310870
C    1.4673827254   2.5764958863  -0.5183026784
C    2.1703489809   2.2652105629   0.6673152749
C    6.1352156793   0.7977452992  -1.5040320802
H    5.8559094471   0.9691014012  -2.5498418972
H    5.6245939211  -0.1088934390  -1.1632900610
H    7.2159184622   0.6201477589  -1.4701688475
C    3.5542632110   2.0876453052   0.6018944038
H    4.1065123251   1.8504930383   1.5075957309
C    2.1621814771   2.6923989041  -1.7387671461
C    3.5452296025   2.5135425289  -1.7515934173
H    4.0777888990   2.6009498748  -2.6962374971
C    1.4500566298   2.2232384071   2.0060738005
H    0.4216030596   1.8926534477   1.8152967062
C    1.3780465961   3.6418333040   2.5953730196
H    0.8310374718   3.6360362228   3.5451544760
H    0.8708271337   4.3287651290   1.9106778596
H    2.3873372802   4.0277644202   2.7819483293
C    1.4383377815   2.9736801012  -3.0448823725
H    0.3706879654   3.0711413399  -2.8214767230
C    2.0703474225   1.2555306968   3.0168897497
H    2.1986757442   0.2551957370   2.5900026384
H    1.4157388785   1.1671140177   3.8907026161
H    3.0436542841   1.6081711961   3.3760377057
C    5.7586674962   2.0036975059  -0.6323979600
H    6.0825412960   1.7902524817   0.3956118487
C    1.9047774022   4.2950239006  -3.6701181673
H    1.3320388036   4.5117943185  -4.5787879762
H    2.9651324056   4.2534068922  -3.9441051066
H    1.7708464541   5.1277647629  -2.9716020101
C    6.4892770953   3.2682737852  -1.1031102589
H    6.2237802471   3.5120127884  -2.1380188445
H    7.5745904094   3.1234636873  -1.0612153463
H    6.2306773618   4.1286333728  -0.4773265629
C   -2.7820623750   0.1465380834  -0.3999561831
C    1.5955977921   1.8091465205  -4.0331268500
H    1.0120642081   1.9982211314  -4.9413036133
H    1.2465447268   0.8692361980  -3.5900951876
H    2.6425214083   1.6724907692  -4.3273295015
C   -2.6451772778  -0.7467548089  -1.4918939590
C   -3.0259066041  -2.0814150972  -1.3220331661
H   -2.9195484962  -2.7792458214  -2.1486147638
C   -3.5581429436  -2.5472613433  -0.1219922520
C   -3.7517440044  -1.6339539148   0.9111526968
H   -4.1909616195  -1.9773526764   1.8442491896
C   -3.3765694951  -0.2953683976   0.7971243340
C   -3.6654855465   0.6639566712   1.9402885836
H   -3.1010061716   1.5841433024   1.7551199506
C   -2.2743910730  -0.2199025349  -2.8748310147
H   -1.5395300195   0.5852358121  -2.7493487387
C   -3.2427016203   0.1396612477   3.3159785421
H   -3.4579649925   0.8918566645   4.0827709470
H   -2.1709158682  -0.0732221029   3.3421369678
H   -3.7761783546  -0.7757972060   3.5932090610
C   -3.5257553901   0.4099024759  -3.5125844633
H   -4.3134615395  -0.3436715512  -3.6276998616
H   -3.2893900322   0.8165333952  -4.5022201805
H   -3.9168789390   1.2211285073  -2.8910792209
C   -5.1611766719   1.0207678734   1.9437354160
H   -5.3775979945   1.7709959480   2.7128047111
H   -5.7669848685   0.1312538604   2.1538911751
H   -5.4774919297   1.4175668747   0.9735978849
C   -1.6732245922  -1.2666986429  -3.8153899517
H   -1.3060082881  -0.7773329768  -4.7233010786
H   -2.4161074318  -2.0105589364  -4.1239453123
H   -0.8314839185  -1.7958326901  -3.3540426165
C   -3.8982772408  -4.0131726128   0.0528797439
H   -3.7952078353  -4.4885722739  -0.9326954147
C   -5.3402696524  -4.2275592881   0.5279705166
H   -5.5747854823  -5.2971062597   0.5618918284
H   -6.0548429197  -3.7379195345  -0.1416955170
H   -5.4900334168  -3.8254369843   1.5360602130
C   -2.8998192472  -4.6845435578   1.0065221626
H   -3.1111028895  -5.7559254703   1.1000149242
H   -2.9509033484  -4.2372546549   2.0059241745
H   -1.8729653935  -4.5610079438   0.6492673462
