# Supplementary material for: Benchmark Study on the Calculation of 207Pb NMR Chemical Shifts
Source: Inorg Chem. 2024 Mar 6;63(11):5052–64. doi: 10.1021/acs.inorgchem.3c04539 (PMC10951955; doi:10.1021/acs.inorgchem.3c04539)
Supplement: Supplementary file 1 — ic3c04539_si_001.zip [file ic3c04539_si_001.zip › structures/06/ensemble/06_09.xyz]

  101
G(CENSO)=       -1902.19859504  G(xTB)=        -124.36403083        !CONF12
Pb   0.5509036602   0.2799905107   0.9252630983
C    0.4724461615  -1.7976539701  -0.0016551053
H    0.1194743139  -1.9889794181  -1.0144905394
C    0.6037672401  -2.8259437078   0.8556855543
H    0.9657410026  -2.6224976101   1.8702695433
C    0.2925025571  -4.2435281718   0.6288004921
C    0.5875885168  -5.1764900616   1.6337552035
H    1.0685298641  -4.8343225582   2.5476894768
C    0.2664406536  -6.5208495851   1.4828933331
H    0.5017635278  -7.2253782413   2.2758859269
C   -0.3619075595  -6.9607995682   0.3215561924
H   -0.6218966253  -8.0088176689   0.2029055618
C   -0.6602473222  -6.0443127902  -0.6877206036
H   -1.1564536067  -6.3800035308  -1.5946201560
C   -0.3378923181  -4.7037524292  -0.5373308015
H   -0.6007879107  -3.9958326370  -1.3170925278
C   -0.6488635285   1.3979411195  -0.7211135557
C   -0.0103700479   2.5463282058  -1.2037815688
C   -0.6741978065   3.4233481443  -2.0646340081
H   -0.1652184947   4.3087477908  -2.4403666474
C   -1.9922388389   3.1610777011  -2.4293072784
H   -2.5209387584   3.8478143604  -3.0850100576
C   -2.6311941621   2.0128329686  -1.9672481348
H   -3.6543264228   1.8012980142  -2.2707074672
C    4.0429038375   3.0523879267   0.1707412803
C   -1.9591039126   1.1180558511  -1.1277930940
C    1.4005472115   2.7663928757  -0.7647839890
C    1.7006726970   3.7244419716   0.2251911094
C    6.0114089742   4.6107479586   0.4060266949
H    7.0599585719   4.6799130142   0.7161085201
H    5.4472465557   5.3654694690   0.9655822792
H    5.9478221418   4.8622133136  -0.6576050369
C    3.0164607739   3.8548070539   0.6655876376
H    3.2431970663   4.5943802827   1.4303576227
C    2.4273548163   1.9406609994  -1.2817275463
C    3.7285574321   2.1010829318  -0.7955196244
H    4.5264977005   1.4778353264  -1.1912756775
C    0.6204272915   4.5925557994   0.8475172783
H   -0.3410869867   4.2836950524   0.4236686834
C    0.8306149066   6.0726755225   0.5012169630
H    0.8531257710   6.2241649949  -0.5831138225
H    1.7770344321   6.4429496797   0.9120418180
H    0.0209530886   6.6822609618   0.9178324095
C    2.1612773181   0.9900462329  -2.4401795131
H    1.1025621151   0.7087164262  -2.4053450136
C    0.5392783169   4.3893959378   2.3670619006
H    0.3954530692   3.3317518827   2.6139785174
H   -0.3012247498   4.9575811624   2.7809095892
H    1.4524108399   4.7304078700   2.8677668821
C    5.4635886088   3.2029048185   0.6753629010
H    6.0831049030   2.4873573663   0.1173463097
C    2.3982766079   1.7336336941  -3.7651864986
H    2.1762126268   1.0807585203  -4.6169438093
H    3.4437721916   2.0555161138  -3.8411189529
H    1.7619250623   2.6217853783  -3.8363143591
C    5.5659743505   2.8519178525   2.1661089234
H    4.9837733023   3.5541288812   2.7736678729
H    6.6077732865   2.9009756261   2.5019690620
H    5.1866954235   1.8433402429   2.3602570594
C   -2.5750846686  -0.1736160729  -0.7009052326
C    2.9842238420  -0.3002100411  -2.3895051439
H    2.6433870948  -0.9839779325  -3.1743570032
H    2.8717033199  -0.8122451540  -1.4273514055
H    4.0505150180  -0.1158569683  -2.5606041223
C   -2.6691412836  -1.2356907149  -1.6210311619
C   -3.1377211914  -2.4725991409  -1.1756806612
H   -3.2087441565  -3.3008593840  -1.8785598530
C   -3.5101053162  -2.6925604036   0.1464317523
C   -3.4382841581  -1.6213749651   1.0354766455
H   -3.7538553272  -1.7671288598   2.0648879998
C   -2.9803922484  -0.3656839651   0.6371952604
C   -3.0313337811   0.8042935928   1.6098942027
H   -2.3000582197   1.5518722234   1.2778082594
C   -2.3087764441  -1.0639991705  -3.0897417628
H   -1.8057408167  -0.0977654680  -3.2017033634
C   -2.6940377898   0.4281473942   3.0563357454
H   -3.4773812472  -0.1876027903   3.5113754086
H   -2.5963203798   1.3338472803   3.6643350810
H   -1.7519023273  -0.1295988520   3.1246250242
C   -3.5861125117  -1.0298325197  -3.9436825494
H   -4.2672747618  -0.2420366215  -3.6063772499
H   -4.1208620611  -1.9846868956  -3.8770932185
H   -3.3421727582  -0.8487305216  -4.9968120866
C   -4.4153181629   1.4698413109   1.5371198441
H   -4.6346111220   1.8033133807   0.5175960402
H   -4.4633733797   2.3388998843   2.2033954770
H   -5.1945428090   0.7596735026   1.8382780594
C   -1.3494950436  -2.1381843982  -3.6175586145
H   -1.7849576020  -3.1420275735  -3.5603939712
H   -0.4061037991  -2.1426844850  -3.0624719931
H   -1.1150550963  -1.9422553629  -4.6698227129
C   -4.0269447826  -4.0493363655   0.5814093936
H   -3.7990939568  -4.7537696271  -0.2310654614
C   -5.5518613691  -4.0131620622   0.7638881181
H   -6.0516585034  -3.6796169950  -0.1516443386
H   -5.8259473129  -3.3206725158   1.5685836365
H   -5.9344942840  -5.0061881086   1.0262331699
C   -3.3375667720  -4.5659968736   1.8488236982
H   -3.6705876663  -5.5857358803   2.0720919796
H   -3.5799270123  -3.9419715077   2.7166474449
H   -2.2504737329  -4.5787366870   1.7270805189
