# Supplementary material for: Benchmark Study on the Calculation of 207Pb NMR Chemical Shifts
Source: Inorg Chem. 2024 Mar 6;63(11):5052–64. doi: 10.1021/acs.inorgchem.3c04539 (PMC10951955; doi:10.1021/acs.inorgchem.3c04539)
Supplement: Supplementary file 1 — ic3c04539_si_001.zip [file ic3c04539_si_001.zip › structures/06/ensemble/06_07.xyz]

  101
G(CENSO)=       -1902.19886217  G(xTB)=        -124.36007162        !CONF139
Pb   0.2648290240  -0.5981442013  -0.6798924200
C    1.1145613963  -0.8191173172   1.4263154136
H    0.8314719071  -0.1401018331   2.2329925391
C    2.0382701809  -1.7676436434   1.6590785296
H    2.3393982631  -2.4242969308   0.8355606905
C    2.7602443981  -2.0329072890   2.9109180033
C    3.9012492478  -2.8485283411   2.8822908458
H    4.2188219386  -3.2799264619   1.9352995052
C    4.6289918569  -3.1062266953   4.0383491275
H    5.5134277015  -3.7356131847   3.9915118296
C    4.2223591956  -2.5625808406   5.2538173225
H    4.7855710675  -2.7652752182   6.1602274863
C    3.0789179936  -1.7647987728   5.3016960648
H    2.7467913914  -1.3502358012   6.2496418934
C    2.3560800531  -1.5033544904   4.1463273366
H    1.4583905391  -0.8934852691   4.2000239114
C   -0.5954571504   1.5142607589  -0.2983367958
C    0.2898520446   2.5949360689  -0.3673765004
C   -0.1935267029   3.9008064313  -0.2629108556
H    0.4849535093   4.7469347794  -0.3375723951
C   -1.5581344356   4.1196159341  -0.0776798656
H   -1.9350021786   5.1358913674   0.0013523756
C   -2.4428384088   3.0457776626  -0.0064014900
H   -3.5087302281   3.2235541271   0.1217371218
C    4.3020302591   1.1263143442  -0.8783010822
C   -1.9610075136   1.7387093375  -0.1269867612
C    1.7265275444   2.2280909907  -0.5688006146
C    2.6372683297   2.2533983559   0.5041383147
C    5.4772879806  -1.0777794941  -0.9331520488
H    4.9481913175  -1.3732398019  -0.0208096571
H    6.4499759119  -1.5824251628  -0.9523018743
H    4.8925318352  -1.4297352271  -1.7913996864
C    3.9108283408   1.7134012457   0.3205200633
H    4.6125423350   1.7117568405   1.1510060194
C    2.1249147299   1.6880739544  -1.8197187670
C    3.4013401024   1.1322698429  -1.9419945752
H    3.6998106098   0.7022644459  -2.8933294528
C    2.2572857931   2.8533041834   1.8461183231
H    1.1636815552   2.8075236481   1.9235836847
C    2.6774169096   4.3312500951   1.9081094771
H    2.3662118982   4.7797684983   2.8585786840
H    2.2384162733   4.9126417587   1.0927793685
H    3.7680695865   4.4158390062   1.8315131244
C    1.2388757114   1.8554939074  -3.0490239682
H    0.1928072406   1.7873104673  -2.7256963851
C    2.8493263761   2.0979007658   3.0423833660
H    3.9239840142   2.2843749822   3.1469513217
H    2.7036470453   1.0181525419   2.9505776142
H    2.3717633821   2.4360139065   3.9685300032
C    5.6517742352   0.4475508114  -0.9907417856
H    6.2386740224   0.7509952689  -0.1128352145
C    1.4454132437   3.2693757871  -3.6197606846
H    1.2182973620   4.0333712109  -2.8699359045
H    0.7938770558   3.4316454530  -4.4858026311
H    2.4855319303   3.4016598618  -3.9400992841
C    6.4296358245   0.8648069034  -2.2434818920
H    7.4335135342   0.4266271389  -2.2302698452
H    6.5294113168   1.9534678660  -2.3028069147
H    5.9327873161   0.5190239719  -3.1566127662
C   -2.8578663503   0.5424873385  -0.1291349892
C    1.4621697233   0.8068100717  -4.1406494300
H    2.4359916851   0.9267863457  -4.6284858291
H    0.6959599440   0.9154191572  -4.9152013157
H    1.3998193532  -0.2130471888  -3.7445195947
C   -3.4831192656   0.1426605792  -1.3270465511
C   -4.2616801537  -1.0145289770  -1.3325064845
H   -4.7423874970  -1.3204482063  -2.2592648861
C   -4.4301036352  -1.7915546522  -0.1885796963
C   -3.7951224458  -1.3876300155   0.9837398510
H   -3.9226943439  -1.9918019707   1.8785019020
C   -3.0087742828  -0.2348919750   1.0388302772
C   -2.3978062851   0.2206250951   2.3536369705
H   -1.5056376819   0.8110320298   2.1104514559
C   -3.3176667063   0.9347604368  -2.6135803471
H   -2.6509990719   1.7779824983  -2.4031661339
C   -1.9641375916  -0.9287074797   3.2677435552
H   -2.8231258765  -1.4765351070   3.6706956452
H   -1.4072097971  -0.5292885344   4.1225841803
H   -1.3158430512  -1.6380745365   2.7423753615
C   -4.6590080680   1.5108729003  -3.0874048671
H   -5.1165416813   2.1304881075  -2.3089358616
H   -5.3658096089   0.7122950729  -3.3406721543
H   -4.5157761752   2.1292488891  -3.9806435254
C   -3.3804154750   1.1477872206   3.0877764021
H   -2.9384603236   1.5162023250   4.0206638140
H   -4.3021962847   0.6071602699   3.3337552133
H   -3.6461994897   2.0105249104   2.4691153612
C   -2.6599323721   0.0931549729  -3.7158829225
H   -3.2924633022  -0.7537163438  -4.0054802765
H   -1.6953653684  -0.3065257803  -3.3823605061
H   -2.4870224244   0.7041827413  -4.6091588137
C   -5.2752034330  -3.0494046577  -0.2154339430
H   -5.2606195801  -3.4706884167   0.7992874439
C   -4.6888314790  -4.0996798862  -1.1686542053
H   -4.7025042949  -3.7395406414  -2.2036685771
H   -5.2738525484  -5.0253286839  -1.1280164367
H   -3.6518440792  -4.3341425376  -0.9069197283
C   -6.7343983976  -2.7392571636  -0.5750955818
H   -6.8111611482  -2.3431486998  -1.5940270512
H   -7.1593631572  -1.9965966300   0.1079109959
H   -7.3447909886  -3.6477207054  -0.5222272265
