# Supplementary material for: Benchmark Study on the Calculation of 207Pb NMR Chemical Shifts
Source: Inorg Chem. 2024 Mar 6;63(11):5052–64. doi: 10.1021/acs.inorgchem.3c04539 (PMC10951955; doi:10.1021/acs.inorgchem.3c04539)
Supplement: Supplementary file 1 — ic3c04539_si_001.zip [file ic3c04539_si_001.zip › structures/06/opt_gfn1/06_01_opt_gfn1.xyz]

101
 energy: -124.967892403442 gnorm: 0.000376780023 xtb: 6.6.1 (8d0f1dd)
Pb          -0.10646140366679       -0.04835331154598        1.17419336755876
C            0.82461117151851       -1.80507135954731       -0.03656241988316
H            0.76554657121177       -1.80636205152230       -1.12360882878387
C            1.43846292060136       -2.85256786710338        0.53256050196432
H            1.52679969924943       -2.90044166873416        1.61873764841176
C            2.04018650693802       -4.00723458194930       -0.14717243228785
C            2.06153221072317       -4.14825071692518       -1.53970546818804
H            1.62146314118521       -3.38322299871960       -2.16930300784818
C            2.64049281665068       -5.25746854114475       -2.13379361839136
H            2.64668766018584       -5.34670700184429       -3.21546294348266
C            3.21246234074621       -6.25469603883186       -1.35253334190606
H            3.66543354658994       -7.12254435153880       -1.81971992878282
C            3.20028795859921       -6.13095625655718        0.03124526570430
H            3.64486525585436       -6.90454325595456        0.64919138317103
C            2.62181651484365       -5.02040826157045        0.62575786107345
H            2.61842562429769       -4.93400286922043        1.70821563030612
C           -0.68328582977848        1.07224746413948       -0.79766801660087
C            0.22255430518282        1.99071846173918       -1.34578058122561
C           -0.09376818910589        2.73519711698956       -2.48227401119860
H            0.62040928429618        3.44973778184082       -2.87894807699635
C           -1.32851457329309        2.57192780660562       -3.09441481381672
H           -1.57944591054352        3.15215742203554       -3.97675067670888
C           -2.24458251684435        1.67103729215933       -2.57072747982772
H           -3.21678270427643        1.55070369037089       -3.03819608144777
C            3.98875233275249        2.41721554700893        0.68536653768484
C           -1.92376272994903        0.92916154374085       -1.43264417151371
C            1.54133758421577        2.16548614223954       -0.66600213696701
C            1.63274692256195        2.95856639880270        0.48856245145233
C            5.78506172239049        3.96446985322810        1.53450577580921
H            5.87101399434059        4.40260155543182        0.53921872457609
H            6.76220494237488        4.00233322166551        2.01799317983230
H            5.08678456668648        4.56473352518752        2.11892691723009
C            2.85302176760795        3.07169193089417        1.14999358013275
H            2.92007621613052        3.68685688585514        2.04067430072948
C            2.68928933580395        1.53159604845548       -1.16307174372873
C            3.89584172733853        1.66806885229846       -0.48219940396567
H            4.78666806680436        1.18141009442415       -0.86572457264217
C            0.44361838258963        3.77082345555575        0.96959700027868
H           -0.45488809396558        3.41470671309882        0.45016030678081
C            0.64721603831199        5.24752784931089        0.59824967902492
H           -0.22281425064968        5.83346393047513        0.89766919674645
H            0.78210673966626        5.34826079195580       -0.47917352709201
H            1.52930100754444        5.65171266477287        1.09691658126454
C            2.63603096802225        0.73424772886345       -2.45258630069867
H            1.58457072220260        0.51866357583556       -2.68001703848799
C            0.20360984616544        3.62542018999455        2.47727292835500
H           -0.72778791492651        4.12101647922244        2.75398950781565
H            1.01262937912078        4.07203126957142        3.05625559389791
H            0.12928583930154        2.56939734411235        2.74414433957221
C            5.30586490177960        2.51044361464683        1.42835130684610
H            6.06165079446309        1.94602431231667        0.86415563472041
C            3.20926685826696        1.57164864890555       -3.60581167752875
H            3.13461211555360        1.01954942584006       -4.54369458309235
H            4.25810385419178        1.81025369378198       -3.42257678898697
H            2.65542898453617        2.50537647696745       -3.70592338665120
C            5.18068997931048        1.87046786738053        2.81863448894555
H            6.14643332768882        1.87906059324271        3.32575683723943
H            4.84511571362242        0.83666295796457        2.72404302005433
H            4.46097615104368        2.41317879680647        3.43282107696187
C           -2.91947910240942       -0.02495650042773       -0.85852389463164
C            3.38117692442354       -0.60182775514842       -2.34461360633471
H            3.14661362123511       -1.22515660647725       -3.20842789402118
H            3.07757591719458       -1.12855753232872       -1.44047375268322
H            4.46157965271963       -0.45533431922930       -2.31371346714103
C           -3.05466532684922       -1.31588319900672       -1.38731003369962
C           -3.96090542634133       -2.20109460475067       -0.80960195452767
H           -4.06996905966101       -3.20055710769749       -1.21787732995215
C           -4.73383329341698       -1.83412862215843        0.28621895196304
C           -4.61405390440342       -0.54077727574546        0.78373859740669
H           -5.23139542703220       -0.23209831925099        1.62056592883776
C           -3.71886765642443        0.36717470559430        0.22452797189876
C           -3.66665160212581        1.78823371797934        0.75544625141153
H           -2.81524746749077        2.30205640150376        0.29171290865919
C           -2.25094473138540       -1.74013046013446       -2.60198467172240
H           -1.42046384073940       -1.03408291855647       -2.72716021584517
C           -3.46662909544861        1.82766932397946        2.27562831277041
H           -2.58647113098978        1.24331450394133        2.55107938452478
H           -4.33013943429951        1.42028306518023        2.80247472992998
H           -3.31894549680938        2.85686294809073        2.60526316983696
C           -3.13009043275555       -1.66564266982116       -3.85940987861573
H           -3.51996800045398       -0.65551950192177       -3.98722880175252
H           -3.97297044645066       -2.35394291152683       -3.77967006966959
H           -2.54596803116471       -1.92820261258324       -4.74258180311010
C           -4.94371778888215        2.54305367521083        0.35807274253905
H           -5.06280848694068        2.53254939639481       -0.72595916579377
H           -4.88649287230312        3.57971480718327        0.69277314608410
H           -5.82297893722962        2.07931239661092        0.80742212218482
C           -1.65835277130510       -3.14653664662189       -2.44976027554424
H           -2.43003540182114       -3.91434643735525       -2.51776063409210
H           -1.15909993776723       -3.24246514360364       -1.48591619818624
H           -0.92924967758072       -3.32602696492892       -3.24089719637222
C           -5.68122765190165       -2.83297364506758        0.91915828534300
H           -5.61332907052715       -3.77628744508965        0.35902960636442
C           -7.13427740284645       -2.34456019292445        0.84636714790631
H           -7.41210808882552       -2.15314454231041       -0.19095499452657
H           -7.26565945052384       -1.42420823833405        1.41662734624645
H           -7.80506044062891       -3.10258579553479        1.25320010727102
C           -5.27071712383373       -3.11672392161042        2.37137173991891
H           -5.35892419978101       -2.21788075573676        2.98293201243904
H           -4.23539710412201       -3.45899842674088        2.40637678573414
H           -5.90905860787563       -3.89119575533010        2.79878677565526
