# Supplementary material for: Benchmark Study on the Calculation of 207Pb NMR Chemical Shifts
Source: Inorg Chem. 2024 Mar 6;63(11):5052–64. doi: 10.1021/acs.inorgchem.3c04539 (PMC10951955; doi:10.1021/acs.inorgchem.3c04539)
Supplement: Supplementary file 1 — ic3c04539_si_001.zip [file ic3c04539_si_001.zip › structures/06/opt_r2scan-3c_sr/06_01_opt_r2scan-3c_sr.xyz]

101
C44H56Pb optimized with ADF in AMS.
Pb       -0.14965811659912      -0.09719692515141       0.96271399389175
C         0.81773805129446      -1.74020232604207      -0.29257627808934
H         0.81205178842525      -1.67175756654302      -1.38042676733788
C         1.39313405452017      -2.80934684657445       0.28779876175250
H         1.40118743337575      -2.87803650045614       1.37832562317401
C         2.04429584285656      -3.94786265436554      -0.37287829302119
C         2.12111461664972      -4.07790924408150      -1.76927947541484
H         1.68306472027158      -3.31567433028438      -2.40298785347951
C         2.74940027492055      -5.17162817573657      -2.34809663797382
H         2.79798812654042      -5.25394557376774      -3.42879335273319
C         3.31723102085948      -6.16542246953831      -1.54876193966535
H         3.80711097244179      -7.01863066843343      -2.00485643353351
C         3.24815616616198      -6.05326798782564      -0.16223662340654
H         3.68525219107572      -6.82021782944180       0.46814719836263
C         2.61826107199388      -4.95683274449552       0.41638276332244
H         2.56595528944868      -4.87205928097078       1.49770935489316
C        -0.69903860827863       1.09655322332940      -0.93259827446187
C         0.22616455027838       2.01372667066503      -1.43871077206497
C        -0.09974620924970       2.77898618899690      -2.56255992846613
H         0.60597777233130       3.50521540307635      -2.95380669405950
C        -1.34528002450305       2.62210251709247      -3.16985266461035
H        -1.59986011137609       3.22100773983808      -4.03815413462665
C        -2.27290953844523       1.71416124755403      -2.66024264082243
H        -3.24893902637122       1.61684270923562      -3.12584164665616
C         3.90139718985810       2.26125861994922       0.80592812896467
C        -1.95074323844386       0.94915404534871      -1.53501607160308
C         1.52067486067324       2.13970930890231      -0.70026916179870
C         1.54944019745747       2.84097010418594       0.53179567603447
C         5.66369557782993       3.75256953738102       1.82223366462526
H         5.79544531582933       4.26225586202838       0.86464012871321
H         6.61907627090638       3.76306889358107       2.35399538407027
H         4.94477193366144       4.32638488520434       2.41393442376059
C         2.73869009416143       2.88287435342722       1.25944572621419
H         2.76009080981433       3.42031116424107       2.20055307936363
C         2.68518194345423       1.49632314667629      -1.16635637794120
C         3.85410260112099       1.58043629631091      -0.40677947309869
H         4.75372459273311       1.08760113164882      -0.76093880384615
C         0.33932730900031       3.63188169025801       1.00317014957685
H        -0.55301751504396       3.12818860797042       0.62145708327926
C         0.37293282934250       5.03612178230677       0.37952780407334
H        -0.51064408869823       5.60888041172966       0.67604653944884
H         0.39744482765243       4.97993817446531      -0.71078930991161
H         1.26312305096743       5.57748238887568       0.71455971898707
C         2.69269245317933       0.74313867462751      -2.48423951042450
H         1.65379791735232       0.48732412494086      -2.71450146788536
C         0.20551894112692       3.72392484652601       2.52466845133409
H        -0.75769178232772       4.17116749219419       2.78237207600393
H         0.98307231134186       4.35382161272430       2.96546308788973
H         0.25839884174446       2.73682327687280       2.99245163954571
C         5.17943344583887       2.31173457384744       1.61744947562513
H         5.94546415136500       1.77754204047007       1.04438128615555
C         3.21752121624876       1.64505110977954      -3.61192643714805
H         3.19508792348228       1.11493125140039      -4.56853483183699
H         4.25177492490372       1.93963933384436      -3.40853795844489
H         2.62037883561536       2.55374479800630      -3.70754411744954
C         5.01084836647813       1.59402913430983       2.96289462368464
H         5.95458050045044       1.58634490147233       3.51525145845297
H         4.68634976910406       0.56067850399703       2.81751580251363
H         4.26248248645765       2.09876603954649       3.58077322954255
C        -2.90963544273831       0.00251566258285      -0.88668134783501
C         3.50081302330131      -0.55845529002073      -2.43279507508020
H         3.32674061430802      -1.13870555064697      -3.34321732147878
H         3.21679316093671      -1.17010108742226      -1.57391620459948
H         4.57522587749395      -0.36344562904441      -2.37543480697867
C        -2.98424631824674      -1.34511434019268      -1.29619710448008
C        -3.84000418780992      -2.21118036785892      -0.61184984678718
H        -3.90318674810120      -3.24978623265400      -0.91942010625789
C        -4.61683695488118      -1.78660591363882       0.46341054848866
C        -4.52647586491432      -0.45255590731744       0.85676745730127
H        -5.12713715034447      -0.10378659015455       1.69031984030438
C        -3.68609049436102       0.45031259177984       0.20619030412142
C        -3.67233458969168       1.90821356765987       0.63341541292621
H        -2.79765588725414       2.37627519331540       0.17550129431744
C        -2.19491373648500      -1.83681367230266      -2.49640004703749
H        -1.32989307217855      -1.17488481672441      -2.60452659615906
C        -3.55721777603153       2.09505521014890       2.14937874734214
H        -2.68758058580740       1.56573080148660       2.54878401954064
H        -4.44562324851066       1.73220459508124       2.67332089525495
H        -3.44826063925196       3.15685509879462       2.38646194091859
C        -3.04372295531882      -1.70849388115846      -3.77112343604492
H        -3.36819249190245      -0.67831237159526      -3.92987820291005
H        -3.93569150864400      -2.33814423231844      -3.69524012598753
H        -2.47152155311408      -2.02863423687554      -4.64682468861168
C        -4.91615384607721       2.62361722573108       0.08620881928019
H        -4.96631266922888       2.54057791840996      -1.00227650413778
H        -4.89806062403296       3.68464165953534       0.35154170055338
H        -5.82679023336077       2.18136965952125       0.50189613277401
C        -1.67844363505164      -3.27087780559785      -2.34792590493649
H        -2.49330946232312      -3.99914695778244      -2.38167725051684
H        -1.13304983751457      -3.40331978136713      -1.41087573507111
H        -1.00162202441975      -3.50687870260600      -3.17368396702039
C        -5.52783926717349      -2.75437446824341       1.19055469958642
H        -5.42858683021072      -3.72542606453318       0.69262757523770
C        -6.99718707256064      -2.32453571035611       1.09582485553038
H        -7.30743097484945      -2.21439197182876       0.05381946461252
H        -7.15635525225928      -1.36621604512166       1.59840691337988
H        -7.64472727913986      -3.06524797006595       1.57316420064044
C        -5.10174367694861      -2.92940914263062       2.65385321622993
H        -5.19832293523511      -1.98774167992887       3.20194638338101
H        -4.06049389435884      -3.25394683951240       2.72259809478658
H        -5.72995274066829      -3.67408862297725       3.15052110607840
