# Supplementary material for: Benchmark Study on the Calculation of 207Pb NMR Chemical Shifts
Source: Inorg Chem. 2024 Mar 6;63(11):5052–64. doi: 10.1021/acs.inorgchem.3c04539 (PMC10951955; doi:10.1021/acs.inorgchem.3c04539)
Supplement: Supplementary file 1 — ic3c04539_si_001.zip [file ic3c04539_si_001.zip › structures/06/opt_gfn2/06_01_opt_gfn2.xyz]

101
 energy: -125.139711784662 gnorm: 0.000245660743 xtb: 6.6.1 (8d0f1dd)
Pb           0.36178628117311        0.12999738724252        1.04798961849983
C            1.16011238553525       -1.75108911256966       -0.06343092511419
H            0.91545136887079       -1.90768520956260       -1.10661078838302
C            1.84989518289846       -2.73357134019368        0.52875089632013
H            2.11794771406903       -2.63971455319718        1.57779664739568
C            2.29903347092453       -3.99179617176760       -0.06725807591812
C            2.20086152840319       -4.26893190780113       -1.43203358562203
H            1.78960186963554       -3.52765683845588       -2.09983131310449
C            2.62952927574396       -5.47778191920439       -1.94413015160447
H            2.54492768711097       -5.67130636433994       -3.00475018114669
C            3.16773825719795       -6.44284083421652       -1.10772551733914
H            3.50100310342111       -7.38886686844618       -1.51044986968686
C            3.27831006738746       -6.18330624183027        0.24874090425147
H            3.70017474759676       -6.92887965604118        0.90896257708524
C            2.85212611486623       -4.97263457083556        0.75997214326502
H            2.94229654167006       -4.77965693077731        1.82113665987421
C           -0.69761100570215        1.07276983938042       -0.80422942049100
C            0.18038461396135        2.01410426002490       -1.35408171273235
C           -0.17617489310853        2.79544266065762       -2.44325730147231
H            0.51678084242667        3.52355130720794       -2.84343076722040
C           -1.43232522088048        2.64570322722462       -3.00721462966811
H           -1.72255184054909        3.25426364306617       -3.85311249614299
C           -2.31759717725095        1.72307922833240       -2.48109433910301
H           -3.30497476966747        1.61482975135178       -2.91032573444097
C            3.94738637464451        2.36298502079250        0.67891046264760
C           -1.95619988246796        0.93685053957079       -1.38883639252871
C            1.49783943520794        2.14013067578930       -0.66984985983581
C            1.59135989352214        2.90876709541957        0.51059540491868
C            5.72773471262636        3.89425956672365        1.57495201539960
H            5.78675140911809        4.38122484743066        0.60341746341787
H            6.71244740764784        3.92445528572451        2.03725784811338
H            5.04056054756674        4.45861695751491        2.20053893115783
C            2.81537755814026        2.99982118977440        1.16218696166908
H            2.88907495576933        3.59407266072630        2.05879529076476
C            2.64806378404100        1.52519618912044       -1.19001558184734
C            3.84805958089394        1.64911464207397       -0.50602987134813
H            4.73531810580601        1.18219131659039       -0.90616633219302
C            0.42798332855230        3.77089479053048        0.95481066294368
H           -0.49426993038151        3.33571981167963        0.56008729227571
C            0.59388343862468        5.16218135100418        0.33088824625215
H           -0.23611257149184        5.80492836796812        0.61750234230429
H            0.61545726784857        5.09128280754763       -0.75369017884486
H            1.52239677053747        5.62203761605295        0.66423742603805
C            2.60026794152466        0.79727085055880       -2.51311697293442
H            1.55418875934209        0.56191323296312       -2.73023591599069
C            0.28920792550055        3.89143961431009        2.47287106581887
H           -0.65113186685021        4.38235517201487        2.71439842042446
H            1.09138867276760        4.48970977852440        2.89860953480601
H            0.29698295189353        2.91111085548993        2.94421887211698
C            5.26276219151271        2.44462804876194        1.41595204868504
H            6.01645379620512        1.91053452612995        0.82606507713281
C            3.12916107521794        1.71625849374540       -3.62057708940744
H            3.08304198051163        1.20995512566723       -4.58269023169589
H            4.16343065241422        1.99228918108755       -3.42322601075566
H            2.53865105426692        2.62663148385783       -3.68229996528002
C            5.15007478539781        1.75366197123994        2.77809840920420
H            6.11225949935894        1.76230574426145        3.28636745632883
H            4.83435565511521        0.71971047355248        2.65101244522128
H            4.42340343149938        2.26018639670765        3.40906301207148
C           -2.93940533839046       -0.02836115569378       -0.83172109930444
C            3.39519925369175       -0.50963090247751       -2.49844743229321
H            3.16283608822700       -1.09156444260434       -3.38825192415427
H            3.14378727683747       -1.09881499081283       -1.62061968581509
H            4.46654139952685       -0.32253396683784       -2.49700615356152
C           -3.09225863165476       -1.29175568859967       -1.40919454068845
C           -4.03581907158016       -2.16487939510944       -0.88732514600126
H           -4.16504466699429       -3.13848373828217       -1.33767384499507
C           -4.82694270953633       -1.82274335469024        0.19755250134836
C           -4.66094151589518       -0.56619729040170        0.75833203883164
H           -5.27570029812043       -0.27850530119228        1.59786360125840
C           -3.73278454180008        0.33591471112954        0.26048964622294
C           -3.61745992413739        1.70757740629432        0.88932532666619
H           -2.81502204335646        2.25071132785757        0.38189958453397
C           -2.26833231245616       -1.70196435319671       -2.60911435408521
H           -1.45656182704241       -0.97793817975630       -2.72687879031544
C           -3.25985622520618        1.60826572891114        2.37401647463954
H           -2.34415096553082        1.03142404797735        2.50145246378053
H           -4.05155948165483        1.11967922608403        2.93721437165253
H           -3.10759232842486        2.60089218312754        2.79266326160893
C           -3.13106079681216       -1.66336513946122       -3.87475894451465
H           -3.52773374387790       -0.66370984839959       -4.03626335340646
H           -3.96818990527163       -2.35347459731256       -3.78822856558394
H           -2.54023596368672       -1.94392717969444       -4.74497927548310
C           -4.91331289258412        2.50066044503474        0.69664657216996
H           -5.15570982884152        2.57637277379713       -0.36141201336681
H           -4.80342561828795        3.50675741836323        1.09763926163888
H           -5.74608700512157        2.01844788443338        1.20369713135442
C           -1.64613503273045       -3.08917604809164       -2.43411746536169
H           -2.40238372302711       -3.87004351990100       -2.46435371156803
H           -1.12237928971991       -3.15545791571331       -1.48335771407883
H           -0.93777020174948       -3.28223284891045       -3.23791722077021
C           -5.84352097563203       -2.79804602962932        0.74313467894644
H           -5.79154249586824       -3.71434852207423        0.14315723788311
C           -7.26258491103290       -2.23588716269246        0.62418894387946
H           -7.47951493711081       -1.97428281380419       -0.40985754173619
H           -7.37813718284661       -1.34302341599209        1.23412214330221
H           -7.99117553554672       -2.97384184323359        0.95509968221036
C           -5.52323203600393       -3.16645788628843        2.19427585934813
H           -5.59345345573460       -2.29400874489855        2.83970620885777
H           -4.51371465099966       -3.56702949410102        2.26774309993436
H           -6.22192240339555       -3.91830785230573        2.55683551467492
