# Supplementary material for: Benchmark Study on the Calculation of 207Pb NMR Chemical Shifts
Source: Inorg Chem. 2024 Mar 6;63(11):5052–64. doi: 10.1021/acs.inorgchem.3c04539 (PMC10951955; doi:10.1021/acs.inorgchem.3c04539)
Supplement: Supplementary file 1 — ic3c04539_si_001.zip [file ic3c04539_si_001.zip › structures/06/opt_gfnff/06_01_opt_gfnff.xyz]

101
 energy: -17.730444997945 gnorm: 0.000205096331 xtb: 6.6.1 (8d0f1dd)
Pb          -0.09688519275779       -0.27361784487756        0.97807627214075
C            0.80885858590182       -1.88270764314107       -0.14213581225731
H            0.78952215972943       -1.75222546945684       -1.20495900774357
C            1.35122298429424       -2.94923294898079        0.42829413163757
H            1.33567593859115       -3.00998555220526        1.50497101644766
C            1.98328853861060       -4.07083228316075       -0.28047774323921
C            2.02982249365624       -4.14283178537863       -1.67288271287581
H            1.58994994460230       -3.35710600584681       -2.26073161580675
C            2.63166489572942       -5.20937329330128       -2.30800535244634
H            2.65859937461653       -5.24851160319945       -3.38553790465228
C            3.19950884752390       -6.22720977494707       -1.56745663573469
H            3.67023208404016       -7.06022639024742       -2.06521366910757
C            3.16346062278253       -6.17558964375742       -0.18794953277333
H            3.60687861428029       -6.96937240255288        0.39221166413492
C            2.56225149359621       -5.10992242818422        0.44908573224483
H            2.53627020294930       -5.07152172724371        1.52534030756216
C           -0.62553458867930        0.96687518691903       -0.73774966406194
C            0.29131994458296        1.89696874572206       -1.23125652336048
C           -0.06406310890847        2.66846711577388       -2.34018195655476
H            0.63601549116562        3.39667337580719       -2.71260547908538
C           -1.29506283191623        2.51871007107569       -2.93925831040005
H           -1.55631667411148        3.12386026308697       -3.79280972888058
C           -2.19891128974102        1.60839418556789       -2.43841200392610
H           -3.17133649078484        1.50446138911559       -2.88867811906499
C            4.08911659241477        2.57529886480646        0.65193370771190
C           -1.88148695739635        0.82036764831105       -1.32958231102215
C            1.61261390026643        2.12149631031673       -0.57499121624172
C            1.70923558682642        2.98699364049984        0.52969356047977
C            5.83822109448694        4.27999722470757        1.28039123330416
H            5.84409800224440        4.65900237443241        0.25655834931173
H            6.83306240519361        4.43407402729907        1.70304462097735
H            5.14184377973591        4.89364191870575        1.85278924124890
C            2.94285717248190        3.19207297073168        1.12122006518838
H            3.01705333968260        3.85827673014388        1.96138105196127
C            2.77262077781380        1.49881215907383       -1.07058554757138
C            3.98557587179939        1.74231543750175       -0.44985286411041
H            4.87676804444657        1.28219178812278       -0.83676902662285
C            0.49684016382024        3.74388513229928        1.04620602912711
H           -0.38342701777837        3.34846040496008        0.51213487135436
C            0.60036847891534        5.23736281990177        0.72413880765243
H           -0.30025997194794        5.77640851939839        1.02444032860039
H            0.75363951825047        5.40546173979962       -0.34335232849400
H            1.44322367255194        5.68780960742573        1.24959891776692
C            2.72226223198004        0.62615370968587       -2.31361231651692
H            1.66492816503583        0.35034018819658       -2.46742606669920
C            0.26790945867124        3.51167970590509        2.54330341944572
H           -0.64732300690657        3.99649711076860        2.88792338459061
H            1.09031113208957        3.91826914863249        3.13231060485086
H            0.19461591836394        2.44827367456260        2.77609950674902
C            5.42956427557634        2.80433257862776        1.32534034886171
H            6.17870975159794        2.23268861978320        0.74910636974641
C            3.19167419379042        1.40076852959611       -3.54787423309530
H            3.10108870503207        0.80236310443870       -4.45642860977226
H            4.23890999310393        1.68795926368410       -3.44538214183310
H            2.61586474577858        2.31650496984597       -3.68891776277450
C            5.43204834884142        2.26138899012490        2.75767353044839
H            6.41192910606223        2.36907035523416        3.22684910852004
H            5.16055192189444        1.20412456764055        2.78172502029170
H            4.71155909623328        2.79752817339401        3.37642819586527
C           -2.90730238306407       -0.11012428261000       -0.77362878662373
C            3.51637961347741       -0.67463239277368       -2.14758746470094
H            3.35903350711464       -1.34973997169113       -2.99082411952274
H            3.23417476266258       -1.20009410001207       -1.23477993687997
H            4.58687711182503       -0.47683990105220       -2.09149299637321
C           -3.06438189740036       -1.40317696873129       -1.30454343528919
C           -4.03970972599005       -2.23307087462860       -0.77932520499367
H           -4.17607343299264       -3.21471291794626       -1.19575915296225
C           -4.85905438805143       -1.83064141771114        0.26246504437927
C           -4.70392904259850       -0.55121304932342        0.76601022999214
H           -5.35424602420009       -0.22017954888718        1.55511139229958
C           -3.74790505260294        0.31711660006173        0.27023070380655
C           -3.66192039787808        1.73088708467147        0.82107414573663
H           -2.76155485897530        2.19417894816361        0.38379526006796
C           -2.22841399333212       -1.87172207795678       -2.48370537506901
H           -1.36216036280451       -1.19154550489301       -2.55097614754033
C           -3.49105733761738        1.74711820398179        2.34368874188425
H           -2.63535665102625        1.14657860911393        2.65612166894362
H           -4.37280967193433        1.34171312357299        2.84036947528506
H           -3.34687912069923        2.76193302069377        2.71910046950873
C           -3.01445155847160       -1.76351571902266       -3.79274940980222
H           -3.38288937103766       -0.74971762748417       -3.95600907066407
H           -3.88082175100547       -2.42589580002699       -3.77612102586102
H           -2.40227703530923       -2.04257053526264       -4.65248040922528
C           -4.86952469697599        2.56657624448307        0.38762153396758
H           -4.98390279666352        2.56930173479952       -0.69774962140626
H           -4.78081177178076        3.60277004465573        0.71975337451761
H           -5.79000838519638        2.16313610669072        0.81123495546168
C           -1.68333041291274       -3.29088163963425       -2.28600012742619
H           -2.48711315191308       -4.02686366759038       -2.30767042075002
H           -1.17435598610042       -3.39228614920430       -1.32687424150983
H           -0.97926677454194       -3.56246205740430       -3.07468537144352
C           -5.90934071615795       -2.76934830337035        0.82678995598339
H           -5.81406823677948       -3.72276263103478        0.27726184057707
C           -7.32471726643346       -2.23486547749997        0.58865658222193
H           -7.50235022362246       -2.03981902151361       -0.47069403365009
H           -7.48037932066769       -1.29768613323676        1.12415854785742
H           -8.08371525984755       -2.93964457804674        0.93392290441706
C           -5.65948911342204       -3.06240626203275        2.30945508320249
H           -5.76067897151231       -2.15554389845322        2.90663868045380
H           -4.65243979095457       -3.45119172918498        2.47285698956325
H           -6.37073220504445       -3.79274703118980        2.70020732215416
