# Supplementary material for: Benchmark Study on the Calculation of 207Pb NMR Chemical Shifts
Source: Inorg Chem. 2024 Mar 6;63(11):5052–64. doi: 10.1021/acs.inorgchem.3c04539 (PMC10951955; doi:10.1021/acs.inorgchem.3c04539)
Supplement: Supplementary file 1 — ic3c04539_si_001.zip [file ic3c04539_si_001.zip › structures/06/opt_r2scan-3c_so/06_01_opt_r2scan-3c_so.xyz]

101
C44H56Pb optimized with ADF in AMS.
Pb       -0.16985879744898      -0.10349317891854       0.95121755572831
C         0.78460889896390      -1.75929218324102      -0.28424761346134
H         0.78799508481345      -1.68485611691353      -1.37119061294042
C         1.34245428470330      -2.83151214063991       0.30505065670463
H         1.33696187753379      -2.89731025933062       1.39538989949507
C         1.98907572418901      -3.97716467962249      -0.34746121885089
C         2.08561125532369      -4.10620578548872      -1.74268737224938
H         1.66757560692856      -3.33751732043812      -2.38200948246879
C         2.70857808979015      -5.20717128489196      -2.31335147603624
H         2.77266008812836      -5.28865371471247      -3.39326107713005
C         3.25150027500981      -6.20899350756903      -1.50678635276000
H         3.73747472674630      -7.06778620619701      -1.95649216335552
C         3.16293271887492      -6.09755890592282      -0.12135524184973
H         3.58068950139779      -6.87068623337965       0.51452300896563
C         2.53829311108993      -4.99393660669193       0.44924629704166
H         2.47074659096557      -4.90970673082897       1.52971677923956
C        -0.69241295231528       1.10097832255340      -0.93563028165963
C         0.22989738689578       2.02669524722150      -1.42893564089115
C        -0.10359864258355       2.80665777199529      -2.54065225069298
H         0.59856890942522       3.54127055136162      -2.92241639579101
C        -1.35014509900745       2.65389224741271      -3.14667390012954
H        -1.60953624740134       3.26486415678607      -4.00500275856638
C        -2.27313799678104       1.73556959051139      -2.64766439898114
H        -3.25050401259139       1.64169802687668      -3.11091189743114
C         3.91429793189943       2.30118839789430       0.79449265941282
C        -1.94580019133734       0.95598226164373      -1.53387054159953
C         1.52586250657063       2.15577250645222      -0.69434081095201
C         1.56398073010063       2.88476037167037       0.51939546937244
C         5.68804869243046       3.80709685402696       1.76993967254059
H         5.81816864393390       4.29601682911489       0.80134037467109
H         6.64551530939640       3.82496652480534       2.29775855322822
H         4.97388814035670       4.39631171047091       2.35212219497426
C         2.75796020099734       2.94137748552441       1.23775542848366
H         2.78702186832611       3.50225572456617       2.16512391120688
C         2.68323347324351       1.49320956870968      -1.15099905366794
C         3.85606738046362       1.58729629361461      -0.39894782642775
H         4.75078730435047       1.07957097945014      -0.74420251609190
C         0.35568371903820       3.67846102148190       0.98910972062638
H        -0.53432219909936       3.20007080875719       0.57166053095043
C         0.42267207848064       5.10235621945528       0.41548197695021
H        -0.46019461728557       5.67723760310951       0.70991100449957
H         0.47327073208413       5.08244064379157      -0.67548869300684
H         1.31151280822320       5.62004152027697       0.78916441405787
C         2.67805168811539       0.71467148103114      -2.45427987086953
H         1.63730917151071       0.45063949166099      -2.66684287683997
C         0.19087880034296       3.71709608340577       2.51029308510250
H        -0.76454722060052       4.18233223343139       2.76568041986688
H         0.97668356794673       4.30549774082836       2.99169983358188
H         0.20522314591927       2.71122118958874       2.93895014925401
C         5.19719248352110       2.36437942500265       1.59753149582514
H         5.95803208887826       1.81539906576422       1.03146619037887
C         3.18376704929145       1.59837869298071      -3.60483364754195
H         3.15416260227203       1.05023168056174      -4.55104767667931
H         4.21805767157027       1.90393269896840      -3.41874484172652
H         2.57850973178528       2.50055357985468      -3.71068470330411
C         5.03334395805440       1.67499710118253       2.95838348856163
H         5.98004661391155       1.67467023603838       3.50570238117541
H         4.70375121682656       0.64031917833589       2.83590934077288
H         4.29031936143953       2.19546804717632       3.56958986588709
C        -2.90031726081560      -0.00066331238264      -0.89415714823524
C         3.49175420904093      -0.58252449067824      -2.38981244016152
H         3.31315226229148      -1.17683653897498      -3.29023781415722
H         3.21628732996239      -1.18299589770075      -1.52022817654538
H         4.56577608119703      -0.38276433278683      -2.34367870134525
C        -2.97577417006089      -1.34224277068976      -1.32253815156398
C        -3.82531580619380      -2.21924493585937      -0.64474301056363
H        -3.88800048411621      -3.25383444117104      -0.96556347108396
C        -4.59527826143974      -1.81112938343577       0.44177346796176
C        -4.50526350483689      -0.48239333689452       0.85263061739292
H        -5.10082505724231      -0.14666878563678       1.69499916734967
C        -3.67029080738031       0.43091076747907       0.20985490876339
C        -3.65587498767133       1.88305639103395       0.65624833650814
H        -2.77369101342433       2.35342296954319       0.21522908718541
C        -2.19183522827656      -1.81624211895347      -2.53328184795966
H        -1.32560707355697      -1.15456841210003      -2.63383597803341
C        -3.55871464933450       2.05113049774002       2.17556604917267
H        -2.69718618522037       1.51193765356359       2.57898016117312
H        -4.45591287594575       1.68833125400071       2.68425114047555
H        -3.44646061768434       3.10941264038243       2.42617563500318
C        -3.04413954511492      -1.66551492006600      -3.80317632176985
H        -3.36580232244039      -0.63207206216406      -3.94507687680090
H        -3.93779967374313      -2.29349188827644      -3.73415158921652
H        -2.47566806513488      -1.97393323272762      -4.68546531939031
C        -4.89027730247446       2.60984174957036       0.10261452700803
H        -4.92761185678399       2.54043170428667      -0.98729661293066
H        -4.87160868595009       3.66740253373674       0.38129752946053
H        -5.80719423495147       2.16555669512098       0.50194552036850
C        -1.67864829690879      -3.25386339171796      -2.40948146070354
H        -2.49530951785225      -3.97932295579094      -2.45691020183599
H        -1.13530418391014      -3.40447055524329      -1.47399774038539
H        -1.00166975149819      -3.47696415075415      -3.23870684591053
C        -5.49780271636768      -2.79110244205802       1.16305932400532
H        -5.39938532399782      -3.75526133827865       0.65179708012399
C        -6.96912589704962      -2.36474815778356       1.08529820113200
H        -7.28831207901099      -2.24365546778139       0.04723263928819
H        -7.12712638831535      -1.41276194468955       1.60011185434959
H        -7.61042418011516      -3.11289076861633       1.55940389740746
C        -5.05950137672782      -2.98370837019698       2.62054410052913
H        -5.15495968939790      -2.04972354030839       3.18178426328468
H        -4.01660498366446      -3.30530545844012       2.67675641563322
H        -5.68116626519101      -3.73709376815999       3.11225437251356
