# Supplementary material for: Benchmark Study on the Calculation of 207Pb NMR Chemical Shifts
Source: Inorg Chem. 2024 Mar 6;63(11):5052–64. doi: 10.1021/acs.inorgchem.3c04539 (PMC10951955; doi:10.1021/acs.inorgchem.3c04539)
Supplement: Supplementary file 1 — ic3c04539_si_001.zip [file ic3c04539_si_001.zip › structures/07/ensemble/07_08.xyz]

  95
G(CENSO)=       -1598.60804384  G(xTB)=        -108.28315853        !CONF4
Pb   0.0300011695   1.4920867412   0.2945362129
C    2.7429861933  -1.3334025903  -1.5546336643
C    4.0797386028   0.0198523691   0.4925562602
C   -3.2474912306   1.0344900472  -0.0443216366
C   -2.0548704723   0.3917380867   0.3634725461
C   -3.8649129217   2.5637804451  -1.9527623763
C   -4.4526091522   0.3166253484  -0.0966248321
C    2.6554317962   0.0613626911  -1.4911915675
C    3.4993653524  -2.0648406065  -0.6367669636
C   -4.5403050642  -1.0251773657   0.2378419815
C    0.3083947549   0.7348389470  -1.9238540718
C    1.7491370463   0.8288877141  -2.4608682938
C    4.1544084153  -1.3682077915   0.3809925153
C    3.3362004180   0.7189139753  -0.4620293375
C   -3.3967709404   2.5131772474  -0.4832616140
C   -0.9692570352  -1.8814053115   1.1940004075
C   -2.1392280211  -0.9785552366   0.7239913220
C   -3.3648915731  -1.6455503062   0.6466037954
C    0.3709376800  -1.1713925973   1.3956492594
C    2.1502064751   2.3079143906  -2.5749243835
C    3.6705811913  -3.5842701708  -0.7365812968
C    4.7975420533   0.7237154996   1.6480097214
C   -2.1220159475   3.3538235333  -0.3972089995
C    6.3028431655   0.3991729503   1.5981597917
C   -0.7413624406  -2.9907751437   0.1473442837
C   -5.8463715012  -1.8217018609   0.1777593042
C   -4.4355645980   3.2174573061   0.4165421821
C   -1.3201313243  -2.5210800238   2.5553399182
C    1.8243212764   0.2270797741  -3.8805023191
C   -6.1790988503  -2.3623854045   1.5816733250
C    4.6347662871   2.2477289265   1.5996881192
C    4.2075895999   0.2206458398   2.9800687389
C   -5.6791559947  -3.0028943464  -0.7974127076
C   -7.0287890068  -0.9702264732  -0.2998302004
C    2.7773123381  -4.2056202195  -1.8169737628
C    5.1409130826  -3.8883395381  -1.0877724045
C    3.3275663567  -4.2502562345   0.6090744232
H    2.2083910673  -1.8565812306  -2.3374976052
H   -4.8338726944   2.0763875197  -2.0898568294
H   -3.1405708973   2.0579153734  -2.6013899741
H   -3.9608405804   3.6042937578  -2.2863404238
H   -5.3497376024   0.8312634004  -0.4182820820
H   -0.0404022256  -0.3049765419  -1.9196066714
H   -0.3800591013   1.3069320518  -2.5621324148
H    4.7451602276  -1.9230222267   1.1040132386
H    3.2899210888   1.7981725223  -0.4045723193
H   -3.4069610553  -2.6973125953   0.9122758704
H    0.3002163835  -0.3631839613   2.1346471105
H    0.8130697427  -0.8352262375   0.4439051037
H    1.1142268964  -1.8745402196   1.7881477617
H    2.0070736344   2.8534232639  -1.6355712800
H    1.5208430880   2.7949391361  -3.3277073352
H    3.1973122931   2.4192318937  -2.8794373430
H   -1.7308940316   3.4048687210   0.6263715145
H   -2.3367267394   4.3869075189  -0.6928291110
H   -1.3584575446   3.0107624678  -1.1131387187
H    6.8256350866   0.9069423090   2.4171603161
H    6.7385926021   0.7346511178   0.6506660601
H    6.4906108582  -0.6745342628   1.6952502745
H   -1.6383113220  -3.5977591289  -0.0042582673
H    0.0673295428  -3.6577002199   0.4687510205
H   -0.4616043762  -2.5541084403  -0.8181879039
H   -5.4234936170   2.7553782632   0.3481708587
H   -4.5388046258   4.2688693744   0.1225632553
H   -4.1197903636   3.1816406023   1.4652553843
H   -2.2083004418  -3.1554487941   2.5027880287
H   -1.5050055592  -1.7452295186   3.3067403188
H   -0.4875355652  -3.1452552935   2.9012897635
H    1.4341408093  -0.7937370837  -3.9161631013
H    2.8555364676   0.2166185086  -4.2556336814
H    1.2149988596   0.8293456007  -4.5631533016
H   -5.3917480837  -3.0243866046   1.9554816592
H   -7.1157622338  -2.9321049565   1.5571381634
H   -6.2943649717  -1.5386499634   2.2947920289
H    5.1636812861   2.6961271328   2.4475156539
H    3.5820389238   2.5448132749   1.6693111070
H    5.0563371448   2.6718273339   0.6816004116
H    3.1345841015   0.4391219320   3.0309281899
H    4.7008971865   0.7154657927   3.8250485905
H    4.3383276800  -0.8598568451   3.0966406249
H   -5.4318369665  -2.6418026877  -1.8017918482
H   -6.6094238577  -3.5803986369  -0.8568315030
H   -4.8821896972  -3.6811773496  -0.4768654295
H   -7.9338808332  -1.5867616520  -0.3255805679
H   -6.8638333494  -0.5778198993  -1.3095288300
H   -7.2191454319  -0.1271874679   0.3736794687
H    3.0246514359  -3.8294537179  -2.8153940736
H    1.7164620389  -4.0097119055  -1.6250118202
H    2.9216808133  -5.2912376123  -1.8279377551
H    5.2949900893  -4.9705796116  -1.1742453983
H    5.8209250600  -3.5074477031  -0.3188011585
H    5.4138734004  -3.4227846223  -2.0411035718
H    2.2943409301  -4.0320756200   0.8987107832
H    3.9832568846  -3.9096618017   1.4158094563
H    3.4373610320  -5.3377880626   0.5279310246
