# Supplementary material for: Benchmark Study on the Calculation of 207Pb NMR Chemical Shifts
Source: Inorg Chem. 2024 Mar 6;63(11):5052–64. doi: 10.1021/acs.inorgchem.3c04539 (PMC10951955; doi:10.1021/acs.inorgchem.3c04539)
Supplement: Supplementary file 1 — ic3c04539_si_001.zip [file ic3c04539_si_001.zip › structures/07/ensemble/07_06.xyz]

  95
G(CENSO)=       -1598.60877407  G(xTB)=        -108.28295866        !CONF73
Pb  -0.0273238375   1.3076760041   0.5428645790
C    3.4467777601   0.8534310889  -0.2827848281
C    3.6089461720  -1.8842458388  -0.8010094555
C   -3.2959085218   1.0819481621   0.1858935956
C   -2.1363381227   0.2826684917   0.3846268754
C   -2.9347311726   2.9438238648   1.8469932095
C   -4.5039976844   0.4752864086  -0.1495766059
C    2.7208201020   0.3242469011  -1.3453493892
C    4.2493337506   0.0496146246   0.5416708853
C   -4.6359491282  -0.9087586040  -0.2910837462
C    0.3389593739   0.9016781153  -1.7436960127
C    1.7827109236   1.1853728364  -2.1979371359
C    4.3188931964  -1.3101185573   0.2647639868
C    2.8096520620  -1.0569522687  -1.5825718200
C   -3.2782563959   2.6172132116   0.3810764974
C   -1.1700366377  -2.1499050930   0.6336769646
C   -2.2751622941  -1.1145948251   0.3153907064
C   -3.5154353140  -1.6791284281  -0.0354001498
C   -0.8610422996  -2.9974535483  -0.6158741356
C    2.0716398887   2.6858384397  -2.0443228150
C    5.0152937215   0.6984150776   1.6979844587
C    3.7658357308  -3.3828882347  -1.0772390062
C   -4.6414496017   3.2711001107   0.0893705262
C    5.2456843887  -3.6821273934  -1.3905318480
C   -1.6636290776  -3.0769163259   1.7670887491
C   -5.9901576880  -1.5029365302  -0.6879036997
C   -2.2753094406   3.3037085436  -0.5670931774
C    0.1502913349  -1.5470476021   1.1224284398
C    1.9488305641   0.8435829880  -3.6952013351
C   -6.4208812579  -0.9267043307  -2.0506730548
C    3.3385329983  -4.1904160939   0.1629747072
C    2.9218101162  -3.8520248684  -2.2678979003
C   -7.0426062439  -1.1341308985   0.3758146596
C   -5.9462275804  -3.0309967735  -0.8075228332
C    5.8516937281  -0.3141543203   2.4892694829
C    5.9670120239   1.7753677864   1.1412429986
C    4.0112973289   1.3546482084   2.6653259113
H    3.4014758930   1.9185367776  -0.0852860870
H   -3.7058105032   2.5426959229   2.5134087872
H   -2.8777923096   4.0291495069   1.9949972740
H   -1.9778274161   2.5096818607   2.1541592452
H   -5.3830736079   1.0859175089  -0.3122502666
H    0.0656164532  -0.1443475239  -1.9245170433
H   -0.3718585184   1.5256995274  -2.3019504121
H    4.9441609295  -1.9478979482   0.8790215775
H    2.2392747074  -1.4832141326  -2.3989824158
H   -3.5944106455  -2.7576056269  -0.1072283154
H   -1.7476751092  -3.5263348837  -0.9771801276
H   -0.0938675582  -3.7469942355  -0.3858281592
H   -0.4897895268  -2.3657430486  -1.4303598474
H    1.8899525755   3.0438688648  -1.0243205283
H    1.4063831149   3.2495980852  -2.7074162865
H    3.1067476699   2.9284266849  -2.3116560461
H   -4.9493902880   3.1303120584  -0.9527128582
H   -4.5656626496   4.3480524562   0.2727764260
H   -5.4279849260   2.8821560041   0.7434551461
H    5.8965220580  -3.4285682257  -0.5479955898
H    5.5793795817  -3.1067954935  -2.2610044775
H    5.3769196738  -4.7483340446  -1.6098352171
H   -2.5597068838  -3.6346146489   1.4833207102
H   -1.9002740190  -2.4933529682   2.6637861473
H   -0.8846591227  -3.8050892541   2.0230237604
H   -1.2220064006   3.2075606307  -0.2590640562
H   -2.4467384265   4.3861827998  -0.5782239373
H   -2.3632577318   2.9230047232  -1.5888201199
H    0.7001473074  -1.0358213728   0.3152453630
H    0.8341320440  -2.3426527108   1.4384020043
H    0.0042588681  -0.9053090564   2.0011387102
H    1.3049671791   1.4981849223  -4.2929665086
H    1.6591539785  -0.1873425074  -3.9161801245
H    2.9864719959   0.9867291757  -4.0220722176
H   -7.3890786416  -1.3451699753  -2.3503921871
H   -5.6841661998  -1.1721211878  -2.8235342079
H   -6.5220130553   0.1624960031  -2.0145024480
H    3.9319455196  -3.9287657554   1.0444497388
H    3.4658235990  -5.2633187607  -0.0228845885
H    2.2845075178  -4.0074498756   0.3980748590
H    3.0679196111  -4.9273940462  -2.4157214914
H    3.2125302325  -3.3455683688  -3.1947856023
H    1.8529728512  -3.6807381529  -2.0996456867
H   -7.1632914338  -0.0499578376   0.4653819114
H   -6.7517761730  -1.5240687093   1.3574795020
H   -8.0170353288  -1.5606008105   0.1091513800
H   -5.6854428524  -3.5049180965   0.1453479626
H   -5.2256114313  -3.3565200517  -1.5660329209
H   -6.9335369702  -3.4015923387  -1.1038586102
H    5.2265674597  -1.0935180661   2.9388813111
H    6.3743396593   0.2027368857   3.3011747360
H    6.6084004823  -0.7950895510   1.8595114064
H    5.4223613695   2.5653944851   0.6152143403
H    6.6827257826   1.3328718576   0.4396610073
H    6.5286032546   2.2413154428   1.9594240138
H    3.3179635896   0.6072301237   3.0674152674
H    3.4173961668   2.1286794823   2.1693280781
H    4.5426273958   1.8199821471   3.5039573905
