# Supplementary material for: Benchmark Study on the Calculation of 207Pb NMR Chemical Shifts
Source: Inorg Chem. 2024 Mar 6;63(11):5052–64. doi: 10.1021/acs.inorgchem.3c04539 (PMC10951955; doi:10.1021/acs.inorgchem.3c04539)
Supplement: Supplementary file 1 — ic3c04539_si_001.zip [file ic3c04539_si_001.zip › structures/07/ensemble/07_10.xyz]

  95
G(CENSO)=       -1598.60789866  G(xTB)=        -108.28326489        !CONF17
Pb  -0.0152665313  -0.9553519860   0.4704563312
C    3.7018470515  -1.0296072695  -0.8290032669
C    3.7862776397   1.6449520441  -0.0309653075
C   -2.6255978998   1.1056888906   0.6025407822
C   -2.2595663847  -0.2288897842   0.3082769149
C   -2.3267659992   2.7712039459   2.4811947431
C   -3.9341939481   1.5500023162   0.3560853808
C    2.7737280861  -0.1393464939  -1.3538222473
C    4.6766589063  -0.6236578739   0.0958413909
C   -4.9217311093   0.7232211738  -0.1553319952
C    0.3029706657  -0.2111725449  -1.7359087974
C    1.6762351641  -0.5665756262  -2.3327346093
C    4.7021645133   0.7110759086   0.4796935532
C    2.8346857730   1.2022618739  -0.9419633310
C   -1.7031061721   2.2065150556   1.1852814361
C   -3.1082309241  -2.5779801013  -0.5922892236
C   -3.2685285293  -1.0844258239  -0.2085761842
C   -4.5589120759  -0.5923316851  -0.4213027031
C   -4.0900450958  -3.4303085581   0.2402766930
C    1.8836856918   0.1713042924  -3.6747492146
C    5.6571395899  -1.6617716473   0.6490084990
C    3.8733484826   3.1025259150   0.4303238141
C   -1.5444302856   3.3423604618   0.1533863492
C    2.7885024281   3.9831982429  -0.2008245243
C   -1.7188897355  -3.1698756986  -0.3516694678
C   -6.3554397420   1.1898700115  -0.4208050139
C   -0.2941361785   1.7483505619   1.5649897805
C   -3.4113221679  -2.7578572707  -2.0947311411
C    1.7054944671  -2.0732430228  -2.6161865568
C   -6.6892145535   0.9938030829  -1.9121765495
C    3.7133727149   3.1648580001   1.9617504931
C    5.2482718780   3.6787531579   0.0390589692
C   -6.5626059897   2.6689413717  -0.0736423383
C   -7.3286944147   0.3541621053   0.4329950158
C    6.4565454192  -2.2815821574  -0.5135027023
C    6.6536205673  -1.0565723075   1.6449144845
C    4.8667888275  -2.7692349619   1.3733968652
H    3.6717739183  -2.0702198339  -1.1311218983
H   -1.6719438431   3.5388621658   2.9104099078
H   -2.4567009266   1.9744140140   3.2220339411
H   -3.3031053622   3.2295121163   2.3069064734
H   -4.1823372188   2.5817328271   0.5733751961
H   -0.5087723065  -0.6169064816  -2.3537518123
H    0.1490260560   0.8741058374  -1.6942236897
H    5.4469225371   1.0470755552   1.1920274568
H    2.1160011445   1.9034670485  -1.3518729685
H   -5.3160558093  -1.2622923245  -0.8171234486
H   -3.8876528619  -3.3101043556   1.3104637961
H   -3.9809593646  -4.4911791019  -0.0153057805
H   -5.1316073711  -3.1506118475   0.0631569742
H    1.8342238892   1.2564577168  -3.5417819969
H    1.1002584612  -0.1178375060  -4.3849363341
H    2.8591034304  -0.0740039837  -4.1132726689
H   -2.5056322228   3.7956558636  -0.1041521165
H   -1.0958310464   2.9611261973  -0.7713183241
H   -0.8952098529   4.1317848586   0.5523764557
H    2.8723024844   4.0110489239  -1.2927136625
H    2.8922335547   5.0093465501   0.1677692145
H    1.7820848493   3.6365771126   0.0594481523
H   -1.4303225546  -3.1272702935   0.7061522105
H   -0.9636090722  -2.7092295786  -1.0077055156
H   -1.7132005196  -4.2315338552  -0.6230406445
H    0.2486006738   2.5784131661   2.0310804382
H    0.3127105784   1.4886705682   0.6822486280
H   -0.3064049457   0.9381654215   2.3042618567
H   -2.7271562000  -2.1507206209  -2.6984601499
H   -4.4325894192  -2.4593770666  -2.3457067459
H   -3.2873149686  -3.8085671938  -2.3839751638
H    2.6437368000  -2.3852291750  -3.0889303691
H    0.8869263143  -2.3279581549  -3.2983830392
H    1.5725724800  -2.6627933811  -1.7000371503
H   -6.0013935946   1.5702331726  -2.5405813938
H   -7.7119545949   1.3305314121  -2.1195883595
H   -6.6152145860  -0.0575846546  -2.2075206925
H    2.7525762311   2.7360508997   2.2674385354
H    3.7521670783   4.2055638859   2.3043944598
H    4.5056784586   2.6120295951   2.4754499097
H    6.0667571504   3.1217900756   0.5056305658
H    5.3253178231   4.7243335431   0.3600784108
H    5.3881563703   3.6397257000  -1.0467480078
H   -5.9161291691   3.3198801599  -0.6728165653
H   -6.3685259124   2.8671496671   0.9863564813
H   -7.6012528022   2.9492542415  -0.2799097329
H   -7.2600408636  -0.7120884572   0.1952684505
H   -8.3621242714   0.6739211326   0.2535080096
H   -7.1090779372   0.4769430552   1.4993081278
H    7.1654338501  -3.0248385997  -0.1299173551
H    7.0213576074  -1.5100528449  -1.0482967952
H    5.8020186921  -2.7817298231  -1.2339097407
H    7.3265030091  -1.8410851272   2.0072718131
H    6.1459961647  -0.6256708767   2.5149650617
H    7.2692346063  -0.2783227604   1.1803525206
H    5.5548524341  -3.5181875539   1.7829755738
H    4.1749226960  -3.2808920799   0.6971436100
H    4.2816577006  -2.3486594601   2.1987011320
