# Supplementary material for: Benchmark Study on the Calculation of 207Pb NMR Chemical Shifts
Source: Inorg Chem. 2024 Mar 6;63(11):5052–64. doi: 10.1021/acs.inorgchem.3c04539 (PMC10951955; doi:10.1021/acs.inorgchem.3c04539)
Supplement: Supplementary file 1 — ic3c04539_si_001.zip [file ic3c04539_si_001.zip › structures/07/ensemble/07_11.xyz]

  95
G(CENSO)=       -1598.60787734  G(xTB)=        -108.28267324        !CONF75
Pb   0.0544718028  -0.0251321533   0.9697248126
C    2.7591938365  -0.1278683824  -1.7169499490
C    4.6660473635   0.1331245998   0.3081086477
C   -2.8014233481   0.9778908856  -0.3431114334
C   -2.2604446328  -0.0008176521   0.5283328017
C   -0.6934631571   1.8257278699  -1.5245030473
C   -4.1234712566   0.8665514669  -0.7867328190
C    2.8160460222  -1.0974004212  -0.7021458795
C    3.6267683169   0.9576882188  -1.7401226876
C   -4.9564179035  -0.1756769199  -0.3880083638
C    0.3766768194  -1.6551457473  -0.6889995025
C    1.8001225617  -2.2436679120  -0.7112809183
C    4.5732859396   1.0740900310  -0.7094480995
C    3.7773736528  -0.9532063623   0.2901527817
C   -1.9901235551   2.2185414383  -0.7899435709
C   -2.7637245723  -2.1071163489   2.0347915573
C   -3.1185209763  -1.0229543026   0.9891143483
C   -4.4341355197  -1.0922791177   0.5134194616
C   -2.8733882286  -3.5082128680   1.4010605581
C    2.0076128040  -3.0916322342  -1.9864085921
C    3.5817162802   2.0284184523  -2.8340673162
C    5.6872537980   0.2420730061   1.4439502368
C   -1.6581967955   3.0849333542   0.4399537895
C    6.5744786726   1.4862997538   1.3185481528
C   -3.7447341645  -2.0022975758   3.2231812641
C   -6.3998529914  -0.3229956416  -0.8786729835
C   -2.7662124422   3.1186396644  -1.7697516728
C   -1.3593537303  -1.9833205758   2.6302836497
C    1.9623758952  -3.1719948954   0.4983451535
C   -6.7941440967   0.7712760055  -1.8783149966
C    4.9421483180   0.3177124427   2.7910594473
C    6.5982007643  -1.0008468899   1.4327476794
C   -7.3590094292  -0.2424139118   0.3247604718
C   -6.5664521343  -1.6890579625  -1.5717491932
C    3.2361096187   3.3876574443  -2.1952823192
C    4.9584042617   2.1231130680  -3.5203688638
C    2.5358346942   1.7217160105  -3.9121370676
H    2.0133235554  -0.2361986036  -2.4965693753
H   -0.2787816150   2.6985014421  -2.0419295315
H   -0.8699466835   1.0342927574  -2.2595316333
H    0.1273130248   1.5010110042  -0.8642851595
H   -4.5205776210   1.6082158663  -1.4639946371
H   -0.3712144841  -2.4491693376  -0.5725879694
H    0.1435368570  -1.1383539253  -1.6274245833
H    5.2473642418   1.9229681602  -0.7140574524
H    3.8404187793  -1.6904060276   1.0823424692
H   -5.0760673340  -1.8955147438   0.8631834411
H   -2.1901053687  -3.6011259918   0.5497737129
H   -3.8857898646  -3.7113859244   1.0407455337
H   -2.6160854200  -4.2806228054   2.1361002683
H    1.8663192493  -2.4906339431  -2.8899448383
H    1.2825903550  -3.9136023993  -2.0110352151
H    3.0181608249  -3.5180563552  -2.0155344989
H   -2.5801558557   3.4518540139   0.9034852096
H   -1.0485023275   3.9486548344   0.1473527654
H   -1.1071854494   2.5246484390   1.2022652686
H    5.9852615811   2.4093795074   1.3528396249
H    7.1552998293   1.4783750205   0.3895042199
H    7.2828037030   1.5125208503   2.1534875214
H   -3.4946120647  -2.7499800703   3.9854259968
H   -4.7807595396  -2.1715175619   2.9190917924
H   -3.6868177611  -1.0084961374   3.6809876456
H   -2.1457637332   3.9844538453  -2.0242048910
H   -3.6925151427   3.4989574778  -1.3283521277
H   -3.0097956334   2.5961632813  -2.7015705626
H   -1.2197010266  -2.7249165518   3.4248889451
H   -1.1970661665  -1.0014709460   3.0938646797
H   -0.5844350965  -2.2247799814   1.8866046441
H    2.9412538296  -3.6647349741   0.5101448023
H    1.1950870002  -3.9532216951   0.4598147474
H    1.8421414947  -2.6329902589   1.4467361919
H   -6.1569150690   0.7538664041  -2.7694999302
H   -6.7375143759   1.7697027864  -1.4306336865
H   -7.8278277643   0.6112380181  -2.2035828318
H    4.2761771238   1.1873723707   2.8153769125
H    5.6597128000   0.4077490521   3.6151494505
H    4.3355051993  -0.5756579477   2.9684685968
H    7.1334441853  -1.0785023905   0.4799816256
H    6.0265221249  -1.9230485451   1.5753159740
H    7.3374419353  -0.9342392214   2.2396620979
H   -7.1641727809  -1.0393711689   1.0494241905
H   -8.3986019242  -0.3380662708  -0.0108827141
H   -7.2496717371   0.7175726869   0.8412433573
H   -6.3499597054  -2.5167748452  -0.8890387541
H   -5.8887580859  -1.7721685651  -2.4285161321
H   -7.5953136740  -1.8091771369  -1.9314973390
H    3.9867350610   3.6888822682  -1.4579339259
H    2.2662101392   3.3396539805  -1.6873299124
H    3.1850017786   4.1670412671  -2.9648417432
H    5.2329233292   1.1620921746  -3.9689724526
H    5.7464441372   2.4047494249  -2.8155362449
H    4.9318571641   2.8792890547  -4.3137147899
H    2.5518172010   2.5126107001  -4.6696350497
H    1.5231314559   1.6805104482  -3.4972050819
H    2.7419196874   0.7707916405  -4.4157361522
