# Supplementary material for: Benchmark Study on the Calculation of 207Pb NMR Chemical Shifts
Source: Inorg Chem. 2024 Mar 6;63(11):5052–64. doi: 10.1021/acs.inorgchem.3c04539 (PMC10951955; doi:10.1021/acs.inorgchem.3c04539)
Supplement: Supplementary file 1 — ic3c04539_si_001.zip [file ic3c04539_si_001.zip › structures/07/ensemble/07_01.xyz]

  95
G(CENSO)=       -1598.60916364  G(xTB)=        -108.28291345        !CONF23
Pb  -0.0009743261  -1.4092512747  -0.3324306526
C    3.2949625839  -0.4877531162  -0.7055378709
C    3.5782731573   2.1367952345   0.2084399819
C   -2.1457685605   0.7669072021   0.9529852023
C   -2.0650939453  -0.4387338140   0.2339090671
C   -0.7091843503   2.8450864665   1.0582553451
C   -3.3805196565   1.4317695019   1.0694701346
C    2.6629298232   0.5468569873  -1.4027789538
C    4.0457126034  -0.2468300985   0.4484252638
C   -4.5488368736   0.9296103652   0.5247648388
C    0.2989406899   0.1662760244  -2.0512553488
C    1.7399049266   0.2524864722  -2.5910075828
C    4.1786811612   1.0715979883   0.8830516103
C    2.8127610631   1.8525248731  -0.9241168008
C   -0.9758168414   1.4640432856   1.6882910000
C   -3.3078629585  -2.3785349686  -0.9710081799
C   -3.2691160068  -0.9927789889  -0.2827666183
C   -4.4685572417  -0.3011301155  -0.1319850267
C   -2.3786696243  -2.4330142481  -2.2000184838
C    1.8363323493   1.3643868814  -3.6570723065
C    4.7123531823  -1.3745151246   1.2419343618
C    3.8079343178   3.5662579066   0.7100145989
C    0.3425659082   0.6856650744   1.6762190521
C    5.3079905048   3.8994264911   0.5817839870
C   -4.7096576267  -2.7470816124  -1.4908912432
C   -5.8992388147   1.6428763387   0.6325443917
C   -1.3508288883   1.6466654023   3.1760209000
C   -2.9109638815  -3.4666834538   0.0447997276
C    2.1012396511  -1.0705171974  -3.2852909000
C   -6.8954751352   0.7419320344   1.3882649147
C    3.0144395803   4.6044998998  -0.0920738199
C    3.3906800518   3.6812186523   2.1883003726
C   -6.4414623809   1.9255321103  -0.7819106571
C   -5.7982073616   2.9768766907   1.3817396190
C    4.1313113528  -1.3914691044   2.6693516495
C    4.4755439791  -2.7535960907   0.6146391776
C    6.2322330098  -1.1307879800   1.3093146367
H    3.2054346635  -1.5019057906  -1.0713121809
H   -0.4116989550   2.7413765966   0.0090423130
H    0.0993566002   3.3572893843   1.5932218079
H   -1.5951372103   3.4855096000   1.0966008367
H   -3.4158711006   2.3721058297   1.6068042166
H   -0.3975377588  -0.1020774954  -2.8572921786
H   -0.0254269217   1.1313558041  -1.6451686009
H    4.7736825422   1.2764846934   1.7683785446
H    2.3200150862   2.6621552124  -1.4473114125
H   -5.3821834578  -0.7189089287  -0.5353699959
H   -2.4804184231  -1.5385538774  -2.8214099037
H   -2.6103845728  -3.3135034824  -2.8101461346
H   -1.3122167263  -2.5588291089  -1.9537130541
H    1.4724286360   2.3256887913  -3.2838874421
H    1.2142737310   1.0968895267  -4.5180724723
H    2.8688844120   1.4963299375  -4.0044780749
H    0.2221528024  -0.3247253338   2.0887328541
H    1.0849938300   1.1862224083   2.3079451888
H    0.8139420068   0.6799495556   0.6806382792
H    5.6335436195   3.8170453896  -0.4609589371
H    5.9219482415   3.2203222654   1.1819960279
H    5.4996021053   4.9233458473   0.9241812640
H   -5.0606564869  -2.0452227685  -2.2555988116
H   -5.4475106688  -2.7844437175  -0.6835305584
H   -4.6702590527  -3.7433309987  -1.9438762686
H   -2.2316512035   2.2801297664   3.3074133608
H   -0.5200766745   2.1160194818   3.7165290665
H   -1.5610872319   0.6766323193   3.6402013824
H   -1.9238801774  -3.2833461323   0.4814668361
H   -2.8912997412  -4.4522261283  -0.4364582914
H   -3.6334264992  -3.4967627046   0.8674413434
H    3.1466166042  -1.0797623606  -3.6149772587
H    1.4625032367  -1.2017726373  -4.1654215110
H    1.9390039525  -1.9404673519  -2.6394350547
H   -7.0563448969  -0.2075327673   0.8680456178
H   -7.8660251949   1.2439021886   1.4805486607
H   -6.5255778569   0.5173084485   2.3947674949
H    3.3116996596   4.6168222151  -1.1462570055
H    3.2039719256   5.6024235271   0.3175461450
H    1.9357773410   4.4193474504  -0.0377169195
H    3.5555592497   4.7038217767   2.5470963449
H    3.9641585088   3.0054891769   2.8298920256
H    2.3286755724   3.4435472286   2.3112051663
H   -6.5857435319   1.0015767259  -1.3506595708
H   -5.7468018704   2.5616922110  -1.3414089775
H   -7.4085939692   2.4388600325  -0.7217639531
H   -5.4533165662   2.8375048519   2.4123598193
H   -6.7865709500   3.4474362497   1.4225032476
H   -5.1174915573   3.6727925494   0.8788532568
H    4.5880433256  -2.1977948533   3.2552815768
H    3.0480385648  -1.5570368150   2.6406837415
H    4.3152042870  -0.4474509754   3.1918071859
H    3.4083238864  -2.9993601311   0.5685096008
H    4.9673408903  -3.5187872104   1.2247043329
H    4.8913711182  -2.8163286613  -0.3970729020
H    6.7193145305  -1.9374889319   1.8695704647
H    6.4702007969  -0.1853483913   1.8064728404
H    6.6631600276  -1.1014925719   0.3025236203
