# Supplementary material for: Benchmark Study on the Calculation of 207Pb NMR Chemical Shifts
Source: Inorg Chem. 2024 Mar 6;63(11):5052–64. doi: 10.1021/acs.inorgchem.3c04539 (PMC10951955; doi:10.1021/acs.inorgchem.3c04539)
Supplement: Supplementary file 1 — ic3c04539_si_001.zip [file ic3c04539_si_001.zip › structures/07/ensemble/07_05.xyz]

  95
G(CENSO)=       -1598.60890171  G(xTB)=        -108.28273466        !CONF88
Pb  -0.0168812560   1.4867535276   0.1183307039
C    2.7920990082  -1.4912011661  -1.3801824482
C    4.0895744950   0.0204245869   0.5798715887
C   -3.2803805068   1.0709050886  -0.0275113419
C   -2.0851358199   0.3906527735   0.3167649035
C   -2.9484371165   3.3395354790   1.0208442251
C   -4.4864847546   0.3670061333  -0.1065357682
C    2.6931829337  -0.0919078983  -1.4240976949
C    3.5356612358  -2.1430490865  -0.4010625618
C   -4.5691670419  -0.9982903642   0.1547797274
C    0.3490421227   0.5064096418  -1.9887226659
C    1.8089025950   0.5873957454  -2.4760809478
C    4.1754123617  -1.3666456601   0.5760693941
C    3.3491553791   0.6407970420  -0.4378544605
C   -3.3154685899   2.5981298829  -0.2788824135
C   -1.0095315917  -1.8625920434   1.1599292139
C   -2.1715886571  -0.9777866800   0.6479861048
C   -3.4017971907  -1.6397622088   0.5438706044
C   -1.4057440113  -2.4870030566   2.5163508402
C    2.1944418771   2.0600251326  -2.6869688051
C    3.7135537225  -3.6644176663  -0.3758145394
C    4.7726529110   0.8864179302   1.6419139880
C   -4.7082934355   3.1032161756  -0.6996408489
C    5.5463142017   0.0524934750   2.6701181284
C    0.3048870032  -1.1165052260   1.4048946188
C   -5.8778110759  -1.7876170754   0.0520417133
C   -2.3597011853   3.0127815877  -1.4152321809
C   -0.7279283353  -2.9870967982   0.1449811764
C    1.9469453148  -0.1147272569  -3.8444888108
C   -7.0560685606  -0.9141959553  -0.3962599941
C    5.7644735472   1.8484068496   0.9596532176
C    3.7027935404   1.7029109663   2.3923846572
C   -6.2222159848  -2.3879665278   1.4288651759
C   -5.7076607564  -2.9263233763  -0.9718582718
C    3.2964696543  -4.2240389395   0.9974884207
C    2.8820872383  -4.3708189300  -1.4530663550
C    5.2003257189  -3.9912315009  -0.6219469421
H    2.2753200067  -2.0750310536  -2.1314915087
H   -1.9686369100   3.0372388654   1.4052751884
H   -3.6873946536   3.1242575754   1.8000127877
H   -2.9269765040   4.4232406616   0.8520895736
H   -5.3896605182   0.8909558259  -0.3826590743
H    0.0163808793  -0.5356447109  -1.9170919727
H   -0.3186557768   1.0158212049  -2.6968691613
H    4.7583171188  -1.8664676543   1.3409952017
H    3.2979796509   1.7237553535  -0.4563776241
H   -3.4485116582  -2.6993124053   0.7774414343
H   -1.6287641569  -1.7030747392   3.2486904519
H   -0.5806133533  -3.0972610328   2.9028347124
H   -2.2847637071  -3.1314647881   2.4362469231
H    2.0213790412   2.6706183109  -1.7940344032
H    1.5787734720   2.4823448242  -3.4885946156
H    3.2477208596   2.1633357692  -2.9727447068
H   -5.0390097445   2.6554857030  -1.6434045991
H   -4.6648421724   4.1883220754  -0.8407947426
H   -5.4637405651   2.9040960485   0.0667207594
H    6.0096569447   0.7204661110   3.4040076417
H    6.3455364812  -0.5313715592   2.2003194895
H    4.8875520542  -0.6336003654   3.2140048642
H    1.0401358577  -1.7852964074   1.8665741629
H    0.1736562965  -0.2783089906   2.1018824541
H    0.7912061067  -0.8102229099   0.4652693901
H   -1.3003579641   3.0642712239  -1.1165731767
H   -2.5858435180   4.0329279996  -1.7460843926
H   -2.4385384470   2.3393433236  -2.2733920669
H    0.0730281513  -3.6392698393   0.5123389026
H   -0.4133895212  -2.5697539222  -0.8177820901
H   -1.6127531254  -3.6064721843  -0.0281498899
H    1.5717731481  -1.1414611050  -3.8207036694
H    2.9921037848  -0.1362389608  -4.1782746653
H    1.3573666980   0.4272349821  -4.5918911343
H   -7.2556671159  -0.1057422768   0.3158019749
H   -7.9601025165  -1.5292576925  -0.4625944645
H   -6.8799825755  -0.4718796947  -1.3831043800
H    6.2657498378   2.4687304372   1.7118890199
H    5.2611980224   2.5168990317   0.2543751020
H    6.5287006279   1.2887341470   0.4092498936
H    4.1720688931   2.3216729254   3.1663240862
H    2.9780447903   1.0370903640   2.8751345668
H    3.1508628211   2.3650836353   1.7179504497
H   -7.1623976243  -2.9497988812   1.3741896673
H   -6.3363867828  -1.5957379464   2.1770189271
H   -5.4412781932  -3.0710217095   1.7774932249
H   -5.4562149726  -2.5230290140  -1.9590010042
H   -6.6377660334  -3.5004944737  -1.0595307308
H   -4.9118148418  -3.6175285299  -0.6772707746
H    3.9015954840  -3.8103800533   1.8096807157
H    3.4175229905  -5.3134068109   1.0118196720
H    2.2466038651  -3.9945608749   1.2081793429
H    3.0335418506  -5.4529227859  -1.3779092332
H    3.1796985950  -4.0637652805  -2.4615186936
H    1.8112641821  -4.1730074453  -1.3322318229
H    5.3552013460  -5.0767370394  -0.6183012465
H    5.8400597867  -3.5545172702   0.1515996503
H    5.5257466085  -3.5987871424  -1.5915424954
