# Supplementary material for: Benchmark Study on the Calculation of 207Pb NMR Chemical Shifts
Source: Inorg Chem. 2024 Mar 6;63(11):5052–64. doi: 10.1021/acs.inorgchem.3c04539 (PMC10951955; doi:10.1021/acs.inorgchem.3c04539)
Supplement: Supplementary file 1 — ic3c04539_si_001.zip [file ic3c04539_si_001.zip › structures/07/ensemble/07_13.xyz]

  95
G(CENSO)=       -1598.60730969  G(xTB)=        -108.28257573        !CONF101
Pb  -0.0222025164   0.7550457932  -0.5779454720
C    2.9582821266  -1.0613448089   1.3668016631
C    4.5631974015   0.6253495034  -0.1686009391
C   -3.2876681304   1.0751071912  -0.2743199594
C   -2.2762764854   0.0883280789  -0.4395138583
C   -1.8890404686   3.0895070407   0.4507225342
C   -4.5883225150   0.6873290087   0.0375537348
C    2.7383028240   0.3145822563   1.4196796661
C    3.9709083603  -1.6203324483   0.5799991609
C   -4.9563162130  -0.6517727150   0.1928924789
C    0.2588917354   0.3294876210   1.7138247532
C    1.5906957582   0.8614833573   2.2753703256
C    4.7581055129  -0.7605172046  -0.1833993030
C    3.5574386826   1.1441313777   0.6457253646
C   -3.0062148502   2.5823793334  -0.4831426071
C   -1.7307569367  -2.4771702367  -0.6219637514
C   -2.6523019311  -1.2638429376  -0.3548676599
C   -3.9765749855  -1.6044251155  -0.0226057159
C   -1.5671003592  -3.3081480842   0.6658897208
C    1.7758103505   0.4015220992   3.7389963009
C    4.1849663132  -3.1372619941   0.5948047071
C    5.4452693092   1.5156374089  -1.0493765260
C   -4.2328583911   3.4653983203  -0.1892227311
C    6.9235052867   1.3265838049  -0.6577653924
C   -0.3297823422  -2.1180295388  -1.1244954875
C   -6.4008112083  -1.0017643316   0.5599807403
C   -2.6188889947   2.8305268247  -1.9534620389
C   -2.3606243143  -3.3598442717  -1.7230418567
C    1.5443876698   2.3947557756   2.2789980231
C   -7.3481461498  -0.4775261058  -0.5368622938
C    5.2520407033   1.1147253801  -2.5251022003
C    5.1008117913   3.0036973512  -0.9118958624
C   -6.7619003054  -0.3388266942   1.9032100550
C   -6.6193695909  -2.5130956417   0.6980999958
C    4.5109706507  -3.5883733107   2.0319446282
C    2.9010861114  -3.8415304493   0.1170275529
C    5.3369541365  -3.5770697009  -0.3168525406
H    2.3266594338  -1.7173482124   1.9596241395
H   -1.9968849410   2.6973491257   1.4657407222
H   -1.8982321718   4.1846368977   0.4945038426
H   -0.8715215284   2.8572594133   0.0961602186
H   -5.3543439836   1.4406057552   0.1710137529
H   -0.5942275597   0.7671668159   2.2472571689
H    0.1891654145  -0.7580770588   1.8343177985
H    5.5441326144  -1.1706933216  -0.8071369400
H    3.3999354063   2.2138603725   0.6736553720
H   -4.2369861470  -2.6524017598   0.0673026457
H   -0.9053074527  -4.1646193160   0.4863548181
H   -2.5273537162  -3.6930080927   1.0215996622
H   -1.1338229848  -2.6982674117   1.4663157896
H    1.7609933882  -0.6892071869   3.8227355324
H    0.9614921420   0.7951302204   4.3581579262
H    2.7282618788   0.7615279861   4.1477119903
H   -4.5573512314   3.3812203404   0.8539847568
H   -5.0776691532   3.2209480809  -0.8404807561
H   -3.9699143420   4.5121007793  -0.3749595229
H    7.5631893539   1.9638978424  -1.2796661220
H    7.2489908429   0.2904480470  -0.7925090582
H    7.0826588342   1.5976808453   0.3917244885
H   -0.3654346252  -1.4818882728  -2.0181111728
H    0.2062447107  -3.0283655086  -1.4139898373
H    0.2986170461  -1.6792389727  -0.3324313737
H   -2.3699209687   3.8869904451  -2.1123469548
H   -3.4521597399   2.5672102345  -2.6135718077
H   -1.7557510063   2.2290710388  -2.2574488656
H   -3.3367616923  -3.7541597136  -1.4301188612
H   -1.7083666416  -4.2145473841  -1.9379070886
H   -2.4932520583  -2.7847704635  -2.6462547413
H    2.4632713642   2.8308634207   2.6874212505
H    0.7062717438   2.7281605675   2.9005819349
H    1.3912748799   2.8057270241   1.2734030230
H   -7.1029811301  -0.9272242504  -1.5053642481
H   -7.2805768042   0.6098080237  -0.6428075359
H   -8.3872067202  -0.7283904475  -0.2921293084
H    5.8649448840   1.7518111011  -3.1736809106
H    4.2029351471   1.2289402790  -2.8203589967
H    5.5420480151   0.0744754973  -2.7027255053
H    5.7586656059   3.5898918585  -1.5624708536
H    5.2429233079   3.3604406209   0.1142030053
H    4.0670721373   3.2091520687  -1.2118155911
H   -6.0971256615  -0.6923220435   2.6990610026
H   -7.7942331622  -0.5827792274   2.1809466615
H   -6.6763276764   0.7510960894   1.8512143036
H   -5.9842281849  -2.9438219451   1.4801971941
H   -6.4179146158  -3.0390366593  -0.2417298557
H   -7.6624851984  -2.7068300545   0.9706271979
H    5.4152807669  -3.0889815965   2.3965890783
H    4.6796676552  -4.6713979687   2.0592492759
H    3.6950730557  -3.3561986799   2.7232828098
H    3.0382224696  -4.9293137418   0.1287753313
H    2.6554427006  -3.5356065689  -0.9058562713
H    2.0452453477  -3.6029949118   0.7566706289
H    5.4447265802  -4.6658599536  -0.2662088796
H    6.2899573754  -3.1337407805  -0.0078323062
H    5.1517416850  -3.3090315602  -1.3629428223
