# Supplementary material for: Benchmark Study on the Calculation of 207Pb NMR Chemical Shifts
Source: Inorg Chem. 2024 Mar 6;63(11):5052–64. doi: 10.1021/acs.inorgchem.3c04539 (PMC10951955; doi:10.1021/acs.inorgchem.3c04539)
Supplement: Supplementary file 1 — ic3c04539_si_001.zip [file ic3c04539_si_001.zip › structures/07/ensemble/07_03.xyz]

  95
G(CENSO)=       -1598.60897074  G(xTB)=        -108.28283509        !CONF42
Pb   0.0053559167   1.4830061616   0.1327971977
C    2.8260341334  -1.4864557870  -1.3727305177
C    4.0089767784   0.0521924392   0.6383740497
C   -3.2573961001   1.0845881497  -0.0663390925
C   -2.0719160228   0.3940467150   0.2903096382
C   -2.9280902697   3.3219428550   1.0488441512
C   -4.4607857857   0.3839030908  -0.1972925816
C    2.6958742666  -0.0946555764  -1.4167515891
C    3.5479714130  -2.1256456195  -0.3626290781
C   -4.5506973601  -0.9878756599   0.0251176486
C    0.3602568063   0.5199788681  -1.9861766541
C    1.8190483778   0.5756239771  -2.4807335281
C    4.1239164409  -1.3377257479   0.6361177139
C    3.3028103429   0.6566500375  -0.4050898749
C   -3.2852719861   2.6184603185  -0.2744423904
C   -1.0203041961  -1.8783767594   1.1102735583
C   -2.1677373941  -0.9819991681   0.5851944661
C   -3.3951033164  -1.6399511962   0.4320044912
C    0.2907003159  -1.1402346094   1.3937550015
C    2.2206552397   2.0410224826  -2.7149292315
C    3.7591251066  -3.6431158017  -0.3351577518
C    4.6442314379   0.8608546156   1.7734274813
C   -4.6726078162   3.1401642398  -0.6928453651
C    3.9995785751   0.4376576026   3.1078332155
C   -0.7180043703  -2.9930585652   0.0902420418
C   -5.8560016327  -1.7728021461  -0.1377686899
C   -2.3184397289   3.0619914249  -1.3902273184
C   -1.4514301737  -2.5158518599   2.4498551791
C    1.9405608212  -0.1494488818  -3.8377514554
C   -7.0186879263  -0.8871614797  -0.6027335389
C    6.1586988541   0.5817748934   1.8236524773
C    4.4410777197   2.3712686067   1.6036321222
C   -6.2448423262  -2.4053928109   1.2124605785
C   -5.6539502110  -2.8869018387  -1.1827353836
C    5.2605112927  -3.9347015301  -0.5308634886
C    3.3075768284  -4.2170770023   1.0210752511
C    2.9805420596  -4.3643062133  -1.4418808808
H    2.3525258772  -2.0817870570  -2.1430307698
H   -1.9530196255   3.0059491537   1.4340591952
H   -3.6750601161   3.0873020908   1.8147058237
H   -2.9018986435   4.4098516106   0.9107674913
H   -5.3559311115   0.9157676469  -0.4841818205
H    0.0108665535  -0.5167399563  -1.9166354365
H   -0.3026831913   1.0429791879  -2.6888721908
H    4.6848477901  -1.8207505476   1.4309518723
H    3.2288687988   1.7355818691  -0.4329609086
H   -3.4490001233  -2.7045355754   0.6402240725
H    0.7988154640  -0.8242417480   0.4687669530
H    1.0134398489  -1.8167606922   1.8638186978
H    0.1466711092  -0.3097973530   2.0973097377
H    3.2776818645   2.1292032649  -2.9914643913
H    2.0440211670   2.6695671319  -1.8352653714
H    1.6168804129   2.4545032592  -3.5300450206
H   -4.9936735049   2.7262418664  -1.6551542479
H   -4.6261117827   4.2294103398  -0.7961315999
H   -5.4364537154   2.9154367468   0.0580217170
H    4.4337037541   1.0087683967   3.9369780222
H    4.1546471641  -0.6264940412   3.3116817987
H    2.9196136134   0.6247129853   3.0885330760
H   -1.5996269809  -3.6087122215  -0.1101596655
H    0.0726687228  -3.6510885975   0.4695209107
H   -0.3794066856  -2.5669126339  -0.8603830763
H   -2.5324349130   4.0951014433  -1.6872557671
H   -2.3992407598   2.4188984650  -2.2712489096
H   -1.2602433837   3.0910339908  -1.0848466939
H   -0.6395701012  -3.1364803102   2.8478228685
H   -2.3331749528  -3.1525526630   2.3414258280
H   -1.6857950380  -1.7390306730   3.1862179842
H    1.3535346644   0.3880969678  -4.5902082593
H    1.5512671281  -1.1704651527  -3.7956367787
H    2.9832923996  -0.1900457460  -4.1774014199
H   -7.9204024632  -1.4992585078  -0.7133582223
H   -6.8102584336  -0.4213481000  -1.5723145655
H   -7.2411882667  -0.0959039898   0.1217620912
H    6.3711573722  -0.4758855782   2.0074757528
H    6.6227136964   1.1627456533   2.6293260465
H    6.6344633471   0.8632409526   0.8778311460
H    4.9101152435   2.8968212575   2.4423090164
H    3.3781012660   2.6384629043   1.5958087883
H    4.8999261023   2.7412704195   0.6800370330
H   -7.1826487146  -2.9651626461   1.1136806302
H   -6.3835733511  -1.6311538032   1.9751548846
H   -5.4755587215  -3.0970821150   1.5699271559
H   -5.3711032749  -2.4603907985  -2.1514678199
H   -6.5812956602  -3.4573360185  -1.3135522629
H   -4.8683291957  -3.5861602248  -0.8798002575
H    5.4407936831  -5.0162743627  -0.5247436748
H    5.8623612578  -3.4851721130   0.2655111304
H    5.6100999854  -3.5312951748  -1.4874799166
H    3.8730588104  -3.7917014708   1.8554871768
H    3.4548198845  -5.3031904553   1.0369236486
H    2.2455072336  -4.0140902109   1.1946967764
H    1.9020485913  -4.1900403664  -1.3570175659
H    3.1528977265  -5.4430555934  -1.3636448266
H    3.3054914584  -4.0484484482  -2.4390929609
