# Supplementary material for: Benchmark Study on the Calculation of 207Pb NMR Chemical Shifts
Source: Inorg Chem. 2024 Mar 6;63(11):5052–64. doi: 10.1021/acs.inorgchem.3c04539 (PMC10951955; doi:10.1021/acs.inorgchem.3c04539)
Supplement: Supplementary file 1 — ic3c04539_si_001.zip [file ic3c04539_si_001.zip › structures/07/ensemble/07_02.xyz]

  95
G(CENSO)=       -1598.60908499  G(xTB)=        -108.28295973        !CONF64
Pb   0.1094267958  -0.8105802455   1.1842526139
C    2.7409008453   0.2503586391  -2.0722841750
C    4.0812788481   0.8484908425   0.3060342690
C   -2.3304448358   0.8669094949  -0.3018922622
C   -2.0717157920  -0.2322003673   0.5356999350
C   -1.8987202285   3.3480262155  -0.2675712615
C   -3.6127576123   1.0398256125  -0.8549184351
C    2.7773656160  -0.7120233589  -1.0510403153
C    3.3707450286   1.4837406711  -1.9395120482
C   -4.6607729108   0.1783557646  -0.5838699327
C    0.5241236619  -1.7474765968  -0.9325566399
C    2.0128891898  -2.0312621371  -1.2093185465
C    4.0333707086   1.7667496873  -0.7358393559
C    3.4518505909  -0.3925504431   0.1243628925
C   -1.3192855772   1.9760717005  -0.6789916508
C   -3.0061041068  -2.2462599537   1.8872838595
C   -3.1556168445  -1.0912757988   0.8680380249
C   -4.4095522558  -0.8720649953   0.3028106071
C   -2.6678170670  -1.6655713191   3.2736295294
C    2.1889491132  -2.5969073955  -2.6353824894
C    3.3973584498   2.5226085387  -3.0650536789
C    4.7952479570   1.1370380686   1.6295678318
C   -1.0713117216   1.9652202684  -2.2000122527
C    3.7757020063   1.0558756095   2.7821688476
C   -1.9237947977  -3.2550885855   1.4539793107
C   -6.0591447340   0.3429745393  -1.1851743020
C    0.0417893645   1.8656004180   0.0143248429
C   -4.2988777214  -3.0663263379   2.0533029639
C    2.5123743614  -3.1082949419  -0.2341291711
C   -6.4295771592  -0.9290788836  -1.9722181025
C    5.9036661275   0.0899635076   1.8531612692
C    5.4398444466   2.5279963631   1.6573785660
C   -6.1481078830   1.5391266242  -2.1403359389
C   -7.0817736534   0.5556459958  -0.0519988912
C    2.5880706918   2.0817801737  -4.2902333317
C    2.8188857949   3.8587767438  -2.5619800689
C    4.8589385380   2.7397786309  -3.5060032434
H    2.2078531373   0.0210652156  -2.9865508028
H   -2.8327303763   3.5762887673  -0.7872368061
H   -1.1827081306   4.1438759849  -0.5055150418
H   -2.0980070308   3.3726196646   0.8096062285
H   -3.7841171804   1.8796341475  -1.5179328024
H   -0.0620408080  -2.6744054437  -0.9940918233
H    0.1124710727  -1.0505852139  -1.6719159024
H    4.5275664209   2.7250641569  -0.6246927823
H    3.5037589933  -1.1232078389   0.9238580070
H   -5.2307101851  -1.5336212357   0.5480283264
H   -2.5155731854  -2.4723787559   4.0010967324
H   -3.4870206748  -1.0301185854   3.6266920506
H   -1.7613342633  -1.0518742294   3.2541451873
H    1.6828086453  -3.5657508530  -2.7074440830
H    3.2492365725  -2.7419128040  -2.8781702224
H    1.7484237557  -1.9449676439  -3.3946181070
H   -0.6335350051   1.0114514005  -2.5141964893
H   -0.3779699505   2.7680542282  -2.4779268286
H   -1.9977232862   2.1130265160  -2.7624281769
H    3.3181065301   0.0639130207   2.8495982158
H    2.9712260246   1.7861939432   2.6375752213
H    4.2675901926   1.2685373604   3.7386851765
H   -2.0091368049  -4.1762958844   2.0416978694
H   -0.8918266001  -2.9189304882   1.6428983066
H   -2.0096482917  -3.5060476169   0.3928209494
H    0.6393597863   1.0242124299  -0.3716481862
H   -0.0588782424   1.8414095911   1.1073924193
H    0.6559091383   2.7434794434  -0.2154212501
H   -4.1305396949  -3.8477902756   2.8018027610
H   -4.5964579912  -3.5558416360   1.1192857589
H   -5.1307770048  -2.4492984042   2.4068335584
H    1.9764881585  -4.0441654947  -0.4263943109
H    2.3291894512  -2.8424878568   0.8129340636
H    3.5854308448  -3.2964828811  -0.3561035921
H   -5.7122032150  -1.1048065801  -2.7813510427
H   -7.4286543823  -0.8252553637  -2.4121162134
H   -6.4359851409  -1.8143935081  -1.3286239583
H    6.6343419179   0.1209847994   1.0374694017
H    5.4983025049  -0.9251509578   1.9056832878
H    6.4282621501   0.2917415578   2.7944139407
H    6.1997834119   2.6385650279   0.8758361498
H    5.9321377582   2.6804021842   2.6237734512
H    4.6955218317   3.3224874371   1.5340916370
H   -5.4547774796   1.4363471732  -2.9825162945
H   -5.9345155227   2.4837318921  -1.6278699195
H   -7.1624392534   1.6043913710  -2.5487740013
H   -7.1072886297  -0.2969065308   0.6339062155
H   -8.0882326927   0.6833828372  -0.4682793918
H   -6.8324548961   1.4500265694   0.5295768486
H    1.5339291849   1.9168555897  -4.0415101810
H    2.9884930739   1.1622914401  -4.7309349655
H    2.6325863114   2.8637836096  -5.0557870485
H    1.7787438338   3.7346680153  -2.2423558832
H    2.8428792418   4.6051596259  -3.3644796016
H    3.3867120850   4.2578489650  -1.7160416537
H    4.9031402753   3.4705991934  -4.3222018187
H    5.2986491018   1.8005318534  -3.8589423279
H    5.4761319888   3.1139073684  -2.6830614618
