# Supplementary material for: Benchmark Study on the Calculation of 207Pb NMR Chemical Shifts
Source: Inorg Chem. 2024 Mar 6;63(11):5052–64. doi: 10.1021/acs.inorgchem.3c04539 (PMC10951955; doi:10.1021/acs.inorgchem.3c04539)
Supplement: Supplementary file 1 — ic3c04539_si_001.zip [file ic3c04539_si_001.zip › structures/07/ensemble/07_04.xyz]

  95
G(CENSO)=       -1598.60895478  G(xTB)=        -108.28276624        !CONF68
Pb  -0.0187753878   1.4854014385   0.1693843839
C    2.8043312352  -1.4347518650  -1.4429387292
C    4.0789682467   0.0003672443   0.5882538810
C   -3.2811509215   1.0396432185   0.0242205718
C   -2.0732303557   0.3589102072   0.3423572767
C   -2.9662871696   3.2744435934   1.1463580259
C   -4.4733296936   0.3253398156  -0.0693957096
C    2.6960268368  -0.0356969441  -1.4280122205
C    3.5468063587  -2.1228847404  -0.4879178477
C   -4.5424444473  -1.0531289857   0.1490158125
C    0.3521515246   0.5855928268  -1.9726065692
C    1.8129461391   0.6830036908  -2.4548169387
C    4.1755015860  -1.3846806556   0.5252100492
C    3.3409045315   0.6585894750  -0.4070386817
C   -3.3326755861   2.5733380817  -0.1756650116
C   -0.9698843273  -1.9064469064   1.1003849676
C   -2.1440107081  -1.0159293065   0.6283730086
C   -3.3711581659  -1.6940139049   0.5101607039
C    0.3384848046  -1.1560880356   1.3629426878
C    2.2008921856   2.1619954211  -2.6098064269
C    3.7360812313  -3.6425740405  -0.5281546392
C    4.7465085392   0.8245680064   1.6927085743
C   -4.7329881246   3.0765458792  -0.5721006906
C    5.7340838417   1.8251812751   1.0618817725
C   -0.6836960063  -2.9909887461   0.0439494478
C   -5.8840422549  -1.7769808055   0.0074101968
C   -2.3869750380   3.0351531940  -1.3021541028
C   -1.3495279433  -2.5831332370   2.4364234033
C    1.9507083689   0.0325010197  -3.8484160285
C   -5.7669001515  -3.2826409759   0.2731588813
C    3.6631569953   1.5967444861   2.4703322975
C    5.5203198936  -0.0470907102   2.6889837425
C   -6.4215253947  -1.5819901862  -1.4234125816
C   -6.8912017771  -1.1881818562   1.0143621215
C    2.9051804212  -4.3086214036  -1.6313798643
C    5.2243584276  -3.9464973557  -0.7939429722
C    3.3298521666  -4.2643452104   0.8214709781
H    2.2960166220  -1.9895045030  -2.2214843895
H   -3.6987834562   3.0255385267   1.9216088065
H   -2.9568500916   4.3633203379   1.0138101829
H   -1.9812833497   2.9699572517   1.5154589931
H   -5.3896659806   0.8432504710  -0.3225035352
H    0.0184784715  -0.4580937870  -1.9409520544
H   -0.3136746771   1.1222133478  -2.6622532331
H    4.7576530094  -1.9126215239   1.2715722386
H    3.2822418538   1.7410106541  -0.3794462710
H   -3.3976452024  -2.7587287552   0.7092727002
H    0.8146029320  -0.8115138876   0.4314766881
H    1.0844829285  -1.8329752800   1.7946614155
H    0.2036807596  -0.3447523525   2.0904051259
H    3.2551072190   2.2738641566  -2.8887716626
H    2.0263421250   2.7392316112  -1.6953113503
H    1.5880458892   2.6149266928  -3.3967369610
H   -5.0640229839   2.6557456025  -1.5280972901
H   -4.7024507987   4.1660342672  -0.6781984727
H   -5.4815987568   2.8441657034   0.1916665679
H    6.2232224261   2.4162211091   1.8449947986
H    5.2298737132   2.5195424847   0.3827274534
H    6.5080644475   1.2977091574   0.4935808375
H   -1.5632848635  -3.6128456026  -0.1459677286
H    0.1260589270  -3.6476183443   0.3827500207
H   -0.3791615670  -2.5358696262  -0.9048079272
H   -2.6262233858   4.0627686578  -1.5987811353
H   -2.4623754042   2.3890430068  -2.1813951579
H   -1.3269805586   3.0889577922  -1.0064211685
H   -0.5140596813  -3.1960521057   2.7954728966
H   -2.2207547371  -3.2357596724   2.3396037487
H   -1.5766737849  -1.8283561555   3.1975799338
H    1.3635990583   0.6040766726  -4.5754336982
H    1.5720633812  -0.9931454096  -3.8638109417
H    2.9961624589   0.0203278230  -4.1818380353
H   -6.7488901458  -3.7518064189   0.1490637194
H   -5.4263783577  -3.4886871013   1.2940211108
H   -5.0755589402  -3.7643704551  -0.4272866975
H    3.1098124878   2.2830333729   1.8216284018
H    4.1204774734   2.1848569835   3.2747364231
H    2.9414711968   0.9031729819   2.9173173095
H    5.9720515766   0.5918833322   3.4552181640
H    6.3282709168  -0.6024969186   2.2000052471
H    4.8639783499  -0.7623946127   3.1970143697
H   -7.3815776068  -2.0984398179  -1.5413924574
H   -5.7179286143  -1.9881156432  -2.1584601587
H   -6.5781555778  -0.5237710036  -1.6550365528
H   -6.5240411801  -1.3053241533   2.0399481680
H   -7.8558092103  -1.7031408884   0.9314967652
H   -7.0627142755  -0.1218122485   0.8369066133
H    3.1978256552  -3.9585624694  -2.6271714316
H    1.8336426826  -4.1220944223  -1.4992766293
H    3.0631350313  -5.3919880290  -1.6016199197
H    5.5423164405  -3.5111003016  -1.7475537230
H    5.3881107306  -5.0298819105  -0.8363514994
H    5.8635920936  -3.5369265643  -0.0052198986
H    3.9383962144  -3.8849863633   1.6477454762
H    3.4557305632  -5.3526542709   0.7864290271
H    2.2804329221  -4.0493759668   1.0489133238
