# Supplementary material for: Benchmark Study on the Calculation of 207Pb NMR Chemical Shifts
Source: Inorg Chem. 2024 Mar 6;63(11):5052–64. doi: 10.1021/acs.inorgchem.3c04539 (PMC10951955; doi:10.1021/acs.inorgchem.3c04539)
Supplement: Supplementary file 1 — ic3c04539_si_001.zip [file ic3c04539_si_001.zip › structures/07/ensemble/07_09.xyz]

  95
G(CENSO)=       -1598.60797301  G(xTB)=        -108.28312351        !CONF10
Pb   0.0407387401  -1.4952147651  -0.1837272676
C    3.3688391474  -0.5506591879  -0.5059333761
C    3.5150863616   2.1416018664   0.2270477965
C   -2.1816631940   0.7117803990   0.9022042451
C   -2.0592420533  -0.4676631745   0.1307356380
C   -0.7902086224   2.8033191912   1.0708497337
C   -3.4160824400   1.3748244315   0.9844458395
C    2.7295170950   0.4059253929  -1.3003600664
C    4.0619139958  -0.1984920491   0.6554121176
C   -4.5563782057   0.9175124085   0.3431149578
C    0.4099421417  -0.0737460189  -2.0306450353
C    1.8740030392  -0.0052421389  -2.5042311041
C    4.1290432214   1.1517267202   0.9975750199
C    2.8077005895   1.7471026292  -0.9102179452
C   -1.0500064335   1.4165642440   1.6939934500
C   -3.3299637301  -2.2104086925  -1.4156400940
C   -3.2250890605  -0.9488259709  -0.5211490124
C   -4.4298241190  -0.2510100326  -0.3994020539
C   -2.0493071425  -3.0383146523  -1.5335818707
C    2.0110705486   1.0163689339  -3.6535225459
C    4.7310920764  -1.2398664692   1.5572705403
C    3.6754455418   3.6117469755   0.6281064031
C    0.2905968535   0.6796716897   1.7236914753
C    2.8335242284   4.5523759979  -0.2423548860
C   -3.7214759205  -1.7875113316  -2.8469815316
C   -5.9091757932   1.6296420981   0.4246937005
C   -1.4742798991   1.5859455381   3.1696515668
C   -4.4035866192  -3.1619124718  -0.8443776579
C    2.2887774005  -1.3742574964  -3.0654896812
C   -6.3640820397   2.0264434096  -0.9929367013
C    3.2543220367   3.8134184827   2.0958490045
C    5.1587140055   4.0028987486   0.4717794375
C   -5.8504598232   2.8996887024   1.2818253817
C   -6.9494501440   0.6777086175   1.0458830821
C    6.2340016118  -0.9261145228   1.6861678668
C    4.0739728276  -1.1863313836   2.9504290429
C    4.5846722909  -2.6668690982   1.0153470470
H    3.3293224216  -1.5911105730  -0.7991678186
H   -0.0084883763   3.3312118425   1.6298365377
H   -1.6879534645   3.4277710243   1.0771243917
H   -0.4575534425   2.6995371455   0.0317574815
H   -3.4792937718   2.2843721386   1.5691471178
H   -0.2451774737  -0.4085033485  -2.8476007200
H    0.0541554026   0.9135330347  -1.7118642811
H    4.6807384513   1.4422344060   1.8868816283
H    2.3044998594   2.4965630919  -1.5080473791
H   -5.3090334730  -0.6304934192  -0.9110074294
H   -1.2556640930  -2.4886610514  -2.0637333405
H   -2.2348781467  -3.9241006192  -2.1513326027
H   -1.7091621366  -3.4118714360  -0.5598076614
H    1.4365739429   0.6690880518  -4.5192270929
H    3.0582724636   1.1353637148  -3.9591147139
H    1.6182378590   1.9993512788  -3.3797213726
H    0.1988061681  -0.3222156839   2.1621320211
H    1.0035741471   1.2209280181   2.3559165834
H    0.7813470131   0.6647407852   0.7372766931
H    1.7659465268   4.3139110072  -0.1780760100
H    3.1354514156   4.5124426505  -1.2943986035
H    2.9683491544   5.5835446184   0.1012617901
H   -4.6886149130  -1.2781784960  -2.8718031720
H   -3.7863860328  -2.6667085359  -3.4996660339
H   -2.9721181093  -1.1034810830  -3.2613752444
H   -0.6677978403   2.0638514702   3.7385704142
H   -1.6839421113   0.6101948623   3.6220234069
H   -2.3674723184   2.2057370742   3.2792511083
H   -4.4765520984  -4.0639936968  -1.4635824494
H   -5.3931614676  -2.6992460760  -0.8147033406
H   -4.1433607782  -3.4635878248   0.1764021731
H    2.1057888977  -2.1890462395  -2.3562879141
H    3.3492603373  -1.3926484705  -3.3422839172
H    1.6971326104  -1.5902356670  -3.9617864322
H   -7.3308406413   2.5422338110  -0.9508173969
H   -6.4779580569   1.1510477498  -1.6400450110
H   -5.6341689749   2.6977969330  -1.4585761931
H    2.2089625645   3.5227034110   2.2435172288
H    3.3583083878   4.8684685211   2.3742298766
H    3.8685530834   3.2258578645   2.7845658835
H    5.3049696219   5.0548936984   0.7445992957
H    5.4865516262   3.8655995572  -0.5644518450
H    5.8017709915   3.3918622539   1.1134570651
H   -6.8400846501   3.3687299333   1.3060233754
H   -5.1445708658   3.6315191558   0.8735087067
H   -5.5616316118   2.6777739366   2.3152020880
H   -7.9242767453   1.1748299800   1.1171287092
H   -6.6418897116   0.3744502671   2.0527298093
H   -7.0764192323  -0.2281688701   0.4448351935
H    6.4070480848   0.0586808696   2.1309826891
H    6.7174798271  -0.9431587892   0.7032392317
H    6.7218733463  -1.6728536267   2.3235460686
H    3.0017611008  -1.4024157284   2.8770747866
H    4.1892893297  -0.2010844531   3.4130512604
H    4.5309469202  -1.9292564730   3.6148271602
H    5.0776173956  -3.3666606788   1.6985821959
H    5.0522487646  -2.7768958010   0.0306116312
H    3.5325653530  -2.9639571689   0.9366045976
