# Supplementary material for: Benchmark Study on the Calculation of 207Pb NMR Chemical Shifts
Source: Inorg Chem. 2024 Mar 6;63(11):5052–64. doi: 10.1021/acs.inorgchem.3c04539 (PMC10951955; doi:10.1021/acs.inorgchem.3c04539)
Supplement: Supplementary file 1 — ic3c04539_si_001.zip [file ic3c04539_si_001.zip › structures/07/ensemble/07_07.xyz]

  95
G(CENSO)=       -1598.60841810  G(xTB)=        -108.28320079        !CONF2
Pb  -0.0428750553  -0.9932855188   0.2987926483
C    3.6425781143  -0.8850734184  -0.9423445377
C    3.7897031975   1.7008132406   0.1015665443
C   -2.5782859854   1.1227329728   0.6433460212
C   -2.2620826144  -0.2138050498   0.3423965514
C   -0.2450414722   1.6089214252   1.6623956973
C   -3.8744223426   1.6103874886   0.3942268036
C    2.7425166426   0.0747499058  -1.3881323784
C    4.6193865353  -0.5928311661   0.0223172810
C   -4.8823819255   0.8125361992  -0.1164674597
C    0.2723850820   0.0656899720  -1.7710138615
C    1.6421222199  -0.2305856832  -2.4085503613
C    4.6773437845   0.6998358972   0.5277180879
C    2.8337006730   1.3695945190  -0.8511634953
C   -1.6225793148   2.1579715547   1.2820696728
C   -3.0975614408  -2.5768384676  -0.3456671346
C   -3.3071245749  -1.0594084365  -0.1234763249
C   -4.5767641978  -0.5317986571  -0.3456357078
C   -1.9959158003  -2.8573237338  -1.3867074510
C    1.8535868679   0.6530151209  -3.6587082301
C    5.5662488029  -1.7040873605   0.4842717495
C    3.9146492526   3.1082331856   0.6919097839
C   -2.2505537501   2.6772843966   2.5951155367
C    2.8460507923   4.0661660864   0.1525970532
C   -4.3605294869  -3.2823230444  -0.8729823980
C   -6.2933106205   1.3294299373  -0.4091898382
C   -1.4021326007   3.3421870899   0.3202492330
C   -2.7421585908  -3.2462702576   0.9956311393
C    1.6596381462  -1.6947987129  -2.8639037693
C   -6.6188579717   1.1063700052  -1.8987208991
C    3.7680363527   3.0383840222   2.2242736101
C    5.3002668505   3.6841548912   0.3398634807
C   -6.4427197735   2.8249915534  -0.1055769991
C   -7.3107837020   0.5595325448   0.4551058335
C    6.5750312699  -1.2182228534   1.5318487641
C    4.7392841553  -2.8461427782   1.1068496509
C    6.3528024955  -2.2435847402  -0.7259810168
H    3.5882950378  -1.8918751030  -1.3405283298
H   -0.3187523605   0.7401575251   2.3288938202
H    0.3187151200   2.3711566496   2.2119560278
H    0.3788922558   1.3962268529   0.7791953525
H   -4.0892099886   2.6501920828   0.6106775406
H   -0.5428222088  -0.2464087257  -2.4354870425
H    0.1383673684   1.1383649085  -1.5894748157
H    5.4262359610   0.9491696154   1.2707309262
H    2.1351372099   2.1241054840  -1.1959964156
H   -5.3674564450  -1.1744056939  -0.7116470806
H   -0.9704522030  -2.7431612457  -1.0001410453
H   -2.0987139578  -2.2166793619  -2.2671855797
H   -2.0359363989  -3.9048356021  -1.7068764523
H    1.0701171266   0.4479827125  -4.3974650414
H    2.8285238987   0.4544818427  -4.1211802856
H    1.8075705981   1.7168695837  -3.4064221297
H   -3.2064410589   3.1787955810   2.4250119936
H   -1.5772077845   3.3972588267   3.0753500578
H   -2.4243603707   1.8484713491   3.2904443217
H    1.8343132492   3.7161315410   0.3859109766
H    2.9251352291   4.1943848148  -0.9324398898
H    2.9727685629   5.0510881335   0.6145903476
H   -4.6636834616  -2.9012334157  -1.8544563473
H   -5.2026009630  -3.1806261204  -0.1813832644
H   -4.1519860909  -4.3521151425  -0.9796552826
H   -2.3420438193   3.8445456426   0.0745514439
H   -0.9503193367   3.0006013294  -0.6178310222
H   -0.7341860586   4.0838370457   0.7755402003
H   -2.5501833525  -4.3165802155   0.8514663462
H   -3.5695369481  -3.1344552538   1.7044356639
H   -1.8535987843  -2.8018086769   1.4558455711
H    0.8432046544  -1.8607746136  -3.5751382900
H    1.5135863924  -2.3862301114  -2.0243140090
H    2.5989966802  -1.9588395683  -3.3630248072
H   -6.5802641303   0.0455549948  -2.1654853510
H   -5.9038807205   1.6407102345  -2.5340183652
H   -7.6263043034   1.4747674713  -2.1262133570
H    2.8005208030   2.6049660860   2.5007460190
H    3.8320721839   4.0439480826   2.6561786755
H    4.5522023175   2.4266961816   2.6805017456
H    6.1079743235   3.0679952934   0.7471870383
H    5.4055808151   4.6949660652   0.7514385593
H    5.4308478975   3.7381799215  -0.7464703146
H   -5.7556734667   3.4303947017  -0.7073168574
H   -6.2623729429   3.0436914230   0.9528154565
H   -7.4635461549   3.1444165298  -0.3417752767
H   -8.3262785253   0.9253789721   0.2617556463
H   -7.0919968713   0.6942705725   1.5201496166
H   -7.2933432078  -0.5134706949   0.2398615667
H    6.0760048610  -0.8530610430   2.4362558752
H    7.2134117744  -0.4188209610   1.1396157718
H    7.2247252814  -2.0503168406   1.8235262976
H    5.4023322939  -3.6482938095   1.4519429507
H    4.0362646590  -3.2756411636   0.3863282993
H    4.1619607262  -2.4817030321   1.9637778374
H    7.0386471687  -3.0371721915  -0.4067681517
H    6.9415556474  -1.4451634739  -1.1909003405
H    5.6877649269  -2.6608918558  -1.4882776169
