# Supplementary material for: Benchmark Study on the Calculation of 207Pb NMR Chemical Shifts
Source: Inorg Chem. 2024 Mar 6;63(11):5052–64. doi: 10.1021/acs.inorgchem.3c04539 (PMC10951955; doi:10.1021/acs.inorgchem.3c04539)
Supplement: Supplementary file 1 — ic3c04539_si_001.zip [file ic3c04539_si_001.zip › structures/07/ensemble/07_12.xyz]

  95
G(CENSO)=       -1598.60783404  G(xTB)=        -108.28309536        !CONF16
Pb   0.0054953584  -1.4596856587  -0.1251341176
C    3.4270587197  -0.5777590803  -0.4860952304
C    3.5417843693   2.1263357560   0.1941688782
C   -2.2339597574   0.7638584917   0.8960276290
C   -2.0984197906  -0.4291755666   0.1388644331
C    0.2390209057   0.7696659747   1.7186094087
C   -3.4724341832   1.4076066272   0.9664340008
C    2.7502968018   0.3458317523  -1.2777353130
C    4.1557191164  -0.1903924789   0.6488643992
C   -4.6128353715   0.9267269014   0.3323452032
C    0.4167205373  -0.0886114834  -1.9982995358
C    1.8839642487  -0.0884572416  -2.4652120727
C    4.2062782560   1.1615534145   0.9660120270
C    2.8117937493   1.6994548662  -0.9105493534
C   -1.1081718667   1.4942519310   1.6737067427
C   -3.3437248481  -2.1994823930  -1.3897403724
C   -3.2541150637  -0.9288238830  -0.5067139396
C   -4.4744769202  -0.2445318168  -0.3950253966
C   -4.4098645580  -3.1577553343  -0.8154380537
C    2.0643887355   0.8807168767  -3.6541804397
C    4.8618658014  -1.2621609455   1.4839479726
C    3.6786430994   3.6045492580   0.5720529505
C   -1.5334567706   1.6909329422   3.1454965320
C    2.8289387357   4.5188224373  -0.3182565223
C   -2.0546894814  -3.0159746148  -1.4969050586
C   -5.9387502483   1.6809750850   0.4630045813
C   -0.8611090656   2.8698404016   1.0213031905
C   -3.7340408849  -1.7917500440  -2.8260183876
C    2.2533327195  -1.4919407407  -2.9678680075
C   -7.0764959369   1.0008620129  -0.3080495951
C    3.2427059486   3.8196733242   2.0336821845
C    5.1562196316   4.0185791485   0.4202881319
C   -5.7719621858   3.1103205502  -0.0871846737
C   -6.3391930178   1.7502397008   1.9493856008
C    5.8711047154  -2.0204052820   0.6000543584
C    5.6220102319  -0.6700575468   2.6766376003
C    3.8120641316  -2.2516683874   2.0256853867
H    3.4000633357  -1.6283430633  -0.7526478706
H    0.9468160344   1.3319738558   2.3380599322
H    0.7289623036   0.7349647206   0.7324559322
H    0.1568438521  -0.2220541120   2.1817220968
H   -3.5539198081   2.3267795452   1.5382666414
H   -0.2470435916  -0.4201520548  -2.8093505124
H    0.0949333568   0.9186026798  -1.7068802344
H    4.7796051123   1.4858949149   1.8267868511
H    2.2758187629   2.4266929711  -1.5078644481
H   -5.3427215482  -0.6451427552  -0.9039033716
H   -4.4676231374  -4.0669908978  -1.4257251051
H   -5.4053696765  -2.7074535627  -0.7971356234
H   -4.1524084852  -3.4459750989   0.2099346787
H    1.4797470551   0.5218426756  -4.5084326187
H    3.1165668836   0.9464324603  -3.9585732355
H    1.7105820081   1.8885652087  -3.4206900290
H   -2.4325352788   2.3042297248   3.2424868980
H   -0.7315986260   2.1889068418   3.7036251603
H   -1.7336086937   0.7232094167   3.6188756825
H    3.1334424924   4.4599336577  -1.3687858697
H    2.9523923996   5.5579529297   0.0051044082
H    1.7636070719   4.2714137642  -0.2510032468
H   -1.7192538062  -3.3855094463  -0.5197599832
H   -1.2620206139  -2.4605131626  -2.0219015678
H   -2.2278887702  -3.9050223199  -2.1135641947
H   -0.0811728470   3.4157777674   1.5656891982
H   -1.7642539513   3.4866632814   1.0185972319
H   -0.5333336871   2.7474713005  -0.0173489363
H   -3.7883633424  -2.6768961895  -3.4715693847
H   -2.9893439458  -1.1043842868  -3.2433015884
H   -4.7057921519  -1.2917829976  -2.8584423457
H    1.6459220041  -1.7303546747  -3.8478388124
H    2.0554937322  -2.2682203642  -2.2201170421
H    3.3096509712  -1.5539145393  -3.2544392395
H   -7.9981869698   1.5792798066  -0.1824833515
H   -7.2668976693  -0.0129697566   0.0614412188
H   -6.8615941305   0.9447652126  -1.3810145883
H    3.8511499751   3.2386930146   2.7332215318
H    2.1963389106   3.5277704692   2.1725316957
H    3.3409028981   4.8776485891   2.3032203631
H    5.2808872019   5.0777984539   0.6749821714
H    5.4946074047   3.8688486992  -0.6108280194
H    5.8063500272   3.4328222376   1.0779174938
H   -6.7154594690   3.6624186397  -0.0009281629
H   -5.4813158463   3.0857636961  -1.1432388717
H   -5.0054200120   3.6670494532   0.4609900010
H   -7.2930505864   2.2794034988   2.0617112652
H   -5.5881473510   2.2791952594   2.5445934079
H   -6.4515529882   0.7430512195   2.3656323613
H    6.3885954589  -2.7856421165   1.1904179579
H    6.6209414067  -1.3330198234   0.1931921705
H    5.3792954515  -2.5201553032  -0.2400820623
H    4.9509841423  -0.1424499643   3.3635407554
H    6.4057880224   0.0242214945   2.3538697449
H    6.1037506113  -1.4781729757   3.2373896100
H    4.2972824989  -3.0225777235   2.6359650973
H    3.2701268070  -2.7508073102   1.2164181670
H    3.0762622913  -1.7302413835   2.6488102219
