# Supplementary material for: Benchmark Study on the Calculation of 207Pb NMR Chemical Shifts
Source: Inorg Chem. 2024 Mar 6;63(11):5052–64. doi: 10.1021/acs.inorgchem.3c04539 (PMC10951955; doi:10.1021/acs.inorgchem.3c04539)
Supplement: Supplementary file 1 — ic3c04539_si_001.zip [file ic3c04539_si_001.zip › structures/07/opt_gfn1/07_01_opt_gfn1.xyz]

95
 energy: -109.182194517748 gnorm: 0.000467764775 xtb: 6.6.1 (8d0f1dd)
Pb          -0.06592673066663       -1.45185698362072       -0.29212307136005
C            3.31335273979880       -0.48480200345393       -0.68491983918570
C            3.64174356594975        2.14501628169542        0.17805509666061
C           -2.22565793562518        0.72413038654361        0.99254202079993
C           -2.12552806435175       -0.45544329055474        0.23672755013149
C           -0.70064134362526        2.71029933204767        1.04505643602361
C           -3.44394213277039        1.40347724648575        1.10903493099926
C            2.66266321365207        0.54183633775274       -1.36986890085238
C            4.11406107517028       -0.22874733781070        0.42560371499497
C           -4.60848888314051        0.92066728978063        0.53569199768153
C            0.28196678919696        0.17746184209185       -2.00074220021502
C            1.72691983310679        0.24772241298469       -2.54095662783029
C            4.27043661175406        1.09184150701839        0.84037297290098
C            2.83264246174528        1.85003681765872       -0.91516061063492
C           -1.05749700612468        1.38522138641077        1.74374974286398
C           -3.35346198067893       -2.34289497065682       -1.00224689829239
C           -3.32744116421727       -0.97621235209256       -0.29462962881101
C           -4.53207630977643       -0.29720657184363       -0.13630430807134
C           -2.36034207437772       -2.38817730695624       -2.17322109137670
C            1.83474535480048        1.35727402655281       -3.61149638282302
C            4.80949913745774       -1.33669247901900        1.21411868320538
C            3.87722681399747        3.57094100075617        0.67177340198799
C            0.21126496921280        0.52869697756868        1.82863623953397
C            5.38228938233940        3.88771149801667        0.57084431711878
C           -4.73061762829624       -2.70612347118777       -1.59126525804273
C           -5.95006356512819        1.64272298253733        0.63274156225485
C           -1.47163998185416        1.67094522786256        3.20451621036820
C           -2.99870610649640       -3.43485956642146        0.02601296922508
C            2.08417531470341       -1.07833764386086       -3.23991955142020
C           -6.94782748208395        0.75104588411163        1.39697647621915
C            3.11327196245465        4.62171128475466       -0.14899006777784
C            3.42546114334519        3.68706432103969        2.13969542966205
C           -6.48306195535544        1.91505463182322       -0.78715244991200
C           -5.84860659510567        2.98843479946460        1.36924526559702
C            4.24611113692268       -1.34711377287518        2.64869386124548
C            4.59530876718987       -2.73176137817546        0.60484312989440
C            6.32520766607086       -1.06375521360753        1.25444797998090
H            3.18956772445156       -1.50480422015090       -1.02184357613573
H           -0.39357028296710        2.51941667418442        0.01690352248388
H            0.11766857011781        3.20721245840715        1.56822769566703
H           -1.55759676822605        3.38326930077306        1.02774030750264
H           -3.47136227898101        2.33627079470747        1.65725024512978
H           -0.38476410987664       -0.02745364410412       -2.84376197051859
H            0.01098928317942        1.17022568710822       -1.63303604751165
H            4.89387240848331        1.30493757661592        1.70107432034197
H            2.31714918595339        2.65166947301204       -1.42591174103286
H           -5.44518841050274       -0.70506364700817       -0.54931284099199
H           -2.53152046536968       -1.55618950141908       -2.85611797271756
H           -2.45153316243096       -3.32640615795434       -2.72238372820077
H           -1.32602033003345       -2.33186003893635       -1.81680419138643
H            1.43098063344725        2.30125522998309       -3.24715707651377
H            1.26081354170207        1.07095272454706       -4.49391456341324
H            2.87502638263131        1.50889622055861       -3.90610537332350
H            0.01048567173705       -0.41991797174309        2.32771165679817
H            0.98575682082907        1.05041742621329        2.39335258295398
H            0.62591231893773        0.34148787091825        0.83356072224696
H            5.71831467001422        3.78446781892967       -0.46191207757336
H            5.96692968602872        3.21070970938168        1.19355288851129
H            5.57501800961582        4.90983473052968        0.90002002869279
H           -5.05376970927514       -1.96534374884640       -2.32317932979881
H           -5.48693983093892       -2.79373946526514       -0.81118964392477
H           -4.66110033982504       -3.67176861262727       -2.09592072338519
H           -2.23943264982573        2.44047872542104        3.26489115033687
H           -0.60838901040345        2.01658051262140        3.77586257812532
H           -1.85431170902900        0.76133159530445        3.66904573420100
H           -2.00409493753183       -3.26620881417884        0.44161063095002
H           -3.01250971932882       -4.42120607860689       -0.44061299955130
H           -3.71845868674543       -3.42327832856504        0.84552771738707
H            3.13715863035454       -1.09754254563457       -3.52627429190745
H            1.47969613355697       -1.18998528781887       -4.14169397682250
H            1.87766661809606       -1.93663444831141       -2.59909352414624
H           -7.10334602237662       -0.19449685084793        0.87742101194132
H           -7.91152722332809        1.25435062564928        1.49086696584245
H           -6.56729991976667        0.53685162963111        2.39681754440805
H            3.42342940807724        4.60386733388959       -1.19431884016245
H            3.32135264488694        5.61608972750634        0.24948886580372
H            2.03738400184012        4.45474553388794       -0.09548821679760
H            3.57862923814544        4.70484384976142        2.50156242511008
H            3.98725405252994        3.00710086029480        2.77978969939894
H            2.36557263459621        3.44474879270060        2.22528322702485
H           -6.64493890025340        0.98383181565946       -1.32987820605936
H           -5.76688439561884        2.51995285476464       -1.34523348572695
H           -7.43134231983634        2.45290604090535       -0.73910025019957
H           -5.51321249246010        2.84837015561191        2.39749514654996
H           -6.82980271639361        3.46582709758890        1.39598599845890
H           -5.15767348632726        3.66103171996650        0.85961867199512
H            4.71389087807854       -2.14028638223591        3.23371136008858
H            3.16897671064690       -1.51992067467272        2.62625987772121
H            4.43192318928049       -0.39580289427167        3.14710922723288
H            3.53902441074243       -3.00307338749992        0.60315173026093
H            5.13223830644518       -3.47355637743536        1.19832603682914
H            4.97473434994093       -2.77572694571909       -0.41660483216706
H            6.83794181227749       -1.86706295259696        1.78548374797007
H            6.54268501661999       -0.12527786940997        1.76379357220678
H            6.72231385542918       -1.00712324255420        0.24001186866203
