# Supplementary material for: Benchmark Study on the Calculation of 207Pb NMR Chemical Shifts
Source: Inorg Chem. 2024 Mar 6;63(11):5052–64. doi: 10.1021/acs.inorgchem.3c04539 (PMC10951955; doi:10.1021/acs.inorgchem.3c04539)
Supplement: Supplementary file 1 — ic3c04539_si_001.zip [file ic3c04539_si_001.zip › structures/07/opt_r2scan-3c_sr/07_01_opt_r2scan-3c_sr.xyz]

95
C36H58Pb optimized with ADF in AMS.
Pb        0.00218103681151      -1.50860828942754      -0.37290938237168
C         3.26577874346821      -0.46506309880676      -0.68887565335387
C         3.52563446948431       2.17524785768622       0.18745054815439
C        -2.08440403813115       0.68910170005323       0.96566223847334
C        -2.03695410335349      -0.50481656327655       0.22358137227781
C        -0.60947689433646       2.73361902576608       1.10974369744025
C        -3.30110302781844       1.38284487564148       1.09717830937146
C         2.64303685688618       0.55602095986617      -1.41490607694223
C         3.99302022192622      -0.20423440789070       0.47547530553421
C        -4.48284831969079       0.92605998794679       0.54100453582409
C         0.29750115481275       0.08909225004986      -2.07424413014455
C         1.73539785548729       0.23327623200086      -2.60758522941018
C         4.11551461658929       1.12244068873069       0.89009764961073
C         2.78247183734336       1.86936091402075      -0.95546445653816
C        -0.89741674222365       1.34410184814481       1.70924829605628
C        -3.32992296995314      -2.38810496985529      -1.01419829560747
C        -3.25518387091785      -1.01650239673815      -0.30243066668900
C        -4.43587995610963      -0.29409559905861      -0.13886478690252
C        -2.40097799655563      -2.44849943906534      -2.24243720302736
C         1.78752569412623       1.35380871443149      -3.66654867039614
C         4.63381593087499      -1.31898084360690       1.30749908806776
C         3.74933743668012       3.61573543582770       0.66027722537272
C         0.40404978102096       0.54133557744643       1.66660027583001
C         5.23753858975972       3.96669786516843       0.46560336347595
C        -4.74083129914198      -2.70801304661492      -1.53953887507806
C        -5.81015574604724       1.67989756544816       0.65882099645992
C        -1.25872945300797       1.49658464654279       3.20275103819348
C        -2.96242856335931      -3.50260789630714      -0.01683958259134
C         2.15399358873839      -1.07045394404131      -3.30666101824218
C        -6.83630399405896       0.80036557777409       1.39787132691979
C         2.90675918855801       4.62698858040292      -0.12641330355422
C         3.39241742271402       3.75171742926665       2.15181537363043
C        -6.33909336044784       2.00380048778933      -0.75121276249614
C        -5.66605312645727       2.99748711040308       1.42949045405083
C         3.98433718930054      -1.32831519507535       2.70472472747651
C         4.43789378644990      -2.70388997403473       0.67951246776387
C         6.14577942995223      -1.06208020396268       1.44546230852540
H         3.18560491267497      -1.48318958625417      -1.03866818792435
H        -0.31162097605737       2.64665530521704       0.06151304524932
H         0.20413203671091       3.21981147413532       1.65562905425657
H        -1.48500109756360       3.38323549030613       1.16139123116372
H        -3.31065969097923       2.31047354202321       1.65267733924863
H        -0.38186269870333      -0.19294445540485      -2.88781348391068
H        -0.06179046828144       1.03788380122475      -1.66330621589452
H         4.69192367504279       1.34223511227785       1.78085579578834
H         2.30030184442463       2.66778306879124      -1.49983641324166
H        -5.35777567412950      -0.67783815757278      -0.55135771178048
H        -2.47758254661779      -1.54367863201439      -2.84806589109881
H        -2.65803217214055      -3.31046736639778      -2.86463577348779
H        -1.34123307052913      -2.60858693338149      -1.99746425812636
H         1.37749991736060       2.29259746006900      -3.29013221814392
H         1.18384776980738       1.06161227567312      -4.52980174542552
H         2.81281704747411       1.53427917118968      -4.00728058698920
H         0.26578467278884      -0.47252783628753       2.05769589334337
H         1.16227525401349       1.01344905773797       2.29746361089836
H         0.85983761115979       0.54664492716615       0.66661862173406
H         5.51761649253327       3.88172469481252      -0.58787372318332
H         5.88025167654900       3.29693995518247       1.04197789624632
H         5.42961004600319       4.99302770870914       0.79322621016746
H        -5.06921224997641      -1.98463596653563      -2.29086765039151
H        -5.47702027862131      -2.73424171767002      -0.73334790735904
H        -4.73040123001974      -3.69577569669922      -2.00692684540998
H        -2.13163494525788       2.13294602940651       3.35275852107347
H        -0.42056308676537       1.94426833843550       3.74589733929789
H        -1.47370041049512       0.51945025505078       3.64440905445458
H        -1.97551720428730      -3.34776318981792       0.42531051083419
H        -2.96399449112916      -4.47752906925929      -0.51483942407982
H        -3.68811385233368      -3.52975384865853       0.80022085083064
H         3.19780002146325      -1.03217214241490      -3.63194162583180
H         1.52497789093965      -1.22291041494205      -4.18785415639277
H         2.02700072671655      -1.94694492089875      -2.66626831633007
H        -7.01727161888645      -0.13692381706683       0.86703328205319
H        -7.79083792132881       1.32816527577125       1.48799339441727
H        -6.48000924538946       0.55706694406026       2.40268760696898
H         3.17423608672606       4.63939385316309      -1.18603533319399
H         3.08168687580275       5.63032851860903       0.27029938062919
H         1.83822303048786       4.41179025049721      -0.04074004144824
H         3.54501798059778       4.78444347780046       2.47816128050505
H         4.01068478350845       3.10888554532278       2.78118352766281
H         2.34591850201046       3.48979740049803       2.32620549711403
H        -6.50470952372301       1.09585112749934      -1.33534653992687
H        -5.62568609558608       2.63003231612207      -1.29399663514713
H        -7.28991493553907       2.54152172469956      -0.68372006773214
H        -5.32799070305080       2.82921450654804       2.45567920340200
H        -6.63623521337491       3.49926350220907       1.47598618352572
H        -4.96175483429646       3.67507497267437       0.93903302708535
H         4.42685174322218      -2.11591353143054       3.32200621483842
H         2.90956810523839      -1.51585265556614       2.62531613846528
H         4.12396686727730      -0.37387180019285       3.21749412777753
H         3.37839358257805      -2.96094746850849       0.59297170308212
H         4.91287338452119      -3.45818897863741       1.31201038027985
H         4.89270346167722      -2.76449357785001      -0.31300184541930
H         6.60834211487466      -1.85699988591700       2.03793643915047
H         6.35118850425714      -0.11078400785912       1.94065511080737
H         6.62355616744755      -1.04269927679134       0.46212700215359
