# Supplementary material for: Benchmark Study on the Calculation of 207Pb NMR Chemical Shifts
Source: Inorg Chem. 2024 Mar 6;63(11):5052–64. doi: 10.1021/acs.inorgchem.3c04539 (PMC10951955; doi:10.1021/acs.inorgchem.3c04539)
Supplement: Supplementary file 1 — ic3c04539_si_001.zip [file ic3c04539_si_001.zip › structures/07/opt_gfn2/07_01_opt_gfn2.xyz]

95
 energy: -109.048954260590 gnorm: 0.000411254442 xtb: 6.6.1 (8d0f1dd)
Pb          -0.03925903265291       -1.29883988507284       -0.29988794444517
C            3.32220897591118       -0.48958801198985       -0.72676241795451
C            3.63527537137441        2.12382786129209        0.16874307449893
C           -2.25105535610675        0.76719171544054        1.02028977723685
C           -2.12890620211756       -0.40321410958171        0.26034106175206
C           -0.76385457260547        2.77034765440011        1.10199955548221
C           -3.47978990247772        1.41638267495861        1.13296172913856
C            2.69400725794961        0.54289295945044       -1.41590607975077
C            4.08988632878345       -0.25034740440375        0.40587844431116
C           -4.63027410573171        0.91740091157294        0.55789382436116
C            0.33590006969161        0.23892682854035       -2.09525320937751
C            1.78924496107493        0.26737810448904       -2.60851538013081
C            4.23506160757620        1.06188863436346        0.83402370131377
C            2.85601808484939        1.84086341758685       -0.94349969993791
C           -1.09920148393444        1.43541546964301        1.78058719336472
C           -3.31208629520326       -2.32810819079193       -0.95059496392304
C           -3.31748095969741       -0.95544115162269       -0.26354262562178
C           -4.52732040481824       -0.29897958897990       -0.10450799551211
C           -2.29591482633898       -2.38700907811738       -2.09771383090011
C            1.95363340496866        1.36008843623791       -3.68194068411171
C            4.77371082559991       -1.36555287715411        1.18758184671471
C            3.87920520732387        3.54314772403290        0.66703270567608
C            0.18624224884946        0.60789009199499        1.85877023041022
C            5.38428850986610        3.84130933359271        0.57920748733271
C           -4.66864186266526       -2.70685942398669       -1.56644416114662
C           -5.98046907962384        1.61641662037374        0.64340516862700
C           -1.52483915299876        1.68680492735402        3.24005288307107
C           -2.98081966307160       -3.39690171041776        0.10179677173719
C            2.11886851866547       -1.06852810866359       -3.28931052449797
C           -6.96564530199460        0.71750709318325        1.40559026623032
C            3.13949563563186        4.60086659289177       -0.15844906370006
C            3.41320060046368        3.66827229826634        2.12490757818434
C           -6.50626822027765        1.87510049311974       -0.77651146220017
C           -5.90604785511444        2.96301672127388        1.37114220888812
C            4.21713546758287       -1.38273419773386        2.61968660294065
C            4.54910936016999       -2.75189085657943        0.57455387257345
C            6.28740450088108       -1.10508538047930        1.22142390698967
H            3.23115619230436       -1.49529850931487       -1.09323135200685
H           -0.42071540205682        2.59206531087508        0.08593092949440
H            0.01979546097367        3.29041230083060        1.65023554327265
H           -1.63481488839121        3.41868782590277        1.05636881082149
H           -3.52719259691250        2.34327058023479        1.67716004028916
H           -0.31494835819411        0.01198174214663       -2.94077867153334
H            0.06603636341542        1.24687105296476       -1.78185602021634
H            4.83805916989602        1.26408629493834        1.70521165417879
H            2.36316678001582        2.64452094893511       -1.45982204613022
H           -5.42682333951499       -0.72303122023483       -0.51387613554050
H           -2.37245591337959       -1.50028473177337       -2.72021590868575
H           -2.47175771888798       -3.26659455023878       -2.71631750931014
H           -1.25999373270107       -2.47760002040627       -1.74416829195089
H            1.57052714439481        2.31995605528575       -3.34585706406054
H            1.39686068597273        1.08539731754503       -4.57638500243917
H            3.00229691369358        1.47929165759954       -3.95247047870053
H           -0.00702050940524       -0.36560687563844        2.30551626342659
H            0.91785627489595        1.11505871268239        2.48692916452336
H            0.66600090421587        0.51608468108886        0.87742514841739
H            5.72969252944455        3.73160297997935       -0.44720533111684
H            5.96018670932997        3.16424523592893        1.20464052628509
H            5.58656915797712        4.86026571689393        0.90452416982527
H           -4.97368266382070       -1.98298927422085       -2.31899901544154
H           -5.44261893267438       -2.78568960876756       -0.80701493578056
H           -4.58727050718963       -3.68033806601440       -2.04841762122930
H           -2.31278015156349        2.42951822744764        3.31461054460034
H           -0.67813031788441        2.04860008883576        3.82154702470843
H           -1.88372683634550        0.76338329105668        3.69004309865073
H           -2.01909313824794       -3.19796861026166        0.57047611062676
H           -2.94624071683012       -4.38558391683505       -0.35371196210459
H           -3.74001925922334       -3.40002880597864        0.88127596131288
H            3.17262221109348       -1.11726965796585       -3.55948717425764
H            1.52826718363972       -1.16723170007329       -4.19854390401643
H            1.87626171076685       -1.91777542816676       -2.65438810984770
H           -7.10755420782486       -0.23259688443276        0.89714656460530
H           -7.93514359504731        1.20566606625118        1.49186255751006
H           -6.59038037489626        0.51419791773461        2.40712079636157
H            3.46769820665720        4.58798317318386       -1.19557627893494
H            3.34918803828322        5.58964848762331        0.24638580381719
H            2.06360313578541        4.44624435339125       -0.12345643685808
H            3.59157097893682        4.67783932536528        2.49100973881908
H            3.94055582224261        2.97489692193319        2.77470019078975
H            2.34782538334690        3.46058317284912        2.19666457445740
H           -6.65072778762824        0.94575611728403       -1.32095649198744
H           -5.79878504301154        2.48784503813525       -1.33245711673707
H           -7.46080856015779        2.39769366400568       -0.73756444667444
H           -5.58149733853671        2.83460228287483        2.40170908922130
H           -6.89217705588714        3.42483702781956        1.38645807476041
H           -5.22437940159241        3.64289030795404        0.86414141677893
H            4.68807265626482       -2.17565202029712        3.19792430516108
H            3.14266531098459       -1.55705633906624        2.60527884087620
H            4.39973928352204       -0.43894578851540        3.12660295702023
H            3.49286139960826       -3.01147040069857        0.56356419085292
H            5.07060030163525       -3.49951627854304        1.16990461923794
H            4.94009908986266       -2.80001742377780       -0.43943870806543
H            6.79729934430050       -1.91055057381389        1.74693771699999
H            6.52010966284069       -0.17201613428272        1.72736770166893
H            6.68205960192046       -1.04919603524277        0.20853441844826
