# Supplementary material for: Benchmark Study on the Calculation of 207Pb NMR Chemical Shifts
Source: Inorg Chem. 2024 Mar 6;63(11):5052–64. doi: 10.1021/acs.inorgchem.3c04539 (PMC10951955; doi:10.1021/acs.inorgchem.3c04539)
Supplement: Supplementary file 1 — ic3c04539_si_001.zip [file ic3c04539_si_001.zip › structures/07/opt_gfnff/07_01_opt_gfnff.xyz]

95
 energy: -15.094470186189 gnorm: 0.000491192083 xtb: 6.6.1 (8d0f1dd)
Pb          -0.24431476249665       -0.74455136266123       -0.58338920201192
C            3.47859915817891       -0.45741852705355       -0.70080773135722
C            3.71992068258927        2.15762696627217        0.19622167255186
C           -2.39762595120533        0.80498277545676        0.91688749352270
C           -2.37022981591614       -0.28861747592184        0.06020032528341
C           -0.63514179949901        2.56614567475019        0.66329764501620
C           -3.63502234560042        1.39244149023738        1.16718260056857
C            2.87687372202099        0.56033846019817       -1.42485769263778
C            4.19558825417435       -0.20735332085991        0.45978128973094
C           -4.81334114026509        0.87439230930536        0.65040098655531
C            0.55345351567436        0.50076901874939       -2.35482155502651
C            2.04076915558790        0.27968583617574       -2.68390497136759
C            4.31115043837241        1.10794905349784        0.88184711522777
C            2.99699982745703        1.85763351713027       -0.94932838061421
C           -1.11242277133083        1.40088704866252        1.54041016069930
C           -3.49141183368833       -2.28122199324686       -1.08658972814195
C           -3.52713792061625       -0.88907853705550       -0.42375373376964
C           -4.73815343391630       -0.28163655321964       -0.11164401624154
C           -2.30837407328153       -2.40289007616895       -2.05916543516690
C            2.46599195260321        1.23723673145599       -3.81946707065797
C            4.84810441400156       -1.33077334890267        1.28289191235772
C            3.91127748291408        3.59842636186289        0.70074144932178
C            0.04386029509049        0.33981431333127        1.69960089293317
C            5.40786434899989        3.95932589499492        0.63123455659768
C           -4.78499653721823       -2.57021919719539       -1.87855455873819
C           -6.18565848679828        1.51346999336424        0.92495646430156
C           -1.40344651223464        1.94083077253359        2.96136709494987
C           -3.33864090961764       -3.33590428239942        0.02507586439162
C            2.23288555801695       -1.16377476061023       -3.19156401256010
C           -7.05775227497568        0.52418375516611        1.72195421795734
C            3.12573111895791        4.61438271904485       -0.15355058941162
C            3.42203232642386        3.70894255071940        2.15854044592029
C           -6.87146487649214        1.84625728240098       -0.41517841884704
C           -6.05885554575793        2.81787058119262        1.73870691200549
C            4.26214812126851       -1.32205855809194        2.70874579607163
C            4.59152860217341       -2.71978087301182        0.66253948555472
C            6.37036710080897       -1.09861748884194        1.34432313016891
H            3.37949532326439       -1.46877833075021       -1.04381570638985
H           -0.43396385964429        2.23764696551187       -0.35245894625336
H            0.27490410350215        3.00989845414580        1.06434649374383
H           -1.39407943198112        3.34724903353708        0.61010717709963
H           -3.67321467455524        2.27779097643800        1.77146393981561
H           -0.06300677620811        0.25592068835385       -3.22032191349228
H            0.37681351561374        1.55147337358956       -2.13220311338773
H            4.87791854779302        1.32048894008685        1.76947252480753
H            2.50808384501003        2.64833343578026       -1.48578758404285
H           -5.65266418263194       -0.72257423729269       -0.46046535793563
H           -2.41638728664342       -1.71543869819912       -2.89899891547582
H           -2.20231681293751       -3.41652613271231       -2.44814434084294
H           -1.28831376183743       -2.10404039340676       -1.48222378055102
H            2.26803963717920        2.27752215709103       -3.56410858333631
H            1.92217958522363        1.01654083343295       -4.73836838742593
H            3.53174037331635        1.13906632942145       -4.02734234832380
H           -0.23073387918878       -0.36445096714913        2.49970528485715
H            0.94540614315298        0.87714171123157        2.03879883563238
H            0.67632524062627       -0.44946468084707        0.92185830196868
H            5.77791691232588        3.87230154644710       -0.39072133366151
H            6.00364070531118        3.29765255607537        1.25973269180015
H            5.57976372915631        4.98248884457014        0.96668459379852
H           -4.98104334323552       -1.78187410248699       -2.60589445507597
H           -5.64770154422446       -2.65391796904011       -1.21790986108010
H           -4.70247936803078       -3.51217772419349       -2.42181513268608
H           -2.07359257926911        2.79922972453297        2.93882356244637
H           -0.48281868401729        2.26426655860859        3.44806017796376
H           -1.85798511152796        1.16973656381330        3.58379659876274
H           -2.41744080065267       -3.17867963916421        0.58632824251304
H           -3.31264811064835       -4.34370897626575       -0.39034943549579
H           -4.17058230246909       -3.28168317393486        0.72775179612582
H            3.28313494274166       -1.36538008239828       -3.40450499945570
H            1.67062148109363       -1.32788523523324       -4.11129633653406
H            1.88348125351671       -1.89586755319553       -2.46445191180053
H           -7.22527266242599       -0.39619631817941        1.16296877665183
H           -8.03235923343886        0.95739512576434        1.94852358538315
H           -6.57838336255290        0.26027500592838        2.66500078075239
H            3.46625378008106        4.60447299317827       -1.18916089518386
H            3.26219631244320        5.62722677123338        0.22669721963217
H            2.05756963231355        4.39899414513211       -0.13914213753909
H            3.53494662771481        4.72756561834348        2.53084273980382
H            3.98540026990555        3.05108573946139        2.81959898671305
H            2.36948470608042        3.43905063868937        2.23618555467196
H           -7.04315317297992        0.94867170706301       -1.00868901971669
H           -6.25537156311064        2.52509304068441       -1.00544082680890
H           -7.83744099176729        2.32456344673284       -0.25109237135272
H           -5.61185696235809        2.63176647916475        2.71550327230133
H           -7.03883955195028        3.26545549881237        1.90721870918488
H           -5.44833750803958        3.55152444154449        1.21162037330801
H            4.69377271945600       -2.12029380818718        3.31332588449845
H            3.18160041438471       -1.46579607320668        2.68263030869740
H            4.46137648471286       -0.37755887719108        3.21440614476212
H            3.52403720203431       -2.93617167404235        0.61126672174975
H            5.05712614443724       -3.50310892406707        1.26144369750903
H            5.00738399644617       -2.78490160753668       -0.34323261819310
H            6.86489569952957       -1.89336527562822        1.90354931890193
H            6.60820025375860       -0.15283067005907        1.83053759916176
H            6.79771077182468       -1.07538335965510        0.34140238347199
