# Supplementary material for: Benchmark Study on the Calculation of 207Pb NMR Chemical Shifts
Source: Inorg Chem. 2024 Mar 6;63(11):5052–64. doi: 10.1021/acs.inorgchem.3c04539 (PMC10951955; doi:10.1021/acs.inorgchem.3c04539)
Supplement: Supplementary file 1 — ic3c04539_si_001.zip [file ic3c04539_si_001.zip › structures/07/opt_r2scan-3c_so/07_01_opt_r2scan-3c_so.xyz]

95
C36H58Pb optimized with ADF in AMS.
Pb       -0.00239972172641      -1.50159692167409      -0.37319675660973
C         3.26445185253078      -0.46452857846928      -0.68805128658363
C         3.52850327041548       2.17622190369712       0.18593696012160
C        -2.08253709465999       0.68785257324277       0.96815898639309
C        -2.03671518560422      -0.50518512084383       0.22575913366758
C        -0.61066501066309       2.73390820856660       1.12357115798910
C        -3.29985591810283       1.38168796800381       1.09520149420149
C         2.63908273597002       0.55632654417746      -1.41165875623264
C         3.99605926827293      -0.20336673906187       0.47330961689464
C        -4.47983890581536       0.92581497165718       0.53484204416489
C         0.29067972366523       0.09575244555702      -2.06390870026282
C         1.72649503139946       0.23331118454602      -2.60057485491270
C         4.12118555082699       1.12350201409554       0.88636775852514
C         2.78027205121415       1.86989774895618      -0.95354312804647
C        -0.89889256815974       1.34221495480982       1.71812593626141
C        -3.32665044815801      -2.39085349413462      -1.01528351129046
C        -3.25184209130772      -1.01900008502092      -0.30393419443917
C        -4.43200722909123      -0.29482132397409      -0.14392972694762
C        -2.40626078091262      -2.44762675283958      -2.25027751229097
C         1.77501359031684       1.35320610036638      -3.66072708226182
C         4.63743663162708      -1.31845885178535       1.30433577525983
C         3.75280069653902       3.61652976074501       0.65906456068290
C         0.40479822796564       0.54286336279889       1.68086026749405
C         5.24021660729606       3.96846216259919       0.46045753926989
C        -4.74046283318563      -2.71488303685131      -1.53005966283375
C        -5.80670433992731       1.68121095917884       0.64739472035970
C        -1.26855101788206       1.49025942093795       3.21019023267815
C        -2.94918725150571      -3.50462935083255      -0.02067200220165
C         2.13878101258597      -1.07169590976472      -3.30095679571140
C        -6.83662659075161       0.80308843847771       1.38286965520534
C         2.90726844677538       4.62849461368405      -0.12353456049456
C         3.40017725579474       3.75038218695864       2.15183015340287
C        -6.32963146572690       2.00516726829605      -0.76488752766596
C        -5.66386964516070       2.99896407107628       1.41805131331267
C         3.99528797968049      -1.32266285628407       2.70501975392037
C         4.43259104744741      -2.70386579192922       0.68025358455170
C         6.15098653417187      -1.06659136445167       1.43364549167016
H         3.18135093498697      -1.48287311094121      -1.03620598995374
H        -0.30712295380293       2.65047713707832       0.07665446628190
H         0.19963847796880       3.21951447870715       1.67488700804959
H        -1.48707991019664       3.38255465500086       1.17247431245512
H        -3.31081677944601       2.30914868911229       1.65083408896991
H        -0.39572217753902      -0.18521896838524      -2.87111325778382
H        -0.06350844569445       1.04080965631629      -1.64143515427122
H         4.70071479822162       1.34348332128581       1.77510860789447
H         2.29582761578405       2.66812158766477      -1.49624550131300
H        -5.35296424497694      -0.67836286582530      -0.55861555703955
H        -2.49635165725761      -1.54525059104019      -2.85803536868907
H        -2.66147550534035      -3.31352004727975      -2.86778144096857
H        -1.34424044472198      -2.59503490614960      -2.00958878367612
H         1.36915694408449       2.29325686444472      -3.28303140374089
H         1.16698789459711       1.06160215331817      -4.52107769112008
H         2.79929555162711       1.53068095945181      -4.00572084049000
H         0.26752971007691      -0.47282883754890       2.06675324886232
H         1.15608103571877       1.01647630933852       2.31910232021199
H         0.86725746815383       0.55055564584135       0.68467490823670
H         5.51740657907477       3.88456621095256      -0.59388737620447
H         5.88500692425541       3.29865296946926       1.03444663797617
H         5.43289663344109       4.99459844547080       0.78839706523175
H        -5.07559504576671      -1.99464253462663      -2.28144350463888
H        -5.47125674739849      -2.74070501640657      -0.71886364908278
H        -4.73045857332423      -3.70377965119827      -1.99501257437000
H        -2.14350490920472       2.12437339734343       3.35780280919384
H        -0.43387369759061       1.93807497592546       3.75849183681582
H        -1.48345608688912       0.51141055071104       3.64806166054375
H        -1.95979182019717      -3.34777234297788       0.41464077088288
H        -2.95140721977487      -4.47893321004658      -0.51984739075049
H        -3.66974340701332      -3.53467828140507       0.80086417657407
H         3.18097148510297      -1.03516764861768      -3.63135300286462
H         1.50522657030558      -1.22354210794764      -4.17902579784893
H         2.01324903663830      -1.94712243342519      -2.65908394615384
H        -7.01689590473266      -0.13411263332223       0.85162175596414
H        -7.79078280879846       1.33216074284403       1.46930646597060
H        -6.48434617682173       0.55963531807704       2.38906134120643
H         3.16995530468435       4.64133400510604      -1.18435738468164
H         3.08417719720212       5.63160307132075       0.27292977798456
H         1.83898586299786       4.41368518821138      -0.03304208718937
H         3.55478021258883       4.78238746373522       2.47961046992404
H         4.01926750786195       3.10547955422995       2.77828378559417
H         2.35383320057680       3.48922773307138       2.32831512338973
H        -6.49410162672710       1.09724907144308      -1.34942257660755
H        -5.61337164070265       2.63044521135559      -1.30504085330768
H        -7.28002680803850       2.54408559215389      -0.70131366139432
H        -5.33007818419113       2.83075759580947       2.44566083330366
H        -6.63359769732578       3.50196018102927       1.46046952243438
H        -4.95681211002575       3.67547231142890       0.93002843258511
H         4.43754428024967      -2.11142359797006       3.32103053259640
H         2.91928859453099      -1.50530256454920       2.63148383811539
H         4.14212418929021      -0.36819270883426       3.21574123498291
H         3.37145506704197      -2.95547507071735       0.59781788874628
H         4.90606661712354      -3.45903909031458       1.31285894136692
H         4.88377596274874      -2.76902765611109      -0.31366485086974
H         6.61385957666394      -1.86135576396300       2.02612728303662
H         6.36213999195403      -0.11445473353772       1.92488481996394
H         6.62372986199176      -1.05184574711878       0.44777598422359
