# Supplementary material for: Benchmark Study on the Calculation of 207Pb NMR Chemical Shifts
Source: Inorg Chem. 2024 Mar 6;63(11):5052–64. doi: 10.1021/acs.inorgchem.3c04539 (PMC10951955; doi:10.1021/acs.inorgchem.3c04539)
Supplement: Supplementary file 1 — ic3c04539_si_001.zip [file ic3c04539_si_001.zip › structures/08/ensemble/08_06.xyz]

  108
G(CENSO)=       -2089.54587999  G(xTB)=         100.83332723        !CONF33
C    0.1826994470  -1.2152339126  -0.7181512847
C    1.4808188860  -1.7439211607  -0.7586296733
C    1.6966439984  -3.0221068948  -1.2900086673
H    2.7082576610  -3.4201255297  -1.3167776245
C    0.6451157134  -3.7551049589  -1.8234084768
H    0.8279312557  -4.7346257556  -2.2562814538
C   -0.6361172989  -3.2160652335  -1.8361413143
H   -1.4493868629  -3.7647842123  -2.3011472027
C   -0.8759134881  -1.9582795241  -1.2797552811
C   -2.2473859117  -1.3511059161  -1.3206291604
C   -3.2807966994  -1.8220106856  -0.4839649635
C   -4.5070633229  -1.1538369323  -0.4838834245
H   -5.3047081493  -1.5088007630   0.1641841885
C   -4.7490025120  -0.0417005267  -1.2841505143
C   -3.7371206581   0.3817982753  -2.1441145117
H   -3.9256297505   1.2187838317  -2.8094818188
C   -2.4985173623  -0.2606390441  -2.1967636432
C    2.6934561411  -0.9665912411  -0.3544467872
C    3.2998934834  -1.1685180820   0.9005013569
C    4.4923806499  -0.5077786582   1.1889611326
H    4.9660686123  -0.6604737289   2.1572450243
C    5.1085774766   0.3469300304   0.2749409601
C    4.4924586443   0.5377717017  -0.9588222748
H    4.9539587781   1.1949943613  -1.6905052531
C    3.2980757236  -0.1084122912  -1.2936572731
C    2.7120310775   0.1065693679  -2.6796301143
H    1.8023992721  -0.4986581716  -2.7575831249
C    3.6749992524  -0.3791213219  -3.7719643361
H    3.9459102216  -1.4279133318  -3.6138451493
H    4.5979881219   0.2108338308  -3.7819212002
H    3.2077150194  -0.2889986970  -4.7585075971
C    2.3212174953   1.5720502691  -2.9100475640
H    1.5960291222   1.9214295340  -2.1620783116
H    1.8676406829   1.6987682566  -3.8988509840
H    3.1920179770   2.2343665774  -2.8525321582
C    6.4382512409   0.9845111390   0.6297198596
H    6.4316808158   1.1524656371   1.7171530981
C    6.6857494610   2.3297340741  -0.0563361410
H    6.8478093359   2.2068103677  -1.1327938994
H    7.5850446871   2.7994587012   0.3542884199
H    5.8464495721   3.0208698956   0.0808414499
C    7.5832791101   0.0056904641   0.3198150935
H    7.4475960260  -0.9436025884   0.8475771510
H    8.5476659217   0.4320557475   0.6167570599
H    7.6182231714  -0.2064306047  -0.7550439682
C    2.7041615491  -2.1148346431   1.9273945740
H    1.7155083191  -2.4176984328   1.5605834329
C    3.5546860516  -3.3876643273   2.0518074291
H    3.0982102759  -4.0887506883   2.7592445609
H    4.5608509602  -3.1467233015   2.4128986475
H    3.6555660648  -3.8911455239   1.0853731509
C    2.5243746000  -1.4515610132   3.2997889276
H    3.4893272040  -1.2096801790   3.7576617280
H    2.0015726463  -2.1310977538   3.9827368749
H    1.9489517020  -0.5226564759   3.2260039626
C   -3.1152129257  -3.0629637107   0.3768944517
H   -2.0406644933  -3.2160086006   0.5393633611
C   -3.6716202455  -4.2959478340  -0.3579382287
H   -4.7487391878  -4.1775984989  -0.5227771222
H   -3.5160014323  -5.1994124921   0.2419788264
H   -3.2014092955  -4.4458404075  -1.3321710821
C   -3.8001597055  -2.9577431188   1.7457742198
H   -4.8881044355  -3.0474564264   1.6580495583
H   -3.5825633964  -2.0099395937   2.2419870668
H   -3.4608769666  -3.7720228778   2.3946018915
C   -6.0867134903   0.6678707412  -1.2425714307
H   -6.7075254783   0.1455032704  -0.5018918883
C   -5.9345655530   2.1253541344  -0.7870928564
H   -5.4460432850   2.1858272215   0.1917352191
H   -6.9148857029   2.6073060117  -0.7089578644
H   -5.3345410229   2.7004485063  -1.5013983156
C   -6.8049184486   0.5906781437  -2.5968030575
H   -6.2465822851   1.1302283050  -3.3699835426
H   -7.8002310527   1.0421954884  -2.5271977021
H   -6.9191959171  -0.4475800326  -2.9238055860
C   -1.5060698941   0.1091444276  -3.2950144476
H   -0.4891048484  -0.0768529774  -2.9243480080
C   -1.7161665106  -0.8346533021  -4.4921855633
H   -2.7260946503  -0.7082375775  -4.8983815611
H   -1.5927262370  -1.8810593630  -4.1984757360
H   -0.9941599896  -0.6110163828  -5.2850944148
C   -1.5818339145   1.5676454662  -3.7554409049
H   -1.5282093190   2.2726117926  -2.9173169208
H   -2.5047534050   1.7706117556  -4.3085134228
H   -0.7488301024   1.7825740286  -4.4316581358
C   -2.7428136485   0.6662783887   2.3054464437
H   -3.2161328211   1.3971867513   1.6533624710
C   -3.2211012795   0.4206378206   3.5837766536
H   -4.0925185181   0.9559753849   3.9456906953
C   -2.5567381240  -0.5069292511   4.3804211674
H   -2.8990866358  -0.7087506341   5.3908575084
C   -1.4574063105  -1.1807679296   3.8598546798
H   -0.9226901487  -1.9239932677   4.4416664563
C   -1.0456288361  -0.8902194454   2.5677821559
H   -0.1950918766  -1.3895034536   2.1099698832
C    0.5937442280   2.0506119339   2.9460992264
H   -0.4515023334   1.8387114327   3.1544882006
C    1.3850953059   2.6739923399   3.8969388284
H    0.9609598354   2.9417387338   4.8589678096
C    2.7140795561   2.9475749784   3.5883410145
H    3.3603998256   3.4354861161   4.3116962080
C    3.1941941333   2.5902884065   2.3362802503
H    4.2219855701   2.7826128357   2.0477182267
C    2.3397789704   1.9611144145   1.4409394150
H    2.6923680064   1.6588970870   0.4580014083
N    1.0616561438   1.6859735015   1.7397962905
N   -1.6682498261   0.0286234413   1.8139231958
Pb  -0.5216471419   0.9391496183  -0.1446346684
