# Supplementary material for: Benchmark Study on the Calculation of 207Pb NMR Chemical Shifts
Source: Inorg Chem. 2024 Mar 6;63(11):5052–64. doi: 10.1021/acs.inorgchem.3c04539 (PMC10951955; doi:10.1021/acs.inorgchem.3c04539)
Supplement: Supplementary file 1 — ic3c04539_si_001.zip [file ic3c04539_si_001.zip › structures/08/ensemble/08_01.xyz]

  108
G(CENSO)=       -2089.54801755  G(xTB)=         100.83389548        !CONF1
C    0.1538329647  -0.8684291068  -1.0507299683
C    1.3535289660  -1.3074792251  -1.6460310349
C    1.3407796193  -2.0315816157  -2.8379910425
H    2.2744176326  -2.3830854645  -3.2689590538
C    0.1275233758  -2.3384523484  -3.4435402795
H    0.1066223971  -2.9121296786  -4.3659015923
C   -1.0618703439  -1.9482126403  -2.8430978895
H   -2.0098279195  -2.2397196281  -3.2876357557
C   -1.0707998556  -1.2167555678  -1.6456742274
C   -2.4064405657  -0.9217883515  -1.0369616700
C   -2.8057976326  -1.5904490174   0.1443977653
C   -4.1030743018  -1.4039745020   0.6209788976
H   -4.4240847919  -1.9299146521   1.5157307333
C   -5.0268534179  -0.5910322724  -0.0327196747
C   -4.6112469898   0.0741718160  -1.1812030628
H   -5.3170715378   0.7107512003  -1.7094820313
C   -3.3227599985  -0.0757551874  -1.6980199320
C    2.6385942438  -1.0818080229  -0.9040899808
C    2.9686701520  -1.9651633311   0.1524548241
C    4.1114779791  -1.7170002495   0.9108909810
H    4.3651175887  -2.3980990098   1.7191491518
C    4.9410351067  -0.6256697137   0.6563672049
C    4.6173281263   0.2143318108  -0.4056847017
H    5.2743228752   1.0528132322  -0.6228057344
C    3.4879101552   0.0047191944  -1.2018920511
C    3.2414193197   0.8891774114  -2.4110551717
H    2.1752740915   0.8173479584  -2.6611188595
C    4.0349584734   0.3550406395  -3.6160377856
H    3.8387788407   0.9655949743  -4.5043093802
H    3.7710804597  -0.6807197010  -3.8454006122
H    5.1099928231   0.3912935863  -3.4059875115
C    3.5875229427   2.3645370693  -2.1785800714
H    3.2219322477   2.9685356539  -3.0155481229
H    4.6700482251   2.5181952607  -2.1202178042
H    3.1444318002   2.7503189681  -1.2549568617
C    6.1678643620  -0.3635454096   1.5052000482
H    6.6633718552   0.5260038043   1.0929829071
C    7.1614626433  -1.5309819627   1.4358275342
H    6.7330405393  -2.4400780758   1.8724398970
H    8.0715455010  -1.2899722519   1.9951947535
H    7.4408557502  -1.7515778110   0.4007287368
C    5.7809444251  -0.0570746232   2.9587094614
H    5.0840043529   0.7860791471   3.0129762639
H    6.6704049021   0.1924563453   3.5469891658
H    5.3017422833  -0.9241637360   3.4274104883
C    2.1430488948  -3.2126424572   0.4325055189
H    1.1987814345  -3.1260168098  -0.1164183804
C    2.8746026123  -4.4492588061  -0.1114860448
H    2.2666815003  -5.3486896045   0.0351802222
H    3.8302824771  -4.5929815708   0.4054306078
H    3.0811234004  -4.3432088504  -1.1813102536
C    1.8030840152  -3.3948346956   1.9164524232
H    1.3060310944  -2.5103308951   2.3348763721
H    2.6957784958  -3.5864673789   2.5207325284
H    1.1308782248  -4.2500493263   2.0437227296
C   -1.8921655071  -2.5927918881   0.8384970284
H   -0.8636710442  -2.2145702174   0.7687747412
C   -1.9165509976  -3.9402641150   0.0974763955
H   -1.6056946738  -3.8310706594  -0.9453527279
H   -2.9302025032  -4.3567670079   0.1117800410
H   -1.2448011090  -4.6568105737   0.5842282204
C   -2.2048936597  -2.8093593845   2.3213220047
H   -3.1319917166  -3.3752762510   2.4611899829
H   -2.3034210893  -1.8628997116   2.8632417417
H   -1.4010160252  -3.3899067408   2.7856360833
C   -6.4606901802  -0.5088299537   0.4529968866
H   -6.5082391900  -1.0389664711   1.4142034271
C   -6.9339277648   0.9299318165   0.6872007376
H   -7.9658220075   0.9355049083   1.0539760700
H   -6.9092644534   1.5147661763  -0.2392140707
H   -6.3074129421   1.4362724044   1.4274301911
C   -7.3951391846  -1.2317549000  -0.5295298835
H   -7.4010037200  -0.7250452950  -1.5014949853
H   -8.4217677855  -1.2427294660  -0.1477083074
H   -7.0742696688  -2.2658145593  -0.6904348099
C   -2.9764165797   0.6697260056  -2.9798669484
H   -1.9110539215   0.5150880524  -3.1866484303
C   -3.7665981598   0.1140964688  -4.1753209210
H   -4.8410271919   0.2808460581  -4.0400153994
H   -3.6104761113  -0.9613037077  -4.2979619458
H   -3.4619924593   0.6135067721  -5.1016514497
C   -3.2206844217   2.1816403335  -2.8614690324
H   -4.2831769758   2.4064113287  -2.7218750852
H   -2.8959760894   2.6887127664  -3.7770602307
H   -2.6731865188   2.6235675999  -2.0223406876
C    0.8927662268   3.5126090615   0.3354273883
H    1.1861151444   3.4081462791   1.3780772227
C    0.8697230303   4.7512817691  -0.2849929035
H    1.1463310512   5.6395739607   0.2727694276
C    0.4945184618   4.8228322226  -1.6229139300
H    0.4733158472   5.7784950076  -2.1378781878
C    0.1481004503   3.6541127467  -2.2899309785
H   -0.1521291164   3.6654157012  -3.3323532869
C    0.1901303126   2.4514861030  -1.6004612486
H   -0.0700320555   1.5068663405  -2.0736711514
C   -2.4193114877   1.7330078017   1.0479599469
H   -2.2136702738   1.8375486268  -0.0120972590
C   -3.5599911873   2.2797329583   1.6128437109
H   -4.2507862080   2.8385495185   0.9908085998
C   -3.7952519557   2.0845602681   2.9689160466
H   -4.6820331322   2.4965979501   3.4413560124
C   -2.8750246570   1.3554579547   3.7138333779
H   -3.0180605100   1.1796703792   4.7747102108
C   -1.7490393208   0.8572017018   3.0767368140
H   -0.9925335212   0.3013152005   3.6284595226
N   -1.5285189948   1.0363815868   1.7653246075
N    0.5601227097   2.3841316922  -0.3129813782
Pb   0.7058346215   0.2601098855   0.9183835248
