# Supplementary material for: Benchmark Study on the Calculation of 207Pb NMR Chemical Shifts
Source: Inorg Chem. 2024 Mar 6;63(11):5052–64. doi: 10.1021/acs.inorgchem.3c04539 (PMC10951955; doi:10.1021/acs.inorgchem.3c04539)
Supplement: Supplementary file 1 — ic3c04539_si_001.zip [file ic3c04539_si_001.zip › structures/08/ensemble/08_05.xyz]

  108
G(CENSO)=       -2089.54608289  G(xTB)=         100.83192923        !CONF40
C    0.0525995000  -0.9009675000  -0.7735326000
C    1.3175232000  -1.1602083000  -1.3247749000
C    1.4310490000  -1.9898743000  -2.4469291000
H    2.4168471000  -2.1863066000  -2.8617708000
C    0.3072660000  -2.5699424000  -3.0206831000
H    0.4108356000  -3.2219947000  -3.8832925000
C   -0.9479003000  -2.3239277000  -2.4780767000
H   -1.8300432000  -2.7890000000  -2.9098672000
C   -1.0783581000  -1.4983969000  -1.3590675000
C   -2.4364958000  -1.2779057000  -0.7605040000
C   -2.8575162000  -2.0614704000   0.3386808000
C   -4.1291304000  -1.8406887000   0.8798670000
H   -4.4631274000  -2.4426556000   1.7210036000
C   -5.0020825000  -0.9000144000   0.3433579000
C   -4.5745773000  -0.1509362000  -0.7542749000
H   -5.2515609000   0.5788810000  -1.1907265000
C   -3.3102930000  -0.3163586000  -1.3151503000
C    2.5748601000  -0.5865774000  -0.7587096000
C    3.1205983000  -1.0978563000   0.4363493000
C    4.3195324000  -0.5702968000   0.9190406000
H    4.7354322000  -0.9702972000   1.8388824000
C    5.0040291000   0.4383087000   0.2444912000
C    4.4580177000   0.9177547000  -0.9445658000
H    4.9860285000   1.7051887000  -1.4798543000
C    3.2550998000   0.4313045000  -1.4594547000
C    2.7050631000   1.0370373000  -2.7411187000
H    1.7334452000   0.5745086000  -2.9435639000
C    3.6237979000   0.7407340000  -3.9344900000
H    3.7758842000  -0.3360699000  -4.0592031000
H    4.6076212000   1.2039286000  -3.7993890000
H    3.1893802000   1.1358967000  -4.8591239000
C    2.4717243000   2.5478589000  -2.5989659000
H    2.0167628000   2.9491800000  -3.5108621000
H    3.4094459000   3.0878247000  -2.4279979000
H    1.7992694000   2.7676672000  -1.7616008000
C    6.3316696000   0.9810036000   0.7361413000
H    6.4190140000   2.0070727000   0.3499976000
C    7.4872084000   0.1605760000   0.1403812000
H    7.4332265000  -0.8781405000   0.4865603000
H    8.4537298000   0.5741692000   0.4483591000
H    7.4459128000   0.1554094000  -0.9534191000
C    6.4435795000   1.0405898000   2.2619617000
H    7.3530423000   1.5772278000   2.5505912000
H    6.5068453000   0.0384894000   2.7000293000
H    5.5845247000   1.5525264000   2.7095178000
C    2.4901858000  -2.2796595000   1.1562154000
H    1.4541074000  -2.3763336000   0.8066986000
C    3.2084783000  -3.5768175000   0.7526962000
H    2.7411440000  -4.4433931000   1.2332301000
H    4.2604000000  -3.5399630000   1.0578445000
H    3.1734729000  -3.7215585000  -0.3317307000
C    2.4680825000  -2.1251039000   2.6821567000
H    1.8551768000  -2.9131466000   3.1327275000
H    2.0627062000  -1.1532581000   2.9908789000
H    3.4714125000  -2.2097084000   3.1120301000
C   -2.0167902000  -3.2260561000   0.8448299000
H   -0.9657363000  -3.0256010000   0.5927898000
C   -2.4155401000  -4.5056504000   0.0897439000
H   -1.7977637000  -5.3493197000   0.4158394000
H   -2.2916069000  -4.3845905000  -0.9900013000
H   -3.4653043000  -4.7486330000   0.2893899000
C   -2.1118396000  -3.4572766000   2.3569920000
H   -3.0927909000  -3.8486978000   2.6449212000
H   -1.9362297000  -2.5381825000   2.9276244000
H   -1.3668100000  -4.1976777000   2.6654549000
C   -6.3923434000  -0.7168192000   0.9180785000
H   -6.4959899000  -1.4254620000   1.7507851000
C   -6.5918514000   0.6982418000   1.4771341000
H   -6.4923955000   1.4494389000   0.6848256000
H   -5.8575483000   0.9207248000   2.2596168000
H   -7.5910994000   0.8025409000   1.9130340000
C   -7.4708607000  -1.0499560000  -0.1219016000
H   -8.4672274000  -0.9905925000   0.3286015000
H   -7.3329842000  -2.0589924000  -0.5227613000
H   -7.4403651000  -0.3457537000  -0.9609093000
C   -2.9197056000   0.4810131000  -2.5483640000
H   -1.8251447000   0.4610406000  -2.6210225000
C   -3.4940659000  -0.1836383000  -3.8109140000
H   -3.1594986000  -1.2190494000  -3.9133752000
H   -3.1846368000   0.3666820000  -4.7061986000
H   -4.5896105000  -0.1854028000  -3.7722642000
C   -3.3621435000   1.9476341000  -2.4976799000
H   -2.9253372000   2.4944787000  -3.3399683000
H   -3.0445976000   2.4358655000  -1.5734625000
H   -4.4500547000   2.0476757000  -2.5769453000
C    2.2562731000   2.0885426000   1.4101440000
H    2.4431859000   1.6788283000   0.4226311000
C    3.0628792000   3.0870174000   1.9374990000
H    3.8894478000   3.4717228000   1.3487832000
C    2.7967204000   3.5629880000   3.2151767000
H    3.4139982000   4.3398676000   3.6562615000
C    1.7277112000   3.0233057000   3.9239482000
H    1.4853439000   3.3611141000   4.9259033000
C    0.9649322000   2.0328959000   3.3264591000
H    0.1199551000   1.5846933000   3.8472482000
C   -2.9131901000   1.9910938000   1.2789743000
H   -3.3471894000   1.0898930000   1.7075256000
C   -3.6300751000   3.1764620000   1.2154574000
H   -4.6428633000   3.2148361000   1.6012476000
C   -3.0240463000   4.2971553000   0.6600208000
H   -3.5572920000   5.2412581000   0.6047094000
C   -1.7272764000   4.1884545000   0.1682266000
H   -1.2223782000   5.0344035000  -0.2856558000
C   -1.0776945000   2.9677889000   0.2626765000
H   -0.0652529000   2.8390076000  -0.1110357000
N   -1.6569520000   1.8923452000   0.8172984000
N    1.2222225000   1.5734335000   2.0902835000
Pb  -0.4555344000  -0.1794011000   1.3853336000
