# Supplementary material for: Benchmark Study on the Calculation of 207Pb NMR Chemical Shifts
Source: Inorg Chem. 2024 Mar 6;63(11):5052–64. doi: 10.1021/acs.inorgchem.3c04539 (PMC10951955; doi:10.1021/acs.inorgchem.3c04539)
Supplement: Supplementary file 1 — ic3c04539_si_001.zip [file ic3c04539_si_001.zip › structures/08/ensemble/08_03.xyz]

  108
G(CENSO)=       -2089.54715051  G(xTB)=         100.83346237        !CONF16
C    0.1380869412  -1.2292965295  -0.7309038562
C    1.4680769480  -1.6588074615  -0.8745892541
C    1.7255458214  -2.9092952936  -1.4518136838
H    2.7559924288  -3.2266622093  -1.5878352063
C    0.6887797938  -3.7276428484  -1.8828170647
H    0.9102081159  -4.6882439836  -2.3394631783
C   -0.6283937463  -3.2995657770  -1.7629705359
H   -1.4402090348  -3.9139780918  -2.1427873330
C   -0.9041670682  -2.0543235209  -1.1966019477
C   -2.3065473507  -1.5166267219  -1.1740233321
C   -3.1947712694  -1.8107081980  -0.1172359654
C   -4.4511838108  -1.2002126052  -0.1050916311
H   -5.1393150951  -1.4128915544   0.7089786035
C   -4.8638544048  -0.3325683786  -1.1131049387
C   -3.9918400881  -0.0899381906  -2.1728688136
H   -4.3097127396   0.5612201006  -2.9828070652
C   -2.7234733800  -0.6661541742  -2.2272581418
C    2.6389408293  -0.8042888260  -0.5065928772
C    3.4895785241  -1.1685652826   0.5612040957
C    4.6263389313  -0.4016352878   0.8170504566
H    5.2878261989  -0.6973305818   1.6280935980
C    4.9548294330   0.7135746479   0.0477344969
C    4.1002465702   1.0621549175  -0.9933020411
H    4.3617501451   1.9149601654  -1.6158070445
C    2.9547578644   0.3224049233  -1.2942563471
C    2.1705739420   0.6691757279  -2.5513331743
H    1.2234783542   0.1200278765  -2.5234142170
C    2.9355410797   0.1775045812  -3.7901834041
H    3.8960754638   0.6970441066  -3.8822801639
H    2.3553754371   0.3652637671  -4.7006976226
H    3.1364320214  -0.8967005547  -3.7238923122
C    1.8409011263   2.1605031710  -2.6766691713
H    1.3127308852   2.5345023096  -1.7915172163
H    1.2059545306   2.3337012879  -3.5517399700
H    2.7413138933   2.7710995739  -2.7992441766
C    6.2421404431   1.4796450936   0.2820582901
H    6.2512830461   2.3205234693  -0.4250364271
C    7.4601714118   0.5954190652  -0.0238799402
H    7.4070262681   0.1892855137  -1.0389737053
H    7.5160765028  -0.2473312917   0.6746449121
H    8.3865522578   1.1722146675   0.0701177996
C    6.3337626265   2.0587666016   1.6984181846
H    5.4984422165   2.7361072849   1.9003399422
H    7.2667294645   2.6191067339   1.8216908104
H    6.3204392344   1.2646636439   2.4539360131
C    3.2291822990  -2.3938187715   1.4268547497
H    2.2368227284  -2.7843504712   1.1708044959
C    4.2545986515  -3.5001882323   1.1322323566
H    5.2644147965  -3.1701674831   1.4008742608
H    4.2635666006  -3.7687027830   0.0722293378
H    4.0264698550  -4.4004335399   1.7134203532
C    3.2380383094  -2.0731698718   2.9289705934
H    2.5269532256  -1.2812568938   3.1876526651
H    4.2293927168  -1.7534309851   3.2665286469
H    2.9697310151  -2.9661369377   3.5045954570
C   -2.8424708905  -2.8398326271   0.9421199338
H   -1.7481011941  -2.8706736981   1.0226805925
C   -3.3129155158  -4.2332666237   0.4883541370
H   -2.8681201259  -4.5192388465  -0.4678657610
H   -4.4025788998  -4.2429674250   0.3715893519
H   -3.0413462567  -4.9890572349   1.2335668299
C   -3.4261076850  -2.5337539984   2.3259655730
H   -3.2401154180  -1.5003516040   2.6337288897
H   -2.9825147060  -3.2014521882   3.0718077381
H   -4.5081660342  -2.7005588805   2.3493880529
C   -6.2288814172   0.3217259358  -1.0592622069
H   -6.7286986731  -0.0453310846  -0.1524839918
C   -6.1074968421   1.8478062341  -0.9461102696
H   -5.5047516006   2.1327887512  -0.0771069943
H   -7.0977361640   2.3043041665  -0.8433124890
H   -5.6347003607   2.2702622964  -1.8400291249
C   -7.0922782632  -0.0722208266  -2.2650659966
H   -6.6611741454   0.3044994165  -3.1993244371
H   -8.0976159614   0.3510421673  -2.1677511814
H   -7.1826109688  -1.1599252898  -2.3479714612
C   -1.8469254305  -0.4361804387  -3.4492197442
H   -0.8260664510  -0.7446769226  -3.1961626064
C   -2.3224641429  -1.3397197460  -4.5978482812
H   -3.3453195444  -1.0793498766  -4.8930934352
H   -2.3139258833  -2.3926887869  -4.2991564580
H   -1.6720074567  -1.2231355251  -5.4714676576
C   -1.7945788493   1.0275815313  -3.9020091463
H   -2.7590803595   1.3704264152  -4.2905270204
H   -1.0598077176   1.1418180916  -4.7059037503
H   -1.5085572952   1.7005073608  -3.0840875577
C   -0.3396501386  -1.0870644123   2.6308272584
H    0.1946475880  -1.6581768063   1.8739432997
C   -0.3755564958  -1.4822978860   3.9597131699
H    0.1410106471  -2.3856835102   4.2663556639
C   -1.0805020538  -0.7060620096   4.8719621020
H   -1.1276559384  -0.9917061704   5.9184186137
C   -1.7275603833   0.4414278296   4.4249352652
H   -2.2900402666   1.0740259058   5.1032540768
C   -1.6465484405   0.7716585421   3.0815048260
H   -2.1379509319   1.6588154820   2.6870510637
C    1.9622373190   1.5542944716   1.9148365125
H    2.0012355203   0.4708607429   1.9500752571
C    2.7922268073   2.3267758658   2.7117706334
H    3.4793607590   1.8435127155   3.3982257383
C    2.7315604806   3.7107014155   2.5978664617
H    3.3714132666   4.3440761960   3.2051950402
C    1.8392273257   4.2721607368   1.6908490395
H    1.7605324415   5.3469780879   1.5665276209
C    1.0313654597   3.4292998824   0.9430312204
H    0.3052438040   3.8302733143   0.2376376878
N    1.0930849525   2.0928513482   1.0503985959
N   -0.9655015117   0.0189920768   2.2025707600
Pb  -0.7751370327   0.8248145401  -0.1075155957
