# Supplementary material for: Benchmark Study on the Calculation of 207Pb NMR Chemical Shifts
Source: Inorg Chem. 2024 Mar 6;63(11):5052–64. doi: 10.1021/acs.inorgchem.3c04539 (PMC10951955; doi:10.1021/acs.inorgchem.3c04539)
Supplement: Supplementary file 1 — ic3c04539_si_001.zip [file ic3c04539_si_001.zip › structures/08/ensemble/08_02.xyz]

  108
G(CENSO)=       -2089.54791549  G(xTB)=         100.83360223        !CONF2
C    0.0567879705  -1.2784792234  -0.5925263051
C    1.1831476289  -2.1201159259  -0.6816627132
C    1.0672961698  -3.4259529066  -1.1580989698
H    1.9509471353  -4.0530285815  -1.2418636903
C   -0.1729802043  -3.9009212453  -1.5689444271
H   -0.2703435148  -4.9118432964  -1.9547362904
C   -1.2815136169  -3.0655549811  -1.5263527082
H   -2.2382518481  -3.4208652342  -1.9001759606
C   -1.1867473131  -1.7518455601  -1.0438659155
C   -2.4188981817  -0.9053218584  -1.1103066318
C   -3.5457010421  -1.2200896805  -0.3245830827
C   -4.7228141710  -0.4853410275  -0.4963872392
H   -5.5978642726  -0.7357443812   0.1001754143
C   -4.8241446506   0.5422979826  -1.4256772308
C   -3.6951229075   0.8509372714  -2.1849255669
H   -3.7605648467   1.6442399540  -2.9229445521
C   -2.4985993551   0.1514538655  -2.0502889096
C    2.5298922621  -1.5357689782  -0.3698439379
C    3.1308897167  -1.6862686027   0.8977250557
C    4.3360431034  -1.0264118046   1.1536619129
H    4.8040014395  -1.1301728518   2.1293113831
C    4.9714152467  -0.2454683410   0.1920033537
C    4.3829012702  -0.1412026848  -1.0674895297
H    4.8800613453   0.4423734372  -1.8381239696
C    3.1769948265  -0.7710870491  -1.3704639927
C    2.6200622470  -0.6771981393  -2.7835472676
H    1.5941952677  -1.0620370999  -2.7711725365
C    3.4347719675  -1.5809720490  -3.7215956823
H    4.4748512074  -1.2407352382  -3.7816275423
H    3.0102291994  -1.5658465020  -4.7313148773
H    3.4374302059  -2.6156272601  -3.3639638825
C    2.5716482535   0.7577995279  -3.3218389887
H    2.0171757354   1.4280418999  -2.6526318115
H    2.0771039967   0.7742447631  -4.2988244385
H    3.5734211335   1.1797357272  -3.4532774504
C    6.2735517900   0.4615842115   0.5054325270
H    6.5367225591   0.2118380752   1.5422599068
C    6.1151024893   1.9855133018   0.4128400692
H    5.3141687026   2.3404898272   1.0702115969
H    5.8748456307   2.2929855593  -0.6112837676
H    7.0456263913   2.4851984308   0.7025504703
C    7.4111656358  -0.0283591437  -0.4005827717
H    8.3575192026   0.4401534607  -0.1104724359
H    7.2190857311   0.2285172638  -1.4483577934
H    7.5294713560  -1.1145509445  -0.3344993138
C    2.5381869817  -2.6131302850   1.9439698413
H    1.4662775888  -2.7108760494   1.7293271209
C    3.1644347375  -4.0122832272   1.8115082664
H    3.0147867512  -4.4277755903   0.8114793952
H    2.7213778031  -4.7000358413   2.5401968320
H    4.2430107508  -3.9621402675   1.9991483919
C    2.7020849649  -2.1094221772   3.3824984602
H    2.1022701336  -2.7237379863   4.0619991897
H    2.3876952052  -1.0665619659   3.4917227893
H    3.7421732854  -2.1823221677   3.7168810331
C   -3.5456213275  -2.3450692299   0.7006922957
H   -2.5237649677  -2.7347489432   0.7772848692
C   -4.4518998749  -3.5028908853   0.2537636805
H   -4.3988292402  -4.3299058638   0.9703637858
H   -4.1648019616  -3.8830127532  -0.7307222452
H   -5.4956359028  -3.1753003795   0.1929022695
C   -3.9749134093  -1.8636710775   2.0948832596
H   -3.3622262982  -1.0276098503   2.4485612368
H   -3.8811531828  -2.6794547791   2.8204797943
H   -5.0201736621  -1.5378584169   2.1023366119
C   -6.1478136759   1.2424515527  -1.6601861256
H   -6.8147703792   0.9591915674  -0.8338842819
C   -6.0294903027   2.7700729554  -1.6672043183
H   -5.5817288591   3.1375571799  -0.7390406612
H   -7.0193024556   3.2257329476  -1.7759318848
H   -5.4124400395   3.1208206339  -2.5017712853
C   -6.7820561491   0.7429023866  -2.9678736891
H   -7.7688263343   1.1951263289  -3.1157709735
H   -6.8975150448  -0.3456223787  -2.9597184315
H   -6.1539028674   1.0096891534  -3.8256896684
C   -1.3439370960   0.4619317128  -2.9934384056
H   -0.4076329421   0.2730891955  -2.4530395799
C   -1.3621209493  -0.5043260955  -4.1892305810
H   -2.2904996015  -0.3799483370  -4.7584896725
H   -1.2984200149  -1.5460088493  -3.8611911901
H   -0.5187866419  -0.3017255737  -4.8593340984
C   -1.3082675124   1.9109647767  -3.4864124514
H   -2.1104181147   2.1168679830  -4.2030556489
H   -0.3613908896   2.1021711951  -4.0018844854
H   -1.4025040485   2.6254915814  -2.6613491209
C   -2.4648034265   1.7584018967   1.0058376632
H   -2.5364931307   0.7023123654   1.2452031671
C   -3.5058111213   2.6293305636   1.2861799176
H   -4.4023571759   2.2562856893   1.7701571352
C   -3.3779374461   3.9652650541   0.9240166257
H   -4.1764923479   4.6722602172   1.1284486596
C   -2.2119000390   4.3831573937   0.2922794321
H   -2.0713436418   5.4150663717  -0.0113954193
C   -1.2109329375   3.4523186024   0.0612549851
H   -0.2739203111   3.7427905191  -0.4115122864
C    0.3956537741   0.9800265454   3.4693188451
H    0.8924251361   1.9110575513   3.2037605377
C    0.0838541729   0.6809051344   4.7856673007
H    0.3334796029   1.3842403991   5.5728838757
C   -0.5421817192  -0.5295768721   5.0665437087
H   -0.7931217916  -0.7948687307   6.0890841563
C   -0.8408672584  -1.3935374171   4.0201354932
H   -1.3305321813  -2.3456202659   4.1950498135
C   -0.5015504180  -1.0228748237   2.7274081993
H   -0.7118047029  -1.6606831779   1.8713687936
N    0.1091931989   0.1407449078   2.4603131779
N   -1.3355010638   2.1618555759   0.4087901078
Pb   0.7773772329   0.8021243770   0.1882999524
