# Supplementary material for: Benchmark Study on the Calculation of 207Pb NMR Chemical Shifts
Source: Inorg Chem. 2024 Mar 6;63(11):5052–64. doi: 10.1021/acs.inorgchem.3c04539 (PMC10951955; doi:10.1021/acs.inorgchem.3c04539)
Supplement: Supplementary file 1 — ic3c04539_si_001.zip [file ic3c04539_si_001.zip › structures/08/ensemble/08_04.xyz]

  108
G(CENSO)=       -2089.54618724  G(xTB)=         100.83346443        !CONF28
C    0.0763240021  -0.8973378596  -1.0883501318
C    1.3062689234  -1.3021610758  -1.6460758343
C    1.3345602705  -2.0349130894  -2.8340242667
H    2.2836389953  -2.3760764466  -3.2359655236
C    0.1503092915  -2.3547540336  -3.4877428883
H    0.1756416226  -2.9245761968  -4.4123644657
C   -1.0662292131  -1.9761907511  -2.9360833441
H   -1.9972232843  -2.2614171147  -3.4201851525
C   -1.1147798106  -1.2703860397  -1.7269811729
C   -2.4677795032  -1.0463552842  -1.1297761078
C   -2.9753327447  -1.9913178067  -0.2164572553
C   -4.2823341043  -1.8471562878   0.2593618601
H   -4.6678629059  -2.5826544973   0.9599915650
C   -5.1025707473  -0.8011009503  -0.1552737739
C   -4.5787538276   0.1231230259  -1.0589637131
H   -5.2122705839   0.9461081621  -1.3853163448
C   -3.2796822606   0.0230282554  -1.5541227636
C    2.5745360005  -0.9813535391  -0.9113461530
C    2.8651661658  -1.6584932763   0.3001956893
C    3.9831120981  -1.2665316439   1.0453199250
H    4.2091394750  -1.7760106061   1.9778249584
C    4.8367660495  -0.2566898860   0.6141271053
C    4.5714432922   0.3497829742  -0.6130505907
H    5.2482532499   1.1177837512  -0.9775347743
C    3.4652511192   0.0070975774  -1.3878622372
C    3.2769541195   0.6677227865  -2.7433536829
H    2.2171017438   0.5797493539  -3.0140921721
C    4.1098179771  -0.0668084257  -3.8095377605
H    3.8674167458  -1.1300404080  -3.8665533579
H    5.1766610621   0.0191245443  -3.5728672429
H    3.9427541436   0.3777978346  -4.7968216705
C    3.6578784251   2.1536619900  -2.7629659363
H    3.2356394121   2.6973066196  -1.9156691304
H    3.2943713064   2.6180956378  -3.6856174261
H    4.7444279151   2.2899550652  -2.7405066075
C    6.0304052676   0.1609000922   1.4482113841
H    6.0647333258  -0.5029541861   2.3226416390
C    5.8694096014   1.6005794427   1.9570693774
H    4.9590288587   1.7062937243   2.5576674533
H    5.8130261736   2.3062879838   1.1196290986
H    6.7227871221   1.8867298056   2.5810659913
C    7.3478646785  -0.0041543140   0.6793243945
H    8.1989012669   0.2231958558   1.3298248139
H    7.3943216842   0.6753967143  -0.1789156999
H    7.4617165103  -1.0272408117   0.3075290947
C    2.0817004574  -2.8998327909   0.7157922534
H    1.0420245732  -2.7840804176   0.3814166433
C    2.6498268764  -4.1188663835  -0.0320933579
H    2.0852698345  -5.0212907322   0.2265283083
H    3.6983179024  -4.2758158315   0.2451333769
H    2.5983737677  -3.9783540749  -1.1156215911
C    2.0666931105  -3.1673093888   2.2236226558
H    3.0504467916  -3.4787682349   2.5894754175
H    1.3692453343  -3.9809588990   2.4448152195
H    1.7549324086  -2.2882193215   2.8000572875
C   -2.1573866225  -3.1895853648   0.2373430094
H   -1.1804255022  -3.1353812305  -0.2549483758
C   -2.8127896213  -4.5070299025  -0.1994831581
H   -2.1751040168  -5.3564942946   0.0680244382
H   -2.9709775198  -4.5229948646  -1.2825602169
H   -3.7842482522  -4.6494640675   0.2863771951
C   -1.9197308187  -3.1747896621   1.7528973886
H   -1.4128503493  -2.2548408816   2.0758039968
H   -1.2951375936  -4.0229328024   2.0529160545
H   -2.8618421139  -3.2385450234   2.3084681474
C   -6.5453993880  -0.6733321562   0.2939003638
H   -6.7916824867   0.3987849533   0.2777181748
C   -7.4678678044  -1.3761336978  -0.7161217126
H   -7.2462165938  -2.4492239219  -0.7465296754
H   -7.3307213388  -0.9738319577  -1.7248457116
H   -8.5186609370  -1.2509498489  -0.4330614129
C   -6.8037224871  -1.1980612965   1.7083728233
H   -6.1029839298  -0.7750207554   2.4369823397
H   -6.7171743955  -2.2891573848   1.7532603616
H   -7.8200099716  -0.9412122871   2.0233607848
C   -2.7838278212   1.0441269448  -2.5623898855
H   -1.7109428790   0.8670270932  -2.7087349903
C   -3.4697957538   0.8431261168  -3.9218811774
H   -4.5506511359   1.0021762903  -3.8365502886
H   -3.3075411131  -0.1709702545  -4.2999297073
H   -3.0787030098   1.5523602515  -4.6597115930
C   -2.9692018194   2.4873206656  -2.0738600447
H   -2.5184134683   2.6404605270  -1.0873845010
H   -4.0290876035   2.7526922283  -1.9998116863
H   -2.5073943307   3.1873793602  -2.7796533257
C    2.1436624646   2.8234295800   0.6716922577
H    2.6548640751   2.3445633795   1.5038295827
C    2.4006396341   4.1421219183   0.3279233178
H    3.1326215402   4.7130071775   0.8894733382
C    1.6964621958   4.7075033414  -0.7307499866
H    1.8645470659   5.7425637028  -1.0124051716
C    0.7849979845   3.9247533906  -1.4310423255
H    0.2292604802   4.3218389487  -2.2738487990
C    0.5911469975   2.6095971719  -1.0359404324
H   -0.1065604080   1.9526355312  -1.5495940662
C   -1.4139025280   2.9305750229   1.6436243843
H   -0.4032435710   3.3140834444   1.5315102721
C   -2.4397406814   3.7676600535   2.0508434221
H   -2.2345777514   4.8146653132   2.2477690891
C   -3.7172545891   3.2374580113   2.2028289527
H   -4.5430178459   3.8672093547   2.5199441583
C   -3.9126723423   1.8873997548   1.9481758834
H   -4.8891159528   1.4268972316   2.0531345894
C   -2.8342203410   1.1156928430   1.5367881094
H   -2.9603357242   0.0579367113   1.3203582942
N   -1.6048697135   1.6271219654   1.3760409334
N    1.2462276586   2.0776528644   0.0072841632
Pb   0.3833389045   0.0311772771   1.0362967432
