# Supplementary material for: Benchmark Study on the Calculation of 207Pb NMR Chemical Shifts
Source: Inorg Chem. 2024 Mar 6;63(11):5052–64. doi: 10.1021/acs.inorgchem.3c04539 (PMC10951955; doi:10.1021/acs.inorgchem.3c04539)
Supplement: Supplementary file 1 — ic3c04539_si_001.zip [file ic3c04539_si_001.zip › structures/08/ensemble/08_07.xyz]

  108
G(CENSO)=       -2089.54572176  G(xTB)=         100.83385139        !CONF36
C    0.0769983705  -0.9248060180  -1.0788227279
C    1.3061596143  -1.3336846285  -1.6351448438
C    1.3328292647  -2.0907863694  -2.8074474920
H    2.2814756185  -2.4360525052  -3.2069452279
C    0.1463563701  -2.4307848415  -3.4472796985
H    0.1696081080  -3.0196837395  -4.3599306889
C   -1.0693362006  -2.0477538340  -2.8967244796
H   -2.0011616838  -2.3479082448  -3.3700610770
C   -1.1160013273  -1.3172516815  -1.7021376221
C   -2.4673031344  -1.0837608787  -1.1039760989
C   -2.9789951315  -2.0220246266  -0.1827291103
C   -4.2816908932  -1.8629668049   0.2906990522
H   -4.6812915691  -2.5852810085   1.0009908217
C   -5.1019752246  -0.8159631320  -0.1316458093
C   -4.5757539039   0.0991311971  -1.0389624247
H   -5.1920913655   0.9248900043  -1.3810260574
C   -3.2737368972  -0.0151737200  -1.5317674468
C    2.5747737377  -0.9937225314  -0.9089134548
C    2.8826928136  -1.6675685137   0.2999038172
C    4.0011687748  -1.2622909728   1.0366925834
H    4.2400712650  -1.7689037790   1.9676019488
C    4.8364580688  -0.2390645364   0.6014805414
C    4.5524473904   0.3677948434  -0.6214542917
H    5.2139346672   1.1482651326  -0.9872678856
C    3.4460759871   0.0103426596  -1.3891322581
C    3.2333865123   0.6723613720  -2.7403066730
H    2.1678215328   0.5866226960  -2.9898135312
C    4.0420488125  -0.0627709881  -3.8245024017
H    3.8612994621   0.3888705094  -4.8061714715
H    3.7893774109  -1.1232868148  -3.8835329095
H    5.1134268651   0.0136153543  -3.6058043851
C    3.6189083312   2.1570076047  -2.7665905075
H    3.2353759468   2.6242122536  -3.6796579372
H    4.7062840040   2.2885713893  -2.7703448393
H    3.2201990467   2.7015522646  -1.9082939888
C    6.0269710640   0.1976659389   1.4300386796
H    6.0791892015  -0.4689697312   2.3014245335
C    5.8397976049   1.6318615794   1.9456966088
H    6.6885104819   1.9310839256   2.5699441958
H    4.9278886447   1.7178139746   2.5471029707
H    5.7693010505   2.3399784279   1.1113834496
C    7.3432299860   0.0624158177   0.6534886824
H    7.4757506172  -0.9565145390   0.2765502833
H    8.1929292743   0.3039257511   1.3006223318
H    7.3717527996   0.7465969047  -0.2018661582
C    2.1096392998  -2.9109265698   0.7269050533
H    1.0701920532  -2.8068001716   0.3880033408
C    2.6907739093  -4.1342981930  -0.0035501362
H    2.1316118281  -5.0378923456   0.2625809850
H    3.7389678513  -4.2803555397   0.2807364677
H    2.6441015333  -4.0069103535  -1.0889199259
C    2.0916263057  -3.1593897136   2.2381208421
H    1.7705288219  -2.2754016034   2.8018345114
H    3.0765662434  -3.4576052576   2.6117314431
H    1.4001724289  -3.9759613119   2.4674027158
C   -2.1627816356  -3.2176821160   0.2819594977
H   -1.1949204167  -3.1826039636  -0.2299634556
C   -2.8371180577  -4.5393173721  -0.1104827149
H   -2.1992427274  -5.3874680579   0.1606621509
H   -3.0206376551  -4.5774827930  -1.1889932740
H   -3.7979600389  -4.6646711200   0.4004860933
C   -1.8948861735  -3.1705213282   1.7918729584
H   -2.8273548754  -3.2012265416   2.3664669414
H   -1.3619615308  -2.2543000693   2.0819493633
H   -1.2809018316  -4.0230502027   2.1012784331
C   -6.5342285367  -0.7471547511   0.3669811320
H   -6.5127903128  -0.9990905725   1.4382360537
C   -7.1854391290   0.6283078863   0.2158941662
H   -7.3573041767   0.8738316554  -0.8381822331
H   -6.5729329948   1.4248490046   0.6525352743
H   -8.1600063428   0.6360625212   0.7137644545
C   -7.3841489342  -1.8158782768  -0.3420334843
H   -7.4185264006  -1.6159176754  -1.4191730192
H   -8.4102758980  -1.8096198908   0.0411182443
H   -6.9689541111  -2.8180564796  -0.1977825694
C   -2.7797152799   0.9907016049  -2.5560083973
H   -1.7061649426   0.8145679481  -2.6982907901
C   -3.4619948377   0.7643865256  -3.9135119801
H   -3.0724362909   1.4632545455  -4.6620403744
H   -4.5437137247   0.9200065615  -3.8329212542
H   -3.2942724057  -0.2549869940  -4.2745565939
C   -2.9720536798   2.4411171439  -2.0927781997
H   -4.0329070495   2.7066067746  -2.0345968937
H   -2.5039486913   3.1310788101  -2.8043738755
H   -2.5326089682   2.6092235550  -1.1037673665
C    2.0644969800   2.8863742444   0.6347085919
H    2.5734020378   2.4412196551   1.4868139620
C    2.2926773913   4.2029465455   0.2636824395
H    2.9989509517   4.8064348422   0.8240014109
C    1.5940147130   4.7236762532  -0.8212354005
H    1.7410130091   5.7554400679  -1.1258421136
C    0.7158999467   3.9006518606  -1.5177564450
H    0.1650417980   4.2627050268  -2.3792807513
C    0.5499540522   2.5903199480  -1.0948499874
H   -0.1211520237   1.9029805560  -1.6038950429
C   -1.5221201103   2.8840418653   1.5982845707
H   -0.5645844566   3.3436893501   1.3683258285
C   -2.5656194097   3.6482348800   2.0955851782
H   -2.4282807110   4.7138820432   2.2461104833
C   -3.7701361581   3.0222455143   2.4009449621
H   -4.6039438164   3.5924834862   2.7993503390
C   -3.8809613252   1.6542630773   2.1930992429
H   -4.7953367432   1.1167625057   2.4205167822
C   -2.7953048701   0.9626668263   1.6749983077
H   -2.8616781106  -0.1053131184   1.4826412070
N   -1.6332794410   1.5629310896   1.3782927901
N    1.2004094555   2.1008470014  -0.0282259986
Pb   0.4052172961   0.0423446433   1.0222602588
