# Supplementary material for: Benchmark Study on the Calculation of 207Pb NMR Chemical Shifts
Source: Inorg Chem. 2024 Mar 6;63(11):5052–64. doi: 10.1021/acs.inorgchem.3c04539 (PMC10951955; doi:10.1021/acs.inorgchem.3c04539)
Supplement: Supplementary file 1 — ic3c04539_si_001.zip [file ic3c04539_si_001.zip › structures/08/opt_gfn1/08_01_opt_gfn1.xyz]

108
 energy: -136.902897732391 gnorm: 0.000211831367 xtb: 6.6.1 (8d0f1dd)
C            0.15380042335264       -0.82181814303162       -0.90659236531614
C            1.34885305139324       -1.28005600304485       -1.49675506381986
C            1.35494869355370       -2.00557424834684       -2.68580213548940
H            2.29659267874294       -2.34587739760236       -3.10323335062957
C            0.15791846174195       -2.31047816370537       -3.31263749962384
H            0.15127460002989       -2.87741592207112       -4.23781392179166
C           -1.03315494621121       -1.91318755215916       -2.73019842362263
H           -1.97564614862957       -2.19049032097345       -3.18998282914637
C           -1.04737580301175       -1.17431908830405       -1.54191876575796
C           -2.40198802339469       -0.89321982355401       -0.97818454894715
C           -2.86813957300802       -1.65031148948405        0.11026218161663
C           -4.18441271761999       -1.49993043640110        0.53545751871265
H           -4.55434362672080       -2.09759535330549        1.36112543319024
C           -5.05744083811407       -0.61939523405314       -0.09313785883283
C           -4.58725743986038        0.12234268887919       -1.16942929103470
H           -5.26053536109103        0.79867730069964       -1.68458404021692
C           -3.27705826185032       -0.00687559795217       -1.62411502820093
C            2.65254621811258       -1.05454162727380       -0.79755776665565
C            3.01486258085290       -1.89994813455126        0.26639092301940
C            4.22705549620112       -1.70076734450597        0.92033250579115
H            4.49743145008179       -2.35384137077953        1.74293225664424
C            5.10174267057646       -0.69141433345826        0.53261737966652
C            4.75493870836587        0.10717652891822       -0.55025938033212
H            5.44628337185165        0.87560600615477       -0.87958602068096
C            3.54738932988152       -0.06117050455214       -1.22290539333476
C            3.24427941019348        0.80170398899898       -2.43198367759100
H            2.18459276491652        0.67779769089695       -2.68998601100427
C            4.07992652563719        0.33442271286267       -3.63291452957982
H            3.83408998400919        0.93170822105556       -4.51187255243638
H            3.87042664603226       -0.71284692037024       -3.85155592135518
H            5.14524872377151        0.43932967039842       -3.42305210801272
C            3.49718755494807        2.28930700084436       -2.15289710932817
H            3.09156336196513        2.89171969986794       -2.96649506647158
H            4.56350635912275        2.50192540127231       -2.06899293204312
H            3.01138119972857        2.58612628446025       -1.22392191628468
C            6.40842791771256       -0.46050278690671        1.26248051063669
H            6.94840755926307        0.34963024547252        0.75266186460781
C            7.29373985983882       -1.71351730713740        1.23094942291854
H            6.82673304232619       -2.53579005226923        1.77414962904921
H            8.25958585304714       -1.49889717817831        1.69041773036189
H            7.45873608926859       -2.02737339174855        0.19944550901223
C            6.13838534632483       -0.01264037870000        2.70610548762423
H            5.52026648096286        0.88606566797302        2.70696969090295
H            7.07834009839655        0.20890258601794        3.21341302728768
H            5.61643659499750       -0.79161689440049        3.26316733500363
C            2.14358517914729       -3.07614358193924        0.66787452797510
H            1.20037142927177       -3.02025532728954        0.11191877371621
C            2.83406989431595       -4.39289621390488        0.28392258633784
H            2.17942665609914       -5.23534240393226        0.51103569960344
H            3.76776300467439       -4.51662298856865        0.83396193176489
H            3.05569628518891       -4.39984201765759       -0.78377236863691
C            1.80617823766258       -3.05668013873582        2.16398992199052
H            1.30819639492595       -2.12022625094200        2.42345340663216
H            2.70202213359516       -3.15136724540630        2.77840501539375
H            1.13498261153104       -3.88233149231743        2.40340937075909
C           -1.98497459249208       -2.71094351056890        0.74444552811026
H           -0.94280549780939       -2.37264859338814        0.68241282812235
C           -2.10435705395956       -4.01867234388609       -0.05443666231616
H           -1.79092164396998       -3.85744450733705       -1.08568309385793
H           -3.13636111372800       -4.37235128710828       -0.05403827799962
H           -1.46765602413282       -4.78610213488353        0.38797912061929
C           -2.30005815603318       -2.96879645458891        2.22231073065232
H           -3.24231270783668       -3.50452332500156        2.34405851197961
H           -2.36140641596179       -2.02875168505391        2.76997748215268
H           -1.50779368742435       -3.57431988689711        2.66455763238581
C           -6.50354460377107       -0.53454883182034        0.35048265608717
H           -6.62609178802921       -1.15896494025478        1.24667948091899
C           -6.90179576845590        0.89991659620846        0.71905216776972
H           -7.93830896832773        0.92579336797083        1.05866034961214
H           -6.80001578013156        1.56899192670194       -0.13597725754955
H           -6.26473013879170        1.26666862366381        1.52389172826026
C           -7.42355060263330       -1.09160219333259       -0.74600574038392
H           -7.35504762921738       -0.48672347608046       -1.65103526554560
H           -8.45927358715529       -1.09103014579329       -0.40338612391014
H           -7.13529965114140       -2.11511053837204       -0.98950870062538
C           -2.86045782220380        0.77346211972954       -2.85806297267504
H           -1.78378488516984        0.63252439422317       -3.01843028706888
C           -3.59809614436080        0.24254277994854       -4.09679403280604
H           -4.67286405774270        0.40354820947390       -4.00368201150463
H           -3.41789018660393       -0.82583749573672       -4.21570359893144
H           -3.24319356164512        0.75809332157305       -4.99024477638324
C           -3.12136907037049        2.27744495977839       -2.70153085738080
H           -4.18487531814028        2.48760241263369       -2.58489419344797
H           -2.76045101177985        2.80937770642687       -3.58289773211287
H           -2.59579175821729        2.66359606654504       -1.82848762046083
C            0.49817714782543        3.62238145733681        0.30359907343069
H            0.64328362031536        3.59300008186792        1.37707162473025
C            0.41375861951061        4.82015176174084       -0.37950969319480
H            0.49272742298832        5.75494005555118        0.16267615569159
C            0.23407689285479        4.80293996216996       -1.75548203678687
H            0.17074103388054        5.72792712546803       -2.31771883200506
C            0.13461967767011        3.57600133984772       -2.39375652429137
H           -0.00580833129022        3.51198937847231       -3.46605484385538
C            0.21665427429352        2.41808959240246       -1.64240667734688
H            0.13483435460254        1.43838898287152       -2.09840185128247
C           -2.35129716742587        1.83293726075716        1.14285346925284
H           -2.04933901514918        2.11618656330639        0.14334256466133
C           -3.49998157952607        2.34355891940230        1.71740080133145
H           -4.10976178326687        3.04653021907101        1.16277130017174
C           -3.85114862211051        1.94057353966380        2.99700570151878
H           -4.74582776767097        2.32393425490932        3.47449447548244
C           -3.02564949462637        1.04002352386295        3.65498281496213
H           -3.25793734784920        0.69621654596317        4.65590887795165
C           -1.88214118193081        0.58969105181672        3.02314829051046
H           -1.19797208399170       -0.09149640410048        3.51580022338987
N           -1.55720871387163        0.97622525070863        1.78554331712757
N            0.40056045295064        2.44460086320084       -0.32063690428810
Pb           0.66822422382027        0.43796553001616        0.99976529625597
