# Supplementary material for: Benchmark Study on the Calculation of 207Pb NMR Chemical Shifts
Source: Inorg Chem. 2024 Mar 6;63(11):5052–64. doi: 10.1021/acs.inorgchem.3c04539 (PMC10951955; doi:10.1021/acs.inorgchem.3c04539)
Supplement: Supplementary file 1 — ic3c04539_si_001.zip [file ic3c04539_si_001.zip › structures/08/opt_r2scan-3c_sr/08_01_opt_r2scan-3c_sr.xyz]

108
C46H59N2Pb optimized with ADF in AMS.
C         0.16022716216388      -0.83276517684507      -1.07267432856318
C         1.36737499986009      -1.26352871899267      -1.66060179202031
C         1.36651581044394      -1.96349901701528      -2.86821786814685
H         2.30192646860892      -2.30899462820595      -3.29483262521230
C         0.15954950035102      -2.25303680629254      -3.49596999800558
H         0.14945496355184      -2.80444513282653      -4.42975222689954
C        -1.03724256009983      -1.87471622902996      -2.90091616805153
H        -1.97818103340561      -2.15412257135785      -3.36251958223900
C        -1.05882355663451      -1.16979744417872      -1.68721843827258
C        -2.38927174140551      -0.87781838056488      -1.07373282240130
C        -2.77762478819697      -1.54128005685709       0.11936926562554
C        -4.04325591557760      -1.29775535750439       0.64129126288895
H        -4.34607570857918      -1.79496399778565       1.55609294832038
C        -4.95806141082732      -0.44221614202509       0.02295558258279
C        -4.56835622355151       0.18320414812382      -1.15303332439054
H        -5.26003003366804       0.84809881133099      -1.65625482824569
C        -3.30147583238621      -0.01589154606032      -1.71385210046899
C         2.63908621768991      -1.05922417461709      -0.89506852370017
C         2.94016471119582      -1.95927424112791       0.15672324755624
C         4.07197048338933      -1.73291037837160       0.93801135260845
H         4.30516139354998      -2.42805007703542       1.73719631886447
C         4.91601430656802      -0.64579951628825       0.71572941090197
C         4.61899793322860       0.21269542178262      -0.33978993368134
H         5.28546183560774       1.04677438226193      -0.53185142076809
C         3.50392059975749       0.02417330087655      -1.16105074479298
C         3.29126655920112       0.92202489539475      -2.36596106036686
H         2.23227711118513       0.86359915014383      -2.63557986997361
C         4.10089351496108       0.38589053719988      -3.55853472646737
H         3.93184634447814       1.00538519681498      -4.44344056429803
H         3.82554553454051      -0.64159730921827      -3.80005488275059
H         5.16943796296535       0.40425460956380      -3.32597251523645
C         3.64914335245711       2.39036109305755      -2.11672195337051
H         3.31634429844339       3.00123733785801      -2.95935207363911
H         4.72915099315501       2.52827801458994      -2.02560917872471
H         3.18371101974193       2.77555654784450      -1.20675349456111
C         6.13877237864852      -0.42019888383144       1.57914353454477
H         6.61304322655135       0.50387781176091       1.23133992018033
C         7.14953988351687      -1.56263360839815       1.41197745485035
H         6.72782199423238      -2.50975440722047       1.76016704683701
H         8.05161503139594      -1.36184848444558       1.99535064193829
H         7.43581010708482      -1.68472416462882       0.36473010502001
C         5.76095024830935      -0.23306386820951       3.05370936623155
H         5.04609874013001       0.58450298817143       3.17651606052969
H         6.64966625344767      -0.00611489637853       3.64783511808742
H         5.30992712183919      -1.14220508046050       3.46112067992356
C         2.10359592754708      -3.20601693109441       0.39915753328305
H         1.16888127302057      -3.09832579381189      -0.15567528914622
C         2.83111718979117      -4.43303832037082      -0.17039917689906
H         2.22006688273401      -5.33096957828821      -0.04575587691065
H         3.78281364575399      -4.59114268521788       0.34492879672395
H         3.03974604899285      -4.30283001734670      -1.23486380279988
C         1.74916877129164      -3.42218874027503       1.87392091102990
H         1.25004873377512      -2.54866917455754       2.30671374763307
H         2.63427754765171      -3.62896597555423       2.48021966960174
H         1.07675073018281      -4.27779742406065       1.97389821906996
C        -1.88119811486804      -2.58313481034508       0.77668153782853
H        -0.84986512071369      -2.21821186759351       0.72874736531224
C        -1.92099207611204      -3.89735331614037      -0.02053151116155
H        -1.60291466734467      -3.75086885683607      -1.05354865917821
H        -2.93919249126760      -4.29716611404343      -0.02821775859367
H        -1.26496627542560      -4.64161478165652       0.44015533690933
C        -2.20701042874220      -2.86589750858383       2.24435772254045
H        -3.14979019793023      -3.40915592765420       2.34869322434319
H        -2.27985420884423      -1.94958015757029       2.83461309304941
H        -1.42450191718318      -3.49231468350226       2.67861179497415
C        -6.33577807704190      -0.27814067725200       0.63437915814446
H        -6.18941802712533      -0.19689496110911       1.71966432029354
C        -7.08788785990889       0.96585209190789       0.16416614229284
H        -8.01728875236836       1.07461400274224       0.72744451500811
H        -7.35531762793995       0.89222629052497      -0.89371510182031
H        -6.49736463941016       1.87517092202943       0.30267943930199
C        -7.17779841164249      -1.53770850928780       0.37272027967986
H        -7.33914756102366      -1.66477174539554      -0.70182734657431
H        -8.15340965969092      -1.45669611754390       0.85917480724879
H        -6.67942407820767      -2.43433621125083       0.74710013376139
C        -2.97879184989400       0.70561265587153      -3.01421361844025
H        -1.92502318083763       0.53072867086703      -3.24561332248949
C        -3.81009704712076       0.13966798975440      -4.17561097401422
H        -4.87576795219227       0.31836906027843      -4.00768757907094
H        -3.66737460752352      -0.93686601320915      -4.28455677369176
H        -3.53061462138206       0.62107005980393      -5.11658530234614
C        -3.19529308153738       2.22194512098229      -2.91657053864383
H        -4.24804815069716       2.46675639502987      -2.75610090328268
H        -2.88447857957262       2.70621169133729      -3.84637983164038
H        -2.62072913938042       2.66555652244454      -2.09992986302008
C         0.88131970417157       3.54975051831490       0.29171474421814
H         1.15180653839146       3.45718470220088       1.33904029228730
C         0.87533857593265       4.78303456078117      -0.34089032222235
H         1.14211544206569       5.67282245333829       0.21460736124770
C         0.52749100490224       4.84330825201168      -1.68665709080229
H         0.51855320870530       5.79155590978292      -2.21056869613661
C         0.19106667457411       3.66844253834886      -2.34894093647596
H        -0.09069968243195       3.67056425708376      -3.39424814163278
C         0.21736308230967       2.47261112823930      -1.64663511044056
H        -0.04003705243253       1.52686408818355      -2.11381042625496
C        -2.44139476892460       1.81099666895712       1.02189702519667
H        -2.18424816582733       2.02110359068248      -0.00891057019109
C        -3.62631924917040       2.27691155510134       1.57049221398491
H        -4.29518752856240       2.87642689955046       0.96685087147281
C        -3.93019180948348       1.94952628262864       2.88652300328927
H        -4.85224349636834       2.29190427319150       3.34151949817231
C        -3.02761066473276       1.17872130865976       3.61176715790146
H        -3.21877342262716       0.90279164976193       4.64109553252615
C        -1.85493197257913       0.77065362753145       2.99454042618747
H        -1.11414448754203       0.18882931669100       3.53595903618877
N        -1.57008073008845       1.07186146945720       1.71855126998474
N         0.56015985419700       2.41542656992436      -0.35134263516293
Pb        0.68357493868932       0.30116888085290       0.90407610531210
