# Supplementary material for: Benchmark Study on the Calculation of 207Pb NMR Chemical Shifts
Source: Inorg Chem. 2024 Mar 6;63(11):5052–64. doi: 10.1021/acs.inorgchem.3c04539 (PMC10951955; doi:10.1021/acs.inorgchem.3c04539)
Supplement: Supplementary file 1 — ic3c04539_si_001.zip [file ic3c04539_si_001.zip › structures/08/opt_gfn2/08_01_opt_gfn2.xyz]

108
 energy: -136.548694790552 gnorm: 0.000273227996 xtb: 6.6.1 (8d0f1dd)
C            0.11937428596946       -0.85200651184024       -0.95971603755839
C            1.30462050744373       -1.32295643388817       -1.55382858582916
C            1.29189434696260       -2.09150154170623       -2.70819175925790
H            2.22184566146679       -2.45237287675101       -3.12229839872625
C            0.08597970818861       -2.41697151599407       -3.30124290650460
H            0.06454932971734       -3.01808209028924       -4.19912613034357
C           -1.09276335442297       -1.99567740465572       -2.71914776934238
H           -2.04012302331481       -2.28161268477403       -3.15312217530081
C           -1.09008134793908       -1.22101426948342       -1.55851543901043
C           -2.42683674932460       -0.90313820354423       -0.98718408621474
C           -2.90055165206626       -1.63176141792219        0.11371942123767
C           -4.20836294284851       -1.44471607379119        0.53506300033909
H           -4.58747726376532       -2.02387789619153        1.36261137423043
C           -5.06996032105413       -0.56650211062889       -0.10457472398786
C           -4.58339910727415        0.15016421023813       -1.18443037651526
H           -5.24385591971815        0.81992457641225       -1.71188706126635
C           -3.28096851062493       -0.00506790978374       -1.63826023995249
C            2.59338044994986       -1.04540155285096       -0.85586029327809
C            2.95621685951197       -1.85355849446548        0.23846541406546
C            4.14115382603982       -1.59004676429243        0.91202980190282
H            4.41787596779806       -2.21409967081311        1.74701974309371
C            4.99079811982444       -0.56723462459968        0.52115124075306
C            4.64726162321955        0.17964326231069       -0.59502516028943
H            5.32686375286461        0.94642486952914       -0.93379994668599
C            3.46950520633416       -0.04118244154785       -1.29514718467669
C            3.18735538332164        0.74710559767773       -2.55330664747932
H            2.12526919369430        0.63941932618793       -2.79557049966824
C            4.00231645699701        0.16256034491046       -3.71305994055615
H            3.79629905866031        0.71028805054965       -4.63031901931462
H            3.75374487280538       -0.88267108492310       -3.87423278075575
H            5.06759703872871        0.22988891844119       -3.50210792838387
C            3.50936144769388        2.23624188716611       -2.40187683966273
H            3.07809717923727        2.79404465759562       -3.23013290222682
H            4.58301611248644        2.40603412228249       -2.41584142189468
H            3.11301322991605        2.62968586795731       -1.46928719935336
C            6.27300054469327       -0.28776328360937        1.26661505547227
H            6.77271332183097        0.55849223187414        0.78141217676756
C            7.21606028069346       -1.49216063451923        1.20029620522489
H            6.78901441592134       -2.35188726345420        1.71112851379726
H            8.16618872271346       -1.25246634396888        1.67348691808130
H            7.40730542678643       -1.76885852777203        0.16516865370600
C            5.98570404163252        0.10035945524945        2.71973860554802
H            5.31858533593019        0.95930439597102        2.75934772252429
H            6.91238570806221        0.36013276597611        3.22723097291832
H            5.52321030957642       -0.72335507467406        3.25816191228677
C            2.14237007968122       -3.07016931515897        0.62639839302788
H            1.24578414777740       -3.10858886575141        0.00129317546533
C            2.95187169465823       -4.34101992194979        0.34816003279367
H            2.34492969865252       -5.22239793316602        0.54509680238942
H            3.83906120375693       -4.38866253980183        0.97510792299342
H            3.26777596521004       -4.36886025699174       -0.69232218159763
C            1.70278351577916       -3.02378348532093        2.09055159896243
H            1.08078810838656       -2.14464847871807        2.27677329733911
H            2.55719627947331       -2.98657213414713        2.76148602420182
H            1.12071234586114       -3.91087321166088        2.33031859221309
C           -2.04448066464759       -2.69734211895870        0.76453438500328
H           -0.99722906376716       -2.38993541379311        0.68630655895247
C           -2.21005650966295       -4.01448944498943       -0.00313677345029
H           -1.88547501762897       -3.90137291332083       -1.03436197528301
H           -3.25333653231807       -4.32474533822107       -0.00249250719760
H           -1.61571210285324       -4.79930607139348        0.46089295716955
C           -2.36166403810104       -2.92067968675212        2.24412185280161
H           -3.29599090674888       -3.46310244128636        2.36814468149886
H           -2.43522989304272       -1.97445627182835        2.77462346413795
H           -1.57577425680082       -3.51644012605949        2.70309089938003
C           -6.51971214787195       -0.48907994312571        0.31338683678130
H           -6.62688684284011       -1.01379378377580        1.27018995553932
C           -7.01577265039237        0.94468836792962        0.50392818946329
H           -8.05229296159076        0.93576126715127        0.83577001080047
H           -6.96718663229481        1.50552310254427       -0.42597264014261
H           -6.42079797799695        1.45842601538151        1.25439657682896
C           -7.38212043614814       -1.21782884779545       -0.72374311565324
H           -7.32087481171948       -0.72157235094558       -1.68981246057380
H           -8.42411535030915       -1.23191253011794       -0.40966622730177
H           -7.04502974478846       -2.24536730373456       -0.84606547370472
C           -2.84630301893891        0.76195474111939       -2.86969716272002
H           -1.78221405740240        0.57177429684545       -3.04289447273652
C           -3.61622402419169        0.26867267587245       -4.10007888132723
H           -4.67967698795266        0.47291538858397       -4.00039970920218
H           -3.48976737768298       -0.80273736641999       -4.23293523006883
H           -3.25488920037986        0.76884394546241       -4.99668896916415
C           -3.04885544567833        2.27132835130091       -2.70943744125203
H           -4.10045588164634        2.51332150695504       -2.58109516501082
H           -2.69599646192983        2.78636337853757       -3.60041529430971
H           -2.50177562374299        2.65268693791929       -1.85040296579530
C            0.93730117936569        3.60881766317428        0.44556745433528
H            1.20485095423661        3.49417394791588        1.48550276427683
C            0.92958806817335        4.85387897951034       -0.15461614184683
H            1.19309312793178        5.72958670206044        0.41691284814677
C            0.58460021776697        4.94802140408972       -1.49550816277368
H            0.57454018792214        5.90444203136330       -1.99611803220910
C            0.25460013974542        3.78668114658114       -2.17666590962027
H           -0.01887789400574        3.80914732863535       -3.21913542069490
C            0.28384137978885        2.58211414860921       -1.49683707287330
H            0.03344616267150        1.65199186075712       -1.98283329967869
C           -2.34054413241438        1.63458306188579        1.20915662071998
H           -2.06394717387696        1.88797979554783        0.19925935251318
C           -3.54636188507544        2.04247160751604        1.74654579054688
H           -4.21926987351950        2.64242218536993        1.15594380858254
C           -3.86222344727203        1.66354724194084        3.04234647009037
H           -4.79648776582032        1.95926390715133        3.49567018407436
C           -2.94657582919145        0.89924305585340        3.74980633759049
H           -3.14731208102857        0.58007000513814        4.76034757155003
C           -1.75570400950163        0.55308636434609        3.13868972657567
H           -1.00804436544387       -0.02234349191475        3.66566553220348
N           -1.45718183976362        0.91057009282177        1.89038371290147
N            0.62170477778978        2.49292466132647       -0.21248483847496
Pb           0.72075374786444        0.35630360873755        0.94471126405122
