# Supplementary material for: Benchmark Study on the Calculation of 207Pb NMR Chemical Shifts
Source: Inorg Chem. 2024 Mar 6;63(11):5052–64. doi: 10.1021/acs.inorgchem.3c04539 (PMC10951955; doi:10.1021/acs.inorgchem.3c04539)
Supplement: Supplementary file 1 — ic3c04539_si_001.zip [file ic3c04539_si_001.zip › structures/08/opt_gfnff/08_01_opt_gfnff.xyz]

108
 energy: -18.123995330753 gnorm: 0.000373153495 xtb: 6.6.1 (8d0f1dd)
C            0.13859583794079       -0.79131884800086       -0.91604896150264
C            1.35519774684542       -1.22257405421172       -1.45471669139673
C            1.35034212857725       -1.94735695701414       -2.64752832901744
H            2.28649398562507       -2.28845489241590       -3.05535328413690
C            0.16749542084815       -2.25005019285607       -3.27758698270890
H            0.17399122796302       -2.81741965788906       -4.19439334100623
C           -1.02637165801900       -1.86001283301528       -2.71755438089979
H           -1.95349984129193       -2.14895287533517       -3.18162333358171
C           -1.06949063926771       -1.13041775640983       -1.52833233818467
C           -2.40823497114608       -0.84982798330887       -0.93552518712096
C           -2.85643956933254       -1.60361511249221        0.16592693137959
C           -4.15563121893581       -1.43575071179174        0.61389957811763
H           -4.51549827252713       -2.02776411127368        1.43558244025149
C           -5.03053742875587       -0.54766446657414        0.01493071906350
C           -4.58726796555525        0.16652435187857       -1.08123060074867
H           -5.27680657923371        0.81500142096464       -1.59047442258359
C           -3.30142962133798        0.03312892421017       -1.57269534275857
C            2.65182775709893       -1.01934079913358       -0.74016625924486
C            3.01386911895376       -1.89238064192867        0.30304887747455
C            4.21932192513131       -1.70593263426446        0.95403134583184
H            4.49798882935233       -2.37762916047930        1.74562967482097
C            5.08848830889626       -0.69021898466459        0.60216311947981
C            4.73972994090246        0.14075156569041       -0.44781825226458
H            5.42694835844442        0.91121454939322       -0.74819137223589
C            3.54400812616097       -0.00269322773605       -1.12802579745068
C            3.25281282617152        0.89905347110144       -2.31274694823021
H            2.19825434361852        0.73834541296511       -2.59273069300788
C            4.11542254294445        0.52028872595487       -3.51939421118953
H            3.86787637827630        1.12453586415207       -4.39349613559227
H            3.98713376621908       -0.52889766246854       -3.78757198572360
H            5.17227834294789        0.67382606619976       -3.30111589664305
C            3.41780039439486        2.38047109236476       -1.95611188890013
H            3.09765827817282        3.02684768213076       -2.77440612406615
H            4.45907706405879        2.62098106800257       -1.74411177205758
H            2.83605439473195        2.64083462801022       -1.07181971537149
C            6.40065594238507       -0.49677160682152        1.33783148690485
H            6.90875011452825        0.36246622484484        0.86536091778984
C            7.31455170464806       -1.71626137555427        1.18530289852511
H            6.87159211781261       -2.59450436850048        1.65467859712318
H            8.28614021845722       -1.54999224637803        1.65304656815585
H            7.48248715843197       -1.95627598588846        0.13424873237875
C            6.16717062442356       -0.14481508872620        2.81008501025635
H            5.52744028731240        0.73337711341254        2.91067414118019
H            7.10578222077475        0.06011294859352        3.32713459049922
H            5.67811267974382       -0.96694525883001        3.33245360530804
C            2.14226200006403       -3.07800869110410        0.67746825990466
H            1.18653017217701       -2.96451648352521        0.13943887237820
C            2.77643732905508       -4.39182966787271        0.21390534419473
H            2.12683142923860       -5.24408934014537        0.41899945509102
H            3.72177018445261       -4.56654787471982        0.72772803511391
H            2.98456213792124       -4.37664899458577       -0.85675078633531
C            1.82420142339402       -3.10920498381961        2.17596297116112
H            1.36515777463403       -2.17672915835660        2.50611292000662
H            2.72850502121964       -3.25532482343999        2.76587608119392
H            1.14375969234525       -3.92544054088495        2.42198609090767
C           -1.97708149757832       -2.68867450581661        0.77013485467079
H           -0.95125279935903       -2.28553259490625        0.78204615022083
C           -1.98802332106408       -3.95117129461199       -0.09608117792591
H           -1.65786688230458       -3.74670642241964       -1.11388777983905
H           -2.99522744509914       -4.36392734102514       -0.15684894418071
H           -1.33756347261382       -4.72420008420656        0.31575754106798
C           -2.34258052063756       -3.03986504646977        2.21851558472783
H           -3.29896050911877       -3.56041049978148        2.26449888016845
H           -2.42035797079761       -2.15121792222008        2.84324793912111
H           -1.60101027116619       -3.70109983887770        2.66884215038215
C           -6.46889018310813       -0.44762134087441        0.48817257736869
H           -6.51430919347428       -0.94233144970395        1.47469393158073
C           -6.92016291633146        1.00373960687683        0.68164090622791
H           -7.93128947249973        1.05651490433432        1.08818764585087
H           -6.92297113771272        1.54318464262438       -0.26507571237874
H           -6.25863835081684        1.53871538140911        1.36244357308947
C           -7.40610385823571       -1.20127408615178       -0.45944057913382
H           -7.39662242530940       -0.74746643073665       -1.45058082250805
H           -8.43628435174692       -1.18772671708872       -0.10051099971331
H           -7.10177259362911       -2.24280798318275       -0.57377028647901
C           -2.94403950332445        0.76071160753906       -2.85794006186822
H           -1.86832134781990        0.60264307025319       -3.03988144396164
C           -3.70996602630969        0.17677860796975       -4.05018278905899
H           -4.78094450640311        0.34834886246572       -3.94209912742884
H           -3.56260447191220       -0.89982929509636       -4.13508376218321
H           -3.39772038086205        0.63461361736663       -4.99000600623514
C           -3.18116844552985        2.27114435923650       -2.75173236028111
H           -4.23608412386609        2.49343236424817       -2.59408777871935
H           -2.87572451028664        2.78692287744017       -3.66317224915846
H           -2.62861102775141        2.70717328695507       -1.92094941811600
C            0.58520742904853        3.51515670705484        0.21229102523250
H            0.77929195445544        3.51860939404527        1.27397442545131
C            0.49431930083807        4.68963389169501       -0.49717086976049
H            0.62370635055226        5.63717153545374        0.00006671033132
C            0.23558693772856        4.64020696076203       -1.85044474720591
H            0.16546964302628        5.55291388667104       -2.42042536951879
C            0.07088686709472        3.42242705273460       -2.47507370570949
H           -0.11999413301802        3.37321372530768       -3.53473590670840
C            0.15805700057428        2.27056611146623       -1.73194686203197
H            0.03106060906295        1.30573224880615       -2.19038178187300
C           -2.19162363113119        2.00796345881652        0.95582818305750
H           -1.79698083196204        2.46411614256471        0.06535617969940
C           -3.35780717886440        2.45595724522153        1.52790796407198
H           -3.92249163860078        3.24866997409537        1.06471794092505
C           -3.78566576140988        1.88753151458638        2.70891179228201
H           -4.69267357998462        2.23382882522712        3.17790382610435
C           -3.04269767820004        0.88833577597432        3.30101139006000
H           -3.36350997328251        0.44753741274502        4.23085728511707
C           -1.87914955034879        0.47027811680703        2.69946817954860
H           -1.24803135436778       -0.27359711746498        3.15919800096852
N           -1.48345965714179        1.02255708764047        1.53560950600718
N            0.41563928935487        2.33213568325432       -0.41248367970234
Pb           0.46719719004927        0.57468199969161        0.79754124688147
