# Supplementary material for: Benchmark Study on the Calculation of 207Pb NMR Chemical Shifts
Source: Inorg Chem. 2024 Mar 6;63(11):5052–64. doi: 10.1021/acs.inorgchem.3c04539 (PMC10951955; doi:10.1021/acs.inorgchem.3c04539)
Supplement: Supplementary file 1 — ic3c04539_si_001.zip [file ic3c04539_si_001.zip › structures/08/opt_r2scan-3c_so/08_01_opt_r2scan-3c_so.xyz]

108
C46H59N2Pb optimized with ADF in AMS.
C         0.16117564310508      -0.83571466054596      -1.07396160039970
C         1.37081369559436      -1.26088022279610      -1.65864000928842
C         1.36932961865644      -1.95851003308671      -2.86776392909352
H         2.30537575356323      -2.30110263990701      -3.29508697522422
C         0.16277896043275      -2.25070462888061      -3.49487192157223
H         0.15381998339489      -2.80140719305041      -4.42903183029169
C        -1.03478741834341      -1.87611921728242      -2.89947096742357
H        -1.97534176796927      -2.15650052010486      -3.36100235125482
C        -1.05859056367415      -1.17210019970641      -1.68519470917975
C        -2.38878890644422      -0.88087533702977      -1.07213939499578
C        -2.77660182259851      -1.54336609158386       0.12150420835592
C        -4.04249548422999      -1.30016874131786       0.64272889915319
H        -4.34524998331229      -1.79619395622300       1.55813956890045
C        -4.95744458614465      -0.44575284393959       0.02303803633829
C        -4.56843968476008       0.17738220660244      -1.15451801175893
H        -5.26053810199346       0.84096849736104      -1.65885200826491
C        -3.30148755207499      -0.02142918034210      -1.71493446611012
C         2.64315206801770      -1.05733426747444      -0.89499183684835
C         2.94699745186782      -1.96041522887064       0.15307300633290
C         4.08304518225365      -1.73809463310369       0.92890292924012
H         4.31893139140421      -2.43551781266110       1.72526739674774
C         4.92789709146072      -0.65205447965107       0.70481052722743
C         4.62678037438137       0.21014277038218      -0.34651530807136
H         5.29340162424888       1.04380834300395      -0.53987043770462
C         3.50759228306636       0.02548047466238      -1.16262838576121
C         3.28931059606116       0.92723409832406      -2.36358394367235
H         2.22941430500416       0.86836015071872      -2.62956695462309
C         4.09546623305148       0.39796231607317      -3.56149094966001
H         3.92254314859077       1.02159097484369      -4.44274195699115
H         3.82077098996079      -0.62870247272557      -3.80717674392969
H         5.16480606270432       0.41649827579439      -3.33262747419933
C         3.64477299986621       2.39523301265315      -2.10931184711225
H         3.30992658302722       3.00866527723103      -2.94926502912289
H         4.72459174573230       2.53467612539697      -2.01880178273892
H         3.17961023785792       2.77567089586676      -1.19719695180677
C         6.15339051306790      -0.42896499384064       1.56502241196879
H         6.63549409858117       0.48762914040785       1.20833027818529
C         7.15536655280947      -1.58066244324353       1.41067673808099
H         6.72808773439197      -2.52062171570203       1.77115297741010
H         8.05962877994621      -1.37897643969119       1.99031786002458
H         7.43937503303364      -1.71752166751819       0.36463458781117
C         5.77529357978555      -0.22327352322191       3.03717639074024
H         5.07104946517570       0.60473341904033       3.15081950097811
H         6.66564110453984      -0.00302813115557       3.63139067512133
H         5.31083831106818      -1.12271084076532       3.45106202817935
C         2.10868274572475      -3.20556599402803       0.39749063073440
H         1.17211035919748      -3.09591955361669      -0.15391512513200
C         2.83092653660859      -4.43419765713386      -0.17528343120118
H         2.21870107769143      -5.33091455096863      -0.04763046928535
H         3.78467202053432      -4.59411425629238       0.33564081895655
H         3.03507514974209      -4.30467653846687      -1.24071495351318
C         1.75847082645976      -3.42122678664205       1.87338545183495
H         1.26542450609392      -2.54526840611008       2.30783107598270
H         2.64482089937025      -3.63255243057897       2.47629523053133
H         1.08273252037104      -4.27405486093669       1.97505378326364
C        -1.88044250731910      -2.58527375501259       0.77895883232189
H        -0.84805004024085      -2.22393955492772       0.72829351807636
C        -1.92524467959538      -3.90097872402569      -0.01566583381704
H        -1.61079737846739      -3.75691242945031      -1.05017116066316
H        -2.94414108647541      -4.29897132881500      -0.01873081158975
H        -1.26852604470522      -4.64527274184738       0.44392160952633
C        -2.20286791586228      -2.86331048619822       2.24828044227183
H        -3.14567357234345      -3.40570308321841       2.35652452275106
H        -2.27367265863800      -1.94505741903095       2.83577697999785
H        -1.41966326793660      -3.48869895249967       2.68269374507995
C        -6.33540185200029      -0.28119046115128       0.63348138140034
H        -6.19004807825504      -0.19860880018438       1.71877732246520
C        -7.08722650336056       0.96199989187709       0.16101633997064
H        -8.01593382495862       1.07269883526852       0.72503031914240
H        -7.35582172923712       0.88586330434068      -0.89646527946644
H        -6.49616298556650       1.87135735052054       0.29685868643082
C        -7.17666697588204      -1.54170396627742       0.37261359891132
H        -7.33621568113603      -1.67073027995856      -0.70195162801121
H        -8.15307367918181      -1.45960950996850       0.85715352932703
H        -6.67914833179210      -2.43768506617297       0.74960311544263
C        -2.97977517143424       0.69674415434643      -3.01748060828722
H        -1.92619462087683       0.52172660810841      -3.24945134792671
C        -3.81231236005220       0.12719497766026      -4.17631006256922
H        -4.87774124375784       0.30679431287264      -4.00791238217000
H        -3.67018333356523      -0.94972446313866      -4.28233741982455
H        -3.53354396604140       0.60565742106918      -5.11895813034514
C        -3.19617063430594       2.21341147149443      -2.92441350914937
H        -4.24802120813931       2.45863863915761      -2.75895396680921
H        -2.89069227574911       2.69380640087413      -3.85794184184580
H        -2.61686063099302       2.66072764677341      -2.11318487387321
C         0.88462415173336       3.53122358455384       0.31675423476956
H         1.15411792448191       3.42999279826399       1.36352353734974
C         0.88360900045578       4.76884840732220      -0.30772248050318
H         1.15478055652538       5.65372680534460       0.25329576108980
C         0.53499186321538       4.84004102571127      -1.65272044155568
H         0.52947528134044       5.79205609391049      -2.16981009039557
C         0.19314235476490       3.67131976750986      -2.32310418405799
H        -0.08931393922533       3.68171816839862      -3.36819554470708
C         0.21513536062372       2.47069878547271      -1.62883241015303
H        -0.04613167133807       1.52938180282443      -2.10283498629313
C        -2.45707825572674       1.82367715886429       1.00872595786013
H        -2.19661679343133       2.02765245017304      -0.02243645406462
C        -3.63842937243754       2.30243915018923       1.55417642424225
H        -4.30123311762422       2.90580524853269       0.94760634349507
C        -3.94597690911853       1.98393565322143       2.87154055452685
H        -4.86533437644305       2.33652575608291       3.32411210738180
C        -3.05030919247676       1.20911594732902       3.60120358613233
H        -3.24391865006693       0.94049982904787       4.63200968348071
C        -1.88105086031137       0.78749445191458       2.98658597551441
H        -1.14492183798877       0.20265974613779       3.53101589570387
N        -1.59365440590725       1.07991771044629       1.70949149134506
N         0.55854303752870       2.40355381902771      -0.33459870547367
Pb        0.65384772224317       0.27889404536929       0.90701280087657
