# Supplementary material for: Benchmark Study on the Calculation of 207Pb NMR Chemical Shifts
Source: Inorg Chem. 2024 Mar 6;63(11):5052–64. doi: 10.1021/acs.inorgchem.3c04539 (PMC10951955; doi:10.1021/acs.inorgchem.3c04539)
Supplement: Supplementary file 1 — ic3c04539_si_001.zip [file ic3c04539_si_001.zip › structures/09/ensemble/09_06.xyz]

  101
G(CENSO)=       -2081.76095270  G(xTB)=         100.75385707        !CONF7
Pb   0.0498860804  -0.0503086548  -0.0913880731
Mo  -0.1213577078  -2.5742414529   0.1967789287
C    0.1954484297   2.1715638590  -0.1014736085
C    1.4688906917   2.7443364405  -0.0977934818
C    1.5829782988   4.1349998836  -0.1360534723
H    2.5680454427   4.5953433994  -0.1324863770
C    0.4350033390   4.9248314447  -0.1642129933
H    0.5281810251   6.0071364358  -0.1884088347
C   -0.8311112433   4.3425673355  -0.1585873030
H   -1.7223495622   4.9651235525  -0.1811977426
C   -0.9611865020   2.9522795507  -0.1332710301
C    2.6436016115   1.8252111972  -0.0254268047
C    3.1856553547   1.4933689586   1.2297987674
C    4.2135000335   0.5507993361   1.2887108284
H    4.6305900613   0.2779921785   2.2559779891
C    4.7131008974  -0.0675611312   0.1470254917
C    4.1618363335   0.2758044272  -1.0870425656
H    4.5441408840  -0.1959313577  -1.9891297717
C    3.1307732144   1.2074802605  -1.1970443492
C    2.6546964353   2.1020719659   2.5163068762
H    1.8912567395   2.8410979816   2.2487800008
C    1.9803748957   1.0391006741   3.3945225285
H    1.1695718392   0.5320175898   2.8584369697
H    1.5562116552   1.4984948329   4.2942827530
H    2.6926672933   0.2685757074   3.7088586570
C    3.7568341567   2.8384860758   3.2894001269
H    3.3354992897   3.3303500261   4.1729663573
H    4.2332832753   3.6012183879   2.6644545617
H    4.5349851395   2.1474309135   3.6315304078
C    5.8171963209  -1.1000269423   0.2491577714
H    6.0901378890  -1.1771865082   1.3104501157
C    7.0680960695  -0.6718913925  -0.5291774098
H    6.8607491097  -0.6091926645  -1.6034550500
H    7.8757085490  -1.3983640803  -0.3867172046
H    7.4227482368   0.3088183113  -0.1959884191
C    5.3288773519  -2.4802999563  -0.2107515866
H    6.1067296362  -3.2364115010  -0.0574350193
H    5.0778027190  -2.4700162620  -1.2778271308
H    4.4356126905  -2.7830345661   0.3458559607
C    2.5874053658   1.5718774840  -2.5692024220
H    1.6690225149   2.1531905091  -2.4236040451
C    2.2269915940   0.3413596881  -3.4111404921
H    3.1151230431  -0.2389917574  -3.6836399997
H    1.7351589028   0.6503435470  -4.3397644108
H    1.5455159038  -0.3289919317  -2.8717790452
C    3.5865043897   2.4694176132  -3.3145230740
H    3.8114320121   3.3705416822  -2.7345382542
H    3.1806891738   2.7752234956  -4.2853385785
H    4.5284865145   1.9367502134  -3.4895148975
C   -2.2825036752   2.2595473285  -0.1516045537
C   -2.9345674406   2.0328372563  -1.3795156216
C   -4.1342670967   1.3239932060  -1.3833916495
H   -4.6362657390   1.1450366900  -2.3314514168
C   -4.6988164718   0.8267059360  -0.2099914903
C   -4.0319082638   1.0517568780   0.9902295363
H   -4.4631291384   0.6582815843   1.9075382016
C   -2.8289523648   1.7575326089   1.0468016163
C   -2.3398336968   2.5016062960  -2.6969655878
H   -1.4227731483   3.0583632548  -2.4745960578
C   -1.9494382607   1.3082023287  -3.5806325769
H   -2.8280332684   0.7147410433  -3.8575170289
H   -1.2521018223   0.6413752242  -3.0586342084
H   -1.4670047688   1.6532291489  -4.5021296872
C   -3.2863551587   3.4516302986  -3.4420952504
H   -3.5539641018   4.3089888006  -2.8156522047
H   -4.2132817569   2.9447934593  -3.7326804316
H   -2.8097892112   3.8263460952  -4.3547380540
C   -6.0098800030   0.0685565549  -0.2345951449
H   -6.1985513323  -0.2826361241   0.7889092190
C   -7.1684660779   0.9907562994  -0.6410278729
H   -7.2327896744   1.8602821456   0.0214486945
H   -8.1220058214   0.4525356258  -0.5995469953
H   -7.0325649007   1.3567274145  -1.6654485906
C   -5.9419696787  -1.1625651869  -1.1469444108
H   -5.8056650224  -0.8703723642  -2.1944579453
H   -5.1110142899  -1.8138272726  -0.8605751445
H   -6.8732729156  -1.7360872403  -1.0808336300
C   -2.1724171254   2.0210437762   2.3924120163
H   -1.1479225312   2.3658131792   2.2063788933
C   -2.0867746113   0.7681935103   3.2724816610
H   -1.6131112668  -0.0670073705   2.7431021598
H   -3.0764596077   0.4322255315   3.5991217625
H   -1.4968502162   0.9801826585   4.1705188109
C   -2.9101722250   3.1538570464   3.1227938768
H   -2.9299501597   4.0655769911   2.5161479367
H   -2.4185570001   3.3824148352   4.0751493459
H   -3.9464026786   2.8645247362   3.3327481592
C    1.5976426655  -3.5205412440  -1.1623421016
H    2.4669703749  -2.9511793702  -1.4627860609
C    1.4714948247  -4.2903112499   0.0220079452
H    2.2298944164  -4.4179863104   0.7827435146
C    0.1678220290  -4.8784502292   0.0380209233
H   -0.2232151805  -5.5452225718   0.7937321392
C   -0.5046643191  -4.4637209219  -1.1509971846
H   -1.5105198115  -4.7399340027  -1.4378079020
C    0.3725176417  -3.6305097258  -1.8904552177
H    0.1523643108  -3.1596855821  -2.8393946764
C   -2.0176383761  -2.4480687357   0.6479849967
O   -3.1593549840  -2.4925528278   0.8974970628
C    0.3120599937  -2.3632700299   2.0902230988
O    0.5826497806  -2.3554337320   3.2281526319
