# Supplementary material for: Benchmark Study on the Calculation of 207Pb NMR Chemical Shifts
Source: Inorg Chem. 2024 Mar 6;63(11):5052–64. doi: 10.1021/acs.inorgchem.3c04539 (PMC10951955; doi:10.1021/acs.inorgchem.3c04539)
Supplement: Supplementary file 1 — ic3c04539_si_001.zip [file ic3c04539_si_001.zip › structures/09/ensemble/09_01.xyz]

  101
G(CENSO)=       -2081.76401209  G(xTB)=         100.75400705        !CONF1
Pb  -0.1407572969   0.0047900752  -0.0522213447
Mo  -0.1473054477  -2.5400606823  -0.0018373615
C    0.0429475622   2.2177816748  -0.0600753916
C    1.3209142343   2.7753203530  -0.0886605040
C    1.4457646724   4.1652823070  -0.0896201287
H    2.4331721874   4.6199346759  -0.1108627169
C    0.3025818192   4.9636940242  -0.0606760000
H    0.4043613016   6.0454967177  -0.0606804189
C   -0.9698571870   4.3931661206  -0.0334018904
H   -1.8546143668   5.0249854989  -0.0144503225
C   -1.1081030358   3.0041218187  -0.0346663758
C    2.4684714529   1.8201651551  -0.1172054945
C    3.0170468228   1.3493316375   1.0935915800
C    3.9924935032   0.3551282181   1.0470492208
H    4.4068669964  -0.0188888719   1.9802344783
C    4.4368108813  -0.1834522687  -0.1597315222
C    3.8850683209   0.2994141775  -1.3425169985
H    4.2223266416  -0.1234980665  -2.2858057414
C    2.9003875121   1.2882041965  -1.3486860710
C    2.5748428577   1.9067373798   2.4363497050
H    1.7593944631   2.6162732790   2.2535634235
C    2.0349750643   0.8127417980   3.3661896267
H    1.6623441954   1.2560308308   4.2964225362
H    2.8093214192   0.0833097904   3.6248151440
H    1.2128369401   0.2601982263   2.8960674115
C    3.7191065993   2.6818361808   3.1053803014
H    4.5613520982   2.0184165787   3.3320905821
H    3.3796795534   3.1313365591   4.0453437048
H    4.0865188974   3.4810255014   2.4528392156
C    5.4852183629  -1.2763731984  -0.1878777670
H    5.6715700942  -1.5173116687  -1.2434485447
C    4.9807999624  -2.5496145680   0.5037499598
H    4.7924343513  -2.3714404435   1.5679823140
H    5.7252728963  -3.3493576730   0.4194304151
H    4.0447961914  -2.8945251033   0.0546780476
C    6.8078088187  -0.8017160057   0.4294539757
H    7.5736098658  -1.5800510174   0.3386685761
H    6.6847388024  -0.5773347697   1.4951681039
H    7.1741379841   0.1034164135  -0.0663087312
C    2.3470608665   1.7955056243  -2.6697936014
H    1.4656434860   2.4099431267  -2.4503947580
C    1.8991752675   0.6613122001  -3.5996043979
H    2.7447423015   0.0524261101  -3.9356961274
H    1.4121359960   1.0758943716  -4.4890812835
H    1.1906820047  -0.0092240436  -3.0996541860
C    3.3775157796   2.6991326163  -3.3634575930
H    4.2839773433   2.1335957973  -3.6082594332
H    3.6659701935   3.5347216565  -2.7168655470
H    2.9676216168   3.1072374692  -4.2942426693
C   -2.4239926428   2.2977981644  -0.0190620339
C   -3.0447600596   1.9520558461  -1.2339978741
C   -4.2338076771   1.2200693751  -1.1966536470
H   -4.7250488772   0.9535275086  -2.1302694212
C   -4.8118160709   0.8152742273   0.0027061671
C   -4.1705378587   1.1539546747   1.1941762622
H   -4.6060960991   0.8401959553   2.1397001565
C   -2.9835547473   1.8841956082   1.2084375462
C   -2.4599391749   2.3683858386  -2.5726407945
H   -1.4776415795   2.8165219898  -2.3838752724
C   -2.2476894678   1.1722373681  -3.5098244790
H   -1.6338968428   0.3976662494  -3.0344359398
H   -1.7386413783   1.4944104819  -4.4246931483
H   -3.1987548080   0.7132083488  -3.8010596359
C   -3.3368279438   3.4391915843  -3.2374970331
H   -4.3344149046   3.0438888201  -3.4607860296
H   -2.8858664644   3.7743324068  -4.1781074524
H   -3.4575030527   4.3089903027  -2.5832782328
C   -6.1007418875   0.0183820658   0.0105369837
H   -6.4179413314  -0.0947436687  -1.0352752577
C   -5.8856115251  -1.3860327676   0.5903299601
H   -5.5742651724  -1.3333357074   1.6399887893
H   -5.1121767070  -1.9266963621   0.0350631117
H   -6.8121300753  -1.9688582186   0.5438092444
C   -7.2155767623   0.7568421980   0.7631473332
H   -6.9671995893   0.8669726356   1.8247544844
H   -7.3752590396   1.7573103648   0.3482994435
H   -8.1567778289   0.2002108401   0.6962993682
C   -2.3368410909   2.2485311129   2.5342252028
H   -1.3338094138   2.6368529178   2.3217533905
C   -2.1749456832   1.0400119050   3.4646322736
H   -1.6450487177   0.2202942974   2.9652691937
H   -3.1431592887   0.6564758020   3.8045107258
H   -1.6015758203   1.3243324101   4.3535241347
C   -3.1303019962   3.3689667545   3.2229136405
H   -3.2083265118   4.2496176287   2.5767022715
H   -2.6423215967   3.6680347318   4.1572724580
H   -4.1466040018   3.0334159994   3.4602737051
C   -1.3167916516  -4.2096850308  -1.1675001375
H   -1.0704337890  -4.4418436874  -2.1949063930
C   -0.7160791009  -4.7960336706  -0.0105426925
H    0.0425770176  -5.5660717699  -0.0051040763
C   -1.3371158318  -4.2146555679   1.1365902820
H   -1.1071481178  -4.4499104903   2.1671753016
C   -2.3109801805  -3.2829970596   0.6930962310
H   -2.9475177994  -2.6778422842   1.3246753652
C   -2.2964020872  -3.2788654928  -0.7348321911
H   -2.9207915374  -2.6700077626  -1.3753289512
C    1.1842832280  -2.5060649190   1.4276967380
O    1.9374662343  -2.5982891865   2.3159045711
C    1.3142905173  -2.5828708335  -1.2963390995
O    2.1613449694  -2.7209618852  -2.0897678899
