# Supplementary material for: Benchmark Study on the Calculation of 207Pb NMR Chemical Shifts
Source: Inorg Chem. 2024 Mar 6;63(11):5052–64. doi: 10.1021/acs.inorgchem.3c04539 (PMC10951955; doi:10.1021/acs.inorgchem.3c04539)
Supplement: Supplementary file 1 — ic3c04539_si_001.zip [file ic3c04539_si_001.zip › structures/09/ensemble/09_05.xyz]

  101
G(CENSO)=       -2081.76151609  G(xTB)=         100.75398487        !CONF4
Pb  -0.0901227249  -0.0525946623  -0.0437630436
Mo  -0.3095470215  -2.5792810084  -0.1710235748
C    0.1190375050   2.1562459477  -0.0295521853
C    1.4097280012   2.6845475507  -0.0766760356
C    1.5678171703   4.0704811064  -0.1062957406
H    2.5653946517   4.5016938574  -0.1405456021
C    0.4433218582   4.8953742765  -0.0838252372
H    0.5698010315   5.9743369467  -0.1048183530
C   -0.8407639413   4.3543788670  -0.0326877066
H   -1.7108288363   5.0062217875  -0.0144455701
C   -1.0130428384   2.9688724535  -0.0068940674
C    2.5426415862   1.7096833147  -0.0757175101
C    3.1084846208   1.3003185908   1.1458736042
C    4.0897284926   0.3058873145   1.1388643213
H    4.5215196283  -0.0068239913   2.0850870834
C    4.5088316048  -0.3024339312  -0.0405561657
C    3.9248455373   0.1091633507  -1.2394535418
H    4.2458139263  -0.3657965756  -2.1646319862
C    2.9491074194   1.1031990820  -1.2849668019
C    2.6724754111   1.9072988222   2.4683243957
H    1.8485446433   2.6002157546   2.2639008783
C    2.1474812751   0.8424344641   3.4407371154
H    1.3345890726   0.2596691906   2.9914775690
H    1.7635211569   1.3164143173   4.3506343533
H    2.9363105748   0.1413768561   3.7349244133
C    3.8124942012   2.7175541588   3.1011838904
H    4.1674030418   3.4961053628   2.4177151834
H    4.6632695112   2.0725677345   3.3487243370
H    3.4726507057   3.1980940613   4.0252750776
C    5.6003996786  -1.3561797671  -0.0722638666
H    5.3357432564  -2.0644262706  -0.8716188138
C    5.7446563245  -2.1476391328   1.2289616500
H    6.1367241726  -1.5206675485   2.0376559166
H    6.4495404890  -2.9729139666   1.0866179876
H    4.7897554388  -2.5699234516   1.5598239830
C    6.9409073133  -0.7044950932  -0.4519181333
H    7.7308206707  -1.4599672696  -0.5283067039
H    7.2354068047   0.0243431704   0.3122651903
H    6.8706571505  -0.1794464303  -1.4098628382
C    2.3836754643   1.5555911244  -2.6212929886
H    1.4734249757   2.1335031239  -2.4206410507
C    1.9966099484   0.3913663857  -3.5404056571
H    1.3125080233  -0.3030846230  -3.0380399634
H    2.8733037451  -0.1759170246  -3.8715766878
H    1.4952090696   0.7737242751  -4.4358371671
C    3.3811745822   2.4944196124  -3.3174274458
H    4.3147371751   1.9650758694  -3.5415050232
H    3.6235151390   3.3522326413  -2.6814364946
H    2.9645510571   2.8687614795  -4.2590966699
C   -2.3485726238   2.3035302884   0.0420214142
C   -3.0109111231   1.9728574437  -1.1584234670
C   -4.2296018098   1.3013941151  -1.0906576671
H   -4.7406509580   1.0445776729  -2.0154082179
C   -4.8046531561   0.9417746137   0.1274822297
C   -4.1235750247   1.2593817719   1.2983893785
H   -4.5603626886   0.9696385787   2.2517183348
C   -2.8989473075   1.9296781357   1.2827985606
C   -2.4288932441   2.3334541660  -2.5148714432
H   -1.4387394724   2.7743386624  -2.3497520518
C   -2.2413566085   1.0961051930  -3.4033610472
H   -1.6324607695   0.3337450165  -2.9027822790
H   -1.7440154428   1.3735351202  -4.3395122423
H   -3.2006255405   0.6321749513  -3.6562055620
C   -3.2925731408   3.3900237499  -3.2181460398
H   -2.8399958707   3.6827109764  -4.1722203305
H   -3.4003572306   4.2859083183  -2.5975221797
H   -4.2959720078   3.0006618556  -3.4247888481
C   -6.1370019617   0.2230934096   0.1787635192
H   -6.3539290812   0.0195711242   1.2364444705
C   -7.2638491323   1.1092401922  -0.3708827916
H   -7.3131970844   2.0629523601   0.1650243589
H   -8.2319799655   0.6058835279  -0.2714859172
H   -7.1061037965   1.3269593313  -1.4334896792
C   -6.0831477573  -1.1210908248  -0.5582793038
H   -5.2785969908  -1.7527265380  -0.1695259580
H   -7.0332643259  -1.6551975959  -0.4461510613
H   -5.9027485809  -0.9775664622  -1.6293132498
C   -2.2056063117   2.2544502077   2.5948801649
H   -1.2142689441   2.6598172346   2.3599806296
C   -2.0011511413   1.0062067476   3.4636670550
H   -2.9548642110   0.5878182982   3.8021029191
H   -1.4109880428   1.2557759184   4.3522747132
H   -1.4750787501   0.2164694887   2.9140104097
C   -2.9770112994   3.3376943361   3.3626386521
H   -3.0917666879   4.2424144135   2.7562196545
H   -2.4492436216   3.6044633751   4.2852131473
H   -3.9782705310   2.9842336871   3.6340663288
C    0.2566378669  -4.8417193136  -0.1598224465
H   -0.4517137260  -5.5922261020   0.1625979579
C    0.4372938068  -4.3745976831  -1.4929905655
H   -0.1307379819  -4.6933462377  -2.3568526681
C    1.4927275201  -3.4237808375  -1.4955397840
H    1.8703624354  -2.8913115255  -2.3581503028
C    1.9623375236  -3.2896750876  -0.1546940045
H    2.7561912604  -2.6300623506   0.1701271828
C    1.2078885971  -4.1665060268   0.6690810565
H    1.3330977142  -4.3068692273   1.7342046232
C   -1.9158219707  -2.4085149968  -1.2732900407
O   -2.8524037376  -2.4067138741  -1.9718481865
C   -1.4688812526  -2.6398930262   1.4021943567
O   -2.1441336206  -2.7733817965   2.3460962344
