# Supplementary material for: Benchmark Study on the Calculation of 207Pb NMR Chemical Shifts
Source: Inorg Chem. 2024 Mar 6;63(11):5052–64. doi: 10.1021/acs.inorgchem.3c04539 (PMC10951955; doi:10.1021/acs.inorgchem.3c04539)
Supplement: Supplementary file 1 — ic3c04539_si_001.zip [file ic3c04539_si_001.zip › structures/09/ensemble/09_03.xyz]

  101
G(CENSO)=       -2081.76318043  G(xTB)=         100.75407719        !CONF27
Pb  -0.1581156000  -0.5785483000   0.0205108000
Mo  -0.6939772000  -3.0580860000   0.0246697000
C    0.1105105000   1.6172031000  -0.0244558000
C    1.3882897000   2.1708109000  -0.1047334000
C    1.5106436000   3.5618109000  -0.1302174000
H    2.4957549000   4.0178317000  -0.1913720000
C    0.3682449000   4.3615433000  -0.0737425000
H    0.4713356000   5.4429750000  -0.0927538000
C   -0.9037084000   3.7935929000   0.0067535000
H   -1.7869452000   4.4264143000   0.0474791000
C   -1.0403315000   2.4049010000   0.0312809000
C    2.5477923000   1.2303915000  -0.1526018000
C    3.1456179000   0.7934145000   1.0480012000
C    4.1756397000  -0.1444057000   0.9867689000
H    4.6391222000  -0.4772744000   1.9124901000
C    4.6227286000  -0.6679157000  -0.2259774000
C    4.0083234000  -0.2354926000  -1.3981202000
H    4.3482398000  -0.6438394000  -2.3473310000
C    2.9713069000   0.7005977000  -1.3875927000
C    2.7025001000   1.3292277000   2.3976985000
H    1.8109076000   1.9464898000   2.2371946000
C    2.3156125000   0.2054996000   3.3672813000
H    3.1792677000  -0.4140137000   3.6330058000
H    1.5540161000  -0.4519923000   2.9310503000
H    1.9106129000   0.6272877000   4.2935267000
C    3.7859216000   2.2307392000   3.0048071000
H    4.7026882000   1.6622224000   3.1994328000
H    3.4432860000   2.6578600000   3.9537814000
H    4.0376684000   3.0531425000   2.3269771000
C    5.7427506000  -1.6868829000  -0.2687037000
H    5.9094706000  -1.9408036000  -1.3246959000
C    5.3561661000  -2.9750232000   0.4688010000
H    4.4327630000  -3.4002574000   0.0616856000
H    5.1973955000  -2.7839809000   1.5362479000
H    6.1494538000  -3.7249131000   0.3769897000
C    7.0501555000  -1.1076919000   0.2869751000
H    7.3339930000  -0.1943529000  -0.2458272000
H    7.8649513000  -1.8333568000   0.1875485000
H    6.9497244000  -0.8606529000   1.3499456000
C    2.3511757000   1.1519271000  -2.6978279000
H    1.4330163000   1.7026206000  -2.4606643000
C    1.9621214000  -0.0215371000  -3.6045346000
H    1.3224870000  -0.7390558000  -3.0767682000
H    2.8417335000  -0.5616225000  -3.9711004000
H    1.4129396000   0.3455810000  -4.4781025000
C    3.2945037000   2.1193569000  -3.4266383000
H    4.2329431000   1.6182431000  -3.6911829000
H    3.5383914000   2.9805804000  -2.7957669000
H    2.8311603000   2.4868410000  -4.3489676000
C   -2.3398977000   1.6725221000   0.1123962000
C   -2.9952378000   1.2775280000  -1.0734091000
C   -4.1160713000   0.4532434000  -0.9803029000
H   -4.6105853000   0.1335945000  -1.8944969000
C   -4.6058928000   0.0129094000   0.2490321000
C   -3.9512181000   0.4245849000   1.4065983000
H   -4.3227059000   0.0763386000   2.3671913000
C   -2.8186385000   1.2392528000   1.3661848000
C   -2.5099678000   1.7321481000  -2.4391773000
H   -1.6039473000   2.3313622000  -2.2913057000
C   -2.1403584000   0.5508207000  -3.3439723000
H   -3.0074108000  -0.0832838000  -3.5541418000
H   -1.3790998000  -0.0869609000  -2.8789148000
H   -1.7439009000   0.9138976000  -4.2987674000
C   -3.5530017000   2.6326025000  -3.1147943000
H   -3.8022053000   3.4900027000  -2.4807237000
H   -4.4784580000   2.0804048000  -3.3133503000
H   -3.1722249000   3.0081986000  -4.0711233000
C   -5.8189481000  -0.8903086000   0.3306897000
H   -5.9811605000  -1.1147892000   1.3938325000
C   -7.0732827000  -0.1849834000  -0.2015409000
H   -7.2525908000   0.7576769000   0.3261435000
H   -7.9541503000  -0.8246886000  -0.0769265000
H   -6.9704246000   0.0391231000  -1.2695224000
C   -5.5878435000  -2.2190582000  -0.3981988000
H   -5.4422122000  -2.0620295000  -1.4722641000
H   -4.6993114000  -2.7280964000  -0.0143575000
H   -6.4527613000  -2.8790166000  -0.2665795000
C   -2.1518402000   1.6642619000   2.6628843000
H   -1.2019127000   2.1494781000   2.4080039000
C   -1.8332077000   0.4784893000   3.5810510000
H   -1.2696087000   0.8216399000   4.4556746000
H   -1.2348827000  -0.2799341000   3.0627963000
H   -2.7427925000  -0.0135757000   3.9403324000
C   -3.0189025000   2.7013114000   3.3907353000
H   -2.5173113000   3.0529209000   4.2993482000
H   -3.9818341000   2.2650730000   3.6802301000
H   -3.2196123000   3.5658857000   2.7492480000
C    1.2826789000  -4.2120297000  -0.6426797000
H    2.0284688000  -3.7490566000  -1.2752329000
C    1.2614057000  -4.1888016000   0.7857860000
H    1.9909160000  -3.7076966000   1.4238366000
C    0.1153743000  -4.9051614000   1.2197354000
H   -0.1773571000  -5.0727852000   2.2475086000
C   -0.5816137000  -5.3777803000   0.0640076000
H   -1.4748754000  -5.9864533000   0.0609636000
C    0.1481657000  -4.9418408000  -1.0850682000
H   -0.1158134000  -5.1416673000  -2.1149578000
C   -1.9956899000  -2.7821090000  -1.4065366000
O   -2.7485034000  -2.7356321000  -2.2983333000
C   -2.1086270000  -2.7735817000   1.3405213000
O   -2.9393661000  -2.7213572000   2.1607215000
