# Supplementary material for: Benchmark Study on the Calculation of 207Pb NMR Chemical Shifts
Source: Inorg Chem. 2024 Mar 6;63(11):5052–64. doi: 10.1021/acs.inorgchem.3c04539 (PMC10951955; doi:10.1021/acs.inorgchem.3c04539)
Supplement: Supplementary file 1 — ic3c04539_si_001.zip [file ic3c04539_si_001.zip › structures/09/ensemble/09_02.xyz]

  101
G(CENSO)=       -2081.76360109  G(xTB)=         100.75399419        !CONF2
Pb   0.1734373991  -0.0284760759  -0.0122694390
Mo  -0.2921684682  -2.5311156641  -0.1237124119
C    0.3973509939   2.1784376022   0.0312727515
C    1.6724059859   2.7421715932   0.0501612300
C    1.7888888198   4.1332858721   0.0395696629
H    2.7739767648   4.5933006638   0.0563151839
C    0.6416368518   4.9259685518   0.0139638395
H    0.7386325641   6.0081827390   0.0083894319
C   -0.6277566802   4.3487995053  -0.0054933978
H   -1.5162488272   4.9751462831  -0.0280036372
C   -0.7577597522   2.9593831724   0.0002388688
C    2.8396665384   1.8113481951   0.0900288987
C    3.3757457161   1.4178132992   1.3298045318
C    4.4172968266   0.4874152779   1.3471497764
H    4.8409681761   0.1800240656   2.3011783182
C    4.9284966159  -0.0676700391   0.1782740798
C    4.3704207540   0.3227108601  -1.0391329891
H    4.7566989146  -0.1043161742  -1.9613224567
C    3.3317917341   1.2497261269  -1.1082460986
C    2.8459157470   1.9740171280   2.6400828679
H    1.9948295015   2.6242566044   2.4084183977
C    2.3357759271   0.8610383587   3.5655217526
H    1.8815713656   1.2926973304   4.4640727115
H    3.1484312617   0.1992287323   3.8846465927
H    1.5797089557   0.2440220458   3.0654541336
C    3.9066683885   2.8323146338   3.3430482390
H    3.4964814516   3.2729274661   4.2584343764
H    4.2487063411   3.6442183562   2.6926315638
H    4.7800757342   2.2308512307   3.6193618944
C    6.0546255165  -1.0803522166   0.2309549985
H    6.3420069345  -1.1900804278   1.2856995265
C    7.2871766351  -0.5973072187  -0.5447771822
H    7.0684949540  -0.5072783554  -1.6147753172
H    8.1134630116  -1.3077064270  -0.4318312046
H    7.6208684833   0.3812409867  -0.1848290738
C    5.5925199165  -2.4534493291  -0.2752826337
H    6.3960654093  -3.1916706678  -0.1774193237
H    5.3084254638  -2.4050691391  -1.3329129088
H    4.7265441351  -2.8108899153   0.2916485358
C    2.7871853500   1.6757414727  -2.4617512972
H    1.8428432912   2.2063662635  -2.2908839047
C    2.4882232257   0.4895676968  -3.3865609814
H    3.4034221575  -0.0276635366  -3.6945647460
H    1.9866384008   0.8401233476  -4.2948814624
H    1.8342202071  -0.2432323392  -2.8985238062
C    3.7550571464   2.6621579840  -3.1326561757
H    3.9328951154   3.5338652044  -2.4942341422
H    3.3484495765   3.0108808265  -4.0885074683
H    4.7214415729   2.1818728999  -3.3259297488
C   -2.0606642947   2.2305305642  -0.0350554862
C   -2.6168619629   1.8592478617  -1.2744048406
C   -3.7646799279   1.0654649831  -1.2826981589
H   -4.1959877275   0.7620557654  -2.2338719875
C   -4.3635754316   0.6239350168  -0.1071070718
C   -3.7963584349   1.0035493692   1.1088592354
H   -4.2501364130   0.6620453437   2.0358527544
C   -2.6528018748   1.7972929108   1.1703238077
C   -2.0073977484   2.3132807699  -2.5899584094
H   -1.0667330455   2.8291059258  -2.3642142856
C   -1.6774545451   1.1347024323  -3.5149542279
H   -1.0221747005   0.4093490433  -3.0179741449
H   -1.1706183969   1.4938084017  -4.4176332470
H   -2.5802328085   0.5985801444  -3.8250728398
C   -2.9290328952   3.3213470614  -3.2918724700
H   -3.1385539741   4.1790939712  -2.6439338579
H   -3.8858443084   2.8568519707  -3.5559774039
H   -2.4644140255   3.6893084678  -4.2135549562
C   -5.5962387941  -0.2550781860  -0.1514755820
H   -5.8373045964  -0.4193595513  -1.2106304002
C   -5.3301271482  -1.6235574023   0.4886541735
H   -6.2105383365  -2.2683541749   0.3888149416
H   -5.1030992867  -1.5229736675   1.5554767636
H   -4.4781806334  -2.1189617617   0.0137124233
C   -6.7989076415   0.4361320010   0.5058011902
H   -6.9980049441   1.4087228313   0.0434725835
H   -7.6972818459  -0.1835838430   0.4087887907
H   -6.6197124572   0.6002599152   1.5745615726
C   -2.0881669815   2.2039346956   2.5212430482
H   -1.1182572172   2.6854134947   2.3485724780
C   -1.8497048769   1.0031493256   3.4447840782
H   -1.2156189396   0.2488192616   2.9647895729
H   -2.7874667691   0.5108537755   3.7221430100
H   -1.3568517445   1.3293672981   4.3673178060
C   -3.0040876945   3.2387798187   3.1915908958
H   -3.1446826864   4.1141434768   2.5485798165
H   -2.5754421195   3.5734023179   4.1429936713
H   -3.9912771412   2.8082023179   3.3952001669
C   -0.1420023330  -4.8140116323  -0.5670316640
H   -1.0244012943  -5.4016890778  -0.7786579672
C    0.6768322124  -4.1429332057  -1.5296133579
H    0.5090954223  -4.1196682181  -2.5979145857
C    1.7506118531  -3.5231992384  -0.8379943026
H    2.5430358107  -2.9377998443  -1.2854662175
C    1.6106154858  -3.8148799502   0.5526291397
H    2.2702467407  -3.4853968946   1.3441184643
C    0.4416915331  -4.6035008804   0.7158229068
H    0.0587975546  -4.9827867671   1.6539148917
C   -1.7575284748  -2.1978335627  -1.3683906394
O   -2.6004135930  -2.1103754280  -2.1735875777
C   -1.5685522799  -2.3817578781   1.3511771405
O   -2.3410867465  -2.4101890146   2.2267172652
