# Supplementary material for: Benchmark Study on the Calculation of 207Pb NMR Chemical Shifts
Source: Inorg Chem. 2024 Mar 6;63(11):5052–64. doi: 10.1021/acs.inorgchem.3c04539 (PMC10951955; doi:10.1021/acs.inorgchem.3c04539)
Supplement: Supplementary file 1 — ic3c04539_si_001.zip [file ic3c04539_si_001.zip › structures/09/ensemble/09_04.xyz]

  101
G(CENSO)=       -2081.76293845  G(xTB)=         100.75405172        !CONF3
Pb   0.1343360506  -0.0108564870   0.0220170613
Mo  -0.2741828328  -2.5126676510   0.1987642125
C    0.3743864915   2.1958038911  -0.0302424772
C    1.6532102499   2.7498487403  -0.0692247837
C    1.7795812570   4.1400245414  -0.0746029061
H    2.7671863137   4.5938091846  -0.1064457832
C    0.6375118999   4.9403163022  -0.0448501669
H    0.7417305189   6.0218711792  -0.0511802260
C   -0.6358346249   4.3724367772  -0.0057689052
H   -1.5192929363   5.0057223170   0.0207823546
C   -0.7753723070   2.9839525024   0.0049173587
C    2.8084534545   1.8038301801  -0.1121567970
C    3.2990812122   1.2411045960   1.0833190368
C    4.3160251016   0.2866285336   1.0078266806
H    4.7088660430  -0.1477834038   1.9244576000
C    4.8479876180  -0.1285385719  -0.2098875393
C    4.3387277770   0.4328214415  -1.3799902789
H    4.7378218783   0.1141824201  -2.3402295704
C    3.3239314358   1.3880773045  -1.3565469924
C    2.7805068609   1.6902587313   2.4391511369
H    1.8374784634   2.2257512170   2.2757310746
C    2.4888115895   0.5213686106   3.3878391620
H    2.0001020061   0.8901725171   4.2958861392
H    3.4057910567   0.0062532287   3.6937438308
H    1.8258169599  -0.2171467411   2.9210167027
C    3.7674997403   2.6795876199   3.0774308746
H    3.3811772300   3.0446299837   4.0355828668
H    3.9390022573   3.5408044947   2.4232828031
H    4.7338985802   2.1950823381   3.2594890200
C    5.9568433433  -1.1603262922  -0.2583309987
H    6.1565724271  -1.4703462693   0.7766899305
C    7.2490230049  -0.5582306467  -0.8275602050
H    7.1107057802  -0.2522499956  -1.8708357838
H    8.0613420047  -1.2927119152  -0.7975581786
H    7.5579075042   0.3229158630  -0.2559061108
C    5.5390322861  -2.4066121072  -1.0495409131
H    6.3314108460  -3.1625155979  -1.0214726716
H    5.3475067065  -2.1614474869  -2.1002949212
H    4.6278752545  -2.8503073473  -0.6350397492
C    2.7940871911   1.9498678429  -2.6648380239
H    1.9622331651   2.6229495007  -2.4287611299
C    2.2463553241   0.8451309875  -3.5783906924
H    1.4797703928   0.2506855362  -3.0672239646
H    3.0384714261   0.1605220417  -3.9013191894
H    1.7947024383   1.2829051831  -4.4753001127
C    3.8692108190   2.7767887378  -3.3834154429
H    3.4614518353   3.2225786881  -4.2973892294
H    4.7241554205   2.1514524550  -3.6646809668
H    4.2386672354   3.5832340943  -2.7412518143
C   -2.0802090289   2.2599672829   0.0646376206
C   -2.6832438611   1.8050716396  -1.1275028353
C   -3.8255332736   1.0118132338  -1.0414071281
H   -4.2879427475   0.6541431706  -1.9579266097
C   -4.3798144122   0.6511545803   0.1863048017
C   -3.7695671450   1.1124812383   1.3482897428
H   -4.1900310302   0.8233121601   2.3087418286
C   -2.6232893770   1.9080506612   1.3152730253
C   -2.1318977177   2.1889598686  -2.4905384690
H   -1.1526709700   2.6579121210  -2.3366020489
C   -1.9242061402   0.9755841150  -3.4050627007
H   -1.3027059388   0.2124185380  -2.9226058135
H   -1.4311119736   1.2838619929  -4.3335806760
H   -2.8737174223   0.5008204667  -3.6730380385
C   -3.0421094203   3.2304283234  -3.1585400929
H   -2.6239325731   3.5470466582  -4.1207218890
H   -3.1585035440   4.1154422455  -2.5239411552
H   -4.0390418911   2.8127989429  -3.3406445078
C   -5.6079292656  -0.2323787064   0.2572727663
H   -5.8418167416  -0.3749179451   1.3211927993
C   -6.8184990984   0.4372806607  -0.4075505929
H   -7.0204023322   1.4187391213   0.0343515655
H   -7.7125413653  -0.1852768785  -0.2909529758
H   -6.6473023669   0.5784950815  -1.4808734439
C   -5.3369580565  -1.6129226545  -0.3545592654
H   -6.2125684354  -2.2609988562  -0.2356398536
H   -5.1165470834  -1.5340140737  -1.4245935408
H   -4.4790648524  -2.0925952390   0.1258901939
C   -1.9983261149   2.3793724083   2.6173208216
H   -1.0636923678   2.8977726639   2.3732733835
C   -1.6491915906   1.2110933309   3.5484976569
H   -1.1309837409   1.5807336029   4.4403948972
H   -0.9977885882   0.4839772314   3.0489109691
H   -2.5448546440   0.6736216463   3.8764552650
C   -2.9152851689   3.3892705355   3.3226063284
H   -2.4393249777   3.7687123468   4.2337661219
H   -3.8656429436   2.9225477263   3.6053532439
H   -3.1388467473   4.2394864282   2.6694726243
C    1.8408122486  -3.4144976720   0.7962925122
H    2.6512435112  -2.7819692663   1.1353624054
C    0.8483176435  -4.0111033517   1.6190141934
H    0.7721409440  -3.9207490703   2.6941468439
C   -0.0309200183  -4.7614777826   0.7756774203
H   -0.8787130640  -5.3488817477   1.1000869688
C    0.4338605076  -4.6254020768  -0.5627800047
H   -0.0187577063  -5.0736642087  -1.4372929931
C    1.5921162758  -3.8031045706  -0.5547472433
H    2.1724740823  -3.5145777040  -1.4208060525
C   -1.5949453953  -2.4172957050  -1.2416993683
O   -2.3651551645  -2.4698213143  -2.1185380049
C   -1.7122857449  -2.1807517985   1.4754032272
O   -2.5591656072  -2.0979159995   2.2771678349
