# Supplementary material for: Benchmark Study on the Calculation of 207Pb NMR Chemical Shifts
Source: Inorg Chem. 2024 Mar 6;63(11):5052–64. doi: 10.1021/acs.inorgchem.3c04539 (PMC10951955; doi:10.1021/acs.inorgchem.3c04539)
Supplement: Supplementary file 1 — ic3c04539_si_001.zip [file ic3c04539_si_001.zip › structures/09/opt_r2scan-3c_sr/09_01_opt_r2scan-3c_sr.xyz]

101
C43H54MoO2Pb optimized with ADF in AMS.
Pb       -0.15890083341128       0.02856056603513      -0.10637720648079
Mo       -0.13388710244327      -2.51299529517171      -0.06193975475353
C         0.03914619885110       2.23505090072996      -0.09295136082283
C         1.31949415702474       2.79018620249066      -0.12049895247290
C         1.44254674856015       4.18115860632048      -0.13008436690023
H         2.42749392881144       4.63647838566733      -0.15133061779498
C         0.29814830283807       4.97899396101539      -0.10593296330449
H         0.39958505695718       6.05881654051331      -0.11266120405502
C        -0.97523014349173       4.40910525514237      -0.06984822465460
H        -1.85727892377088       5.04113012915639      -0.04964754187323
C        -1.11450804319499       3.01948341714728      -0.06443851160290
C         2.46447564143560       1.83322113206458      -0.12650717555735
C         3.00043726606390       1.37893638643588       1.09745654747963
C         3.96276210138917       0.37063999324401       1.07662786112035
H         4.36268992274944       0.00911351338048       2.01846380296589
C         4.40959492685850      -0.19782718880845      -0.11557341276882
C         3.87551635983735       0.27371053094379      -1.31151916489016
H         4.21473739403967      -0.16862944608096      -2.24250482622467
C         2.90244559511622       1.27373857736015      -1.34479431294281
C         2.55320460448148       1.95992077836761       2.42800626705151
H         1.78609439280107       2.71101417544510       2.22300952123997
C         1.92808480573325       0.89370023454196       3.33555131362908
H         1.57158565467969       1.34754448235906       4.26450228941812
H         2.64952959617476       0.11403249376021       3.59166627679806
H         1.07977635731362       0.40334920029475       2.84777025806660
C         3.71636504456312       2.66875838538866       3.13455357755135
H         4.51317602670810       1.96198816350946       3.38243563003562
H         3.37312434499760       3.13012423110885       4.06469478056519
H         4.14366405812324       3.44856039286021       2.49899173772486
C         5.44182075569712      -1.30618385175504      -0.11505822437563
H         5.62440717102547      -1.57353288407798      -1.16174838806045
C         4.91995445430856      -2.55497432543196       0.60606447229956
H         4.72894349018601      -2.34623385869720       1.66209101055665
H         5.65525802842942      -3.36244963043315       0.54646132584570
H         3.98460003504869      -2.90056620618429       0.16183684446260
C         6.76958320457261      -0.83622140815101       0.49259102922187
H         7.51944220864321      -1.62965345752120       0.43011954260449
H         6.64435940224211      -0.57604581701396       1.54766494413950
H         7.15331521386233       0.04404455506459      -0.02949540243140
C         2.37068964011525       1.76627511073266      -2.67968638702894
H         1.49692120033622       2.39235840535212      -2.47820757827629
C         1.92148986232275       0.62540537692962      -3.59923169438519
H         2.76179388627737      -0.00242735126652      -3.90510009370800
H         1.46226121034954       1.03307223391529      -4.50384530873264
H         1.19181917923959      -0.02227793722270      -3.10451094981975
C         3.42002716367091       2.64729049783965      -3.37278623554703
H         4.32205372024510       2.06836916536666      -3.59153355072377
H         3.70525677266128       3.48991490310151      -2.73770677004532
H         3.02920512685246       3.04059232663020      -4.31550802480128
C        -2.42656393375073       2.30952146609666      -0.02778690494497
C        -3.08178966526848       1.98097568318572      -1.23012855322835
C        -4.26859071117176       1.24620114149970      -1.17042840696893
H        -4.78299701882490       0.99252922776445      -2.09257905088803
C        -4.81340524145741       0.82147013729652       0.03780953447317
C        -4.13635592180400       1.13932761636599       1.21543888347187
H        -4.54139948109667       0.80619093528300       2.16481595797862
C        -2.94892440244539       1.86896771829568       1.20899626397833
C        -2.53084418749916       2.40649276851781      -2.57943437905755
H        -1.56061766426717       2.87936461706773      -2.40713489156799
C        -2.30189552260690       1.20804153618845      -3.50898227655838
H        -1.65337705394738       0.46059376180580      -3.04145446313353
H        -1.82784258908230       1.53526403056621      -4.43807877858100
H        -3.24353187718398       0.71659528635186      -3.76804724015770
C        -3.44410175393632       3.44810544642149      -3.23926654217324
H        -4.43404600828989       3.02757076339696      -3.43809692121436
H        -3.01945612641782       3.78072104654760      -4.19036466231322
H        -3.57158781189463       4.32087944504115      -2.59397393314849
C        -6.09393791020839       0.01232983462998       0.06799099838674
H        -6.46760261909127      -0.03604447028103      -0.96084369524892
C        -5.82615884473513      -1.42301384374624       0.53964955976878
H        -5.44397051559910      -1.42812561321774       1.56489313717628
H        -5.08859139621253      -1.91479985096284      -0.09905269357374
H        -6.74625151547160      -2.01325685582623       0.51970692805196
C        -7.17221132407616       0.67895484181450       0.93019500079208
H        -6.86732535217610       0.71966870741348       1.97956787222142
H        -7.36792431024887       1.70042968624208       0.59513436568093
H        -8.10590935974447       0.11286657539651       0.87643665821678
C        -2.26289984916204       2.21214379807049       2.52009286467258
H        -1.23934172402154       2.51925563834862       2.28751171204314
C        -2.17930829224318       1.02154677940247       3.48127739354398
H        -1.73148112927082       0.14897620347800       2.99617437155519
H        -3.16469278699030       0.73120984424670       3.85508535909585
H        -1.56471492523274       1.28336088426680       4.34621771279320
C        -2.96283794269181       3.40657193146491       3.18433934374379
H        -2.97007745530202       4.27472847713701       2.52069428079607
H        -2.45285250869977       3.68402681074497       4.11103471623593
H        -4.00023332027345       3.15539386950568       3.42507715183888
C        -1.24765484701818      -4.19345001000415      -1.26684573511237
H        -0.97522270584989      -4.41890371339624      -2.28720696498456
C        -0.66856856745257      -4.77852931380303      -0.09740794087674
H         0.09688747349751      -5.53906008101178      -0.07671081991516
C        -1.32659954760100      -4.21192960853720       1.03679721062891
H        -1.12227662721005      -4.45165460547854       2.06988180114221
C        -2.30295375160432      -3.29211943849421       0.57372361514404
H        -2.96447306676832      -2.70233880325829       1.19060726911527
C        -2.25139232882629      -3.27904463488074      -0.85394290815796
H        -2.86818477800458      -2.67797764427045      -1.50609502158323
C         1.14558728066294      -2.45297103237268       1.41571660237940
O         1.86750685801276      -2.52772329604170       2.32669528770946
C         1.37163548484509      -2.53712620996702      -1.30671753943998
O         2.24344303853074      -2.66537820740407      -2.06954030474806
