# Supplementary material for: Benchmark Study on the Calculation of 207Pb NMR Chemical Shifts
Source: Inorg Chem. 2024 Mar 6;63(11):5052–64. doi: 10.1021/acs.inorgchem.3c04539 (PMC10951955; doi:10.1021/acs.inorgchem.3c04539)
Supplement: Supplementary file 1 — ic3c04539_si_001.zip [file ic3c04539_si_001.zip › structures/09/opt_gfn2/09_01_opt_gfn2.xyz]

101
 energy: -132.316178578797 gnorm: 0.000322226327 xtb: 6.6.1 (8d0f1dd)
Pb           0.09614445241592       -0.17194518993272       -0.04352580516380
Mo           0.01825392001902       -2.71467782478203       -0.01287788245100
C            0.01706281528045        2.10900139421857       -0.05817498563817
C            1.28065031406627        2.70131471972786       -0.08864135697668
C            1.40156103507164        4.08429256603751       -0.09452806379139
H            2.38054032112123        4.54103953461559       -0.11869422446202
C            0.25968054258858        4.87040596091634       -0.06861187266642
H            0.35134956646003        5.94723894812910       -0.07220181578914
C           -0.99735169335068        4.28952944873296       -0.03943044982497
H           -1.88399879397781        4.90743294401182       -0.02084996798574
C           -1.12658305676380        2.90387131879517       -0.03508944973492
C            2.43310069273118        1.75812137135482       -0.11456656563901
C            2.99518987224834        1.30146086144662        1.08818835833828
C            4.02793559334636        0.37700522685046        1.04217813325153
H            4.45905465191598        0.02735842359542        1.96683047923029
C            4.52508619913972       -0.10375759102189       -0.16009286040623
C            3.96994725915906        0.37145220431004       -1.33773681531438
H            4.36143346417496        0.01289242511376       -2.27808919449616
C            2.93066450880164        1.29124093872490       -1.34051257601292
C            2.53117242898507        1.84413665873796        2.42164573116917
H            1.67401886595027        2.50280560463381        2.24957005902232
C            2.08456773230901        0.72191124520713        3.36011727538862
H            1.67056625675377        1.14037041458785        4.27508250791441
H            2.91605735626678        0.07514617341471        3.62750261292176
H            1.32249235300650        0.10708213835663        2.87953314265318
C            3.64265550266814        2.67803003411483        3.06722465676570
H            4.51409016335100        2.06314358857437        3.27861119965599
H            3.29185552803727        3.11139908481150        4.00156390353861
H            3.94664623703759        3.48522581301717        2.40432343343395
C            5.65740386276696       -1.10035177442647       -0.19735173872971
H            5.88277038280487       -1.31819112537203       -1.24745365437441
C            5.24906251393802       -2.41152824873669        0.47707725886348
H            5.03427983820085       -2.25914908755098        1.53166504882302
H            6.04865927993142       -3.14457259793675        0.39114355261992
H            4.35625760196467       -2.81732285044814        0.00520477764514
C            6.91906992427493       -0.52253757025200        0.45028816177978
H            7.74643041395038       -1.22150001131015        0.34698638950147
H            6.76005556266743       -0.33605944333472        1.50951620775492
H            7.19581695568292        0.41551727849331       -0.02718489228413
C            2.39271137624798        1.81344900099945       -2.65402155835977
H            1.53723449457059        2.46380484398943       -2.44585280515255
C            1.91372963767992        0.67408674930673       -3.55545448733292
H            2.73870127790139        0.03204790077280       -3.85279726541722
H            1.45247391692676        1.07599070638318       -4.45508278604623
H            1.18182764502085        0.05801722620892       -3.03135349905636
C            3.45947679096033        2.65243002509766       -3.36494338950938
H            4.32843151999112        2.04600600950622       -3.60861360813269
H            3.78294972434812        3.47399358922112       -2.72950965570764
H            3.05789884083344        3.06637467079130       -4.28760272587705
C           -2.45081713797215        2.22873798683298       -0.01163720212738
C           -3.09302642809483        1.91128588879847       -1.21196654853272
C           -4.31525480379353        1.25497001319709       -1.17004452947561
H           -4.81812564654864        1.01277255226299       -2.09543332072422
C           -4.91643452828180        0.90449871545291        0.02850208256960
C           -4.25804483554407        1.21911110289985        1.20789381911297
H           -4.71010672627684        0.95339494049739        2.15116873022527
C           -3.03532720462975        1.87360072954463        1.20851512566079
C           -2.47879543643415        2.26923704208137       -2.54684717871732
H           -1.52302186440213        2.77087724374119       -2.36669045279030
C           -2.20066413482086        1.00765374785179       -3.36788684878385
H           -1.55814262203282        0.32642541351241       -2.80708171107381
H           -1.69976452990842        1.26535185658313       -4.29847588879375
H           -3.12359240909141        0.48585866861544       -3.61054334310745
C           -3.37696271686566        3.23777471411956       -3.32098365720012
H           -4.33301246124657        2.77888481017091       -3.56117395122464
H           -2.89535016962257        3.53317943875290       -4.25097174216914
H           -3.56526866367600        4.13230304245881       -2.73083157792886
C           -6.25930657441855        0.21286674197895        0.03853123720913
H           -6.58134843337764        0.08063541795671       -1.00120969470584
C           -6.16683400218369       -1.17285031275315        0.68274389957721
H           -5.85613984007189       -1.09882676301294        1.72242881075702
H           -5.44836031649718       -1.79352531036228        0.15069807046748
H           -7.13561376550160       -1.66760668139487        0.65086271727353
C           -7.30648771348380        1.07382195943836        0.75038174240048
H           -7.05741307627131        1.19832794820512        1.80150448220977
H           -7.36134643999534        2.05926212244983        0.29171685367013
H           -8.28675511419689        0.60585397170813        0.68384952079927
C           -2.35985190265091        2.19849394795565        2.52235120862488
H           -1.40545307034033        2.69009829286126        2.31006771682499
C           -2.06589872206909        0.92174542866980        3.31378547353774
H           -1.46379285662524        0.23518018281007        2.71512515464555
H           -2.98475043437658        0.41291149211180        3.59598038818688
H           -1.51551466703875        1.15864352828638        4.22168627394779
C           -3.21183447338699        3.16705010750923        3.34738901111566
H           -3.41572885769487        4.07092382826704        2.77706509569801
H           -2.68659775198670        3.44529525768018        4.25889260467089
H           -4.16168914476703        2.71546983288449        3.62369825589032
C           -1.42365456992963       -4.10898816252818       -1.20603363715382
H           -1.30822788248291       -4.45852853698394       -2.22466542902355
C           -0.96542976966807       -4.79518489347534       -0.04524620079515
H           -0.53672087436445       -5.79130036362170       -0.03275789267772
C           -1.49307051702418       -4.10990245441664        1.08644785872479
H           -1.43778299249394       -4.45999819022836        2.11003347526225
C           -2.21211970836185       -2.99800637166770        0.63161735359952
H           -2.84500203916847       -2.35887606356485        1.23519433938008
C           -2.16891381431585       -2.99759899135243       -0.79326416778949
H           -2.76627417658537       -2.35862258910158       -1.43325563317426
C            1.39219956447272       -2.83281602300382        1.32863396837733
O            2.17202385477095       -3.02203530337712        2.15562087121338
C            1.51817317621951       -2.85890507082167       -1.20875071851133
O            2.38730260433628       -3.06050978488685       -1.93906970029850
