# Supplementary material for: Benchmark Study on the Calculation of 207Pb NMR Chemical Shifts
Source: Inorg Chem. 2024 Mar 6;63(11):5052–64. doi: 10.1021/acs.inorgchem.3c04539 (PMC10951955; doi:10.1021/acs.inorgchem.3c04539)
Supplement: Supplementary file 1 — ic3c04539_si_001.zip [file ic3c04539_si_001.zip › structures/09/opt_r2scan-3c_so/09_01_opt_r2scan-3c_so.xyz]

101
C43H54MoO2Pb optimized with ADF in AMS.
Pb       -0.13912094932140       0.03484370028634      -0.10188179805895
Mo       -0.12955427664107      -2.50198044474341      -0.03307138269501
C         0.04276790541022       2.23465536837555      -0.09556674372057
C         1.32204142602507       2.79087461457558      -0.12529932923811
C         1.44148850781902       4.18214868042003      -0.13388047544314
H         2.42544759941715       4.63945256086113      -0.15675753001983
C         0.29541479298275       4.97723557809197      -0.10561972369718
H         0.39409668101206       6.05729241273978      -0.11161391580275
C        -0.97608800428052       4.40404799129954      -0.06664495919953
H        -1.85977882286886       5.03378715475613      -0.04458655065847
C        -1.11373442241035       3.01392004244655      -0.06328167989026
C         2.46916253181358       1.83680255986708      -0.13141932534782
C         3.01661896725967       1.39809652620424       1.09273373601319
C         3.97928308524806       0.39009250142418       1.07522340679621
H         4.38658717668019       0.03878820901154       2.01778345526934
C         4.41533149716125      -0.19240533043849      -0.11409449092827
C         3.86932699211208       0.26359676298802      -1.31086204791329
H         4.19978204333214      -0.19061945731547      -2.23919591150214
C         2.89474434571049       1.26192480559070      -1.34712351069551
C         2.57176998734002       1.98566289078564       2.42118888457467
H         1.82303703547883       2.75402001233901       2.21233938977720
C         1.91458955241509       0.92787573446761       3.31632421791316
H         1.56414482156577       1.38183686935118       4.24763461635125
H         2.61561444200998       0.12827895423915       3.56777486837577
H         1.05694131467953       0.46315374683766       2.81961892916204
C         3.74192558724622       2.66568319533404       3.14400223087867
H         4.51728150074697       1.94030832627672       3.40555065866948
H         3.39604420902045       3.13650893700092       4.06835264100780
H         4.19791181926101       3.43395727969576       2.51437756270830
C         5.44665520018903      -1.30149755087779      -0.10929080901267
H         5.61910214702900      -1.58249183362973      -1.15414354200533
C         4.92968160767420      -2.54028816433330       0.63245853218904
H         4.74859037855905      -2.31773486083518       1.68744840142519
H         5.66317647805211      -3.34968519911003       0.57665221041108
H         3.98996151391210      -2.89002784500706       0.20103154762421
C         6.78053990677663      -0.82567047536933       0.48005153172843
H         7.52879361803246      -1.62086980920134       0.42077694121913
H         6.66529982869701      -0.55194142802984       1.53283867705239
H         7.16052008857426       0.04735027313936      -0.05674285991512
C         2.34795699277773       1.73782817947330      -2.68197209616490
H         1.45612393503173       2.33825094846535      -2.48069067706424
C         1.93223430172248       0.58512262857592      -3.60245958924890
H         2.79208249040529      -0.00919472733150      -3.92088718238556
H         1.44954871255085       0.98005072633181      -4.50044992039719
H         1.23203650286697      -0.09097318668208      -3.10351188321341
C         3.37107936037497       2.64968431646925      -3.37451613930004
H         4.29096120137377       2.09801365137597      -3.58961874569180
H         3.62870505987238       3.50184974306765      -2.74037597875989
H         2.97055950207182       3.02904282874875      -4.31891728745640
C        -2.42584739570134       2.30449715707051      -0.03065687949956
C        -3.10061728461494       2.02172844864392      -1.23296552793707
C        -4.28527329873671       1.28258797600145      -1.18209613532560
H        -4.81149159634384       1.05948278099438      -2.10558561255587
C        -4.81026070949344       0.81229173853306       0.01757226512212
C        -4.11492215315037       1.08743320299834       1.19564005335905
H        -4.50662335768842       0.72094671379620       2.13819338882850
C        -2.92833484895522       1.81803454823423       1.19785213925184
C        -2.56014324595614       2.47548153194106      -2.57724245405857
H        -1.62948191860475       3.01844950577628      -2.39527348807054
C        -2.22826006995070       1.27906981584759      -3.47886121811612
H        -1.52014962146017       0.60067077209225      -2.99282000627736
H        -1.78154120403023       1.62115934766177      -4.41629515150682
H        -3.12641923063101       0.70441273708749      -3.72150388505842
C        -3.53008843186431       3.43746725556150      -3.27476676188866
H        -4.47871022365656       2.94355593157188      -3.50256802347863
H        -3.10135274040907       3.79348880158549      -4.21543254288331
H        -3.74372758440398       4.30362700425585      -2.64345101800030
C        -6.09695891184968       0.01291988709117       0.04083481199884
H        -6.46085102838871      -0.04055119550626      -0.99126624832315
C        -5.85520611722666      -1.42083364852891       0.52923005234906
H        -5.48961775666780      -1.42434659219275       1.56036982356840
H        -5.11544331461231      -1.92898217620877      -0.09391287366810
H        -6.78323576496795      -1.99810886449424       0.50013404766495
C        -7.17456997761831       0.70413410646030       0.88567771556377
H        -6.87233170905044       0.76014875013805       1.93524145414858
H        -7.35804805819600       1.72173268229752       0.53233800973175
H        -8.11361356370407       0.14639187697095       0.83699026187254
C        -2.22651208100718       2.12369010758068       2.51014782940613
H        -1.19407708004767       2.40036239701507       2.27763729921967
C        -2.17873071558789       0.92433869248949       3.46235290072075
H        -1.76922552921989       0.03887878193364       2.96674892860746
H        -3.17012234650682       0.67015808229526       3.84658511829016
H        -1.54530183288145       1.15745690222855       4.32178898957515
C        -2.88478450135483       3.33534737925521       3.18627203107969
H        -2.86279745457974       4.20953241893190       2.53093757229024
H        -2.36517981553538       3.58634181223407       4.11519318641794
H        -3.92996449857531       3.11662366358576       3.42522711509794
C        -1.27572256895393      -4.16181788782054      -1.23540938126813
H        -1.01113451261981      -4.39220107474560      -2.25672366274034
C        -0.70452718431605      -4.75851701374219      -0.06798498680713
H         0.04663159693680      -5.53322701380324      -0.05003352664881
C        -1.34828868604015      -4.18067388598558       1.06830506373313
H        -1.14602358361061      -4.42540429228427       2.10061461456423
C        -2.31028450368382      -3.24337731008255       0.60875321412621
H        -2.95921775732717      -2.64192832763931       1.22796827862026
C        -2.26237485228038      -3.23015899430697      -0.81880320014454
H        -2.86997354385101      -2.61705603705510      -1.46840686239050
C         1.14736285162097      -2.44553263447537       1.44778778354507
O         1.86630154217629      -2.51919051292522       2.36125278117880
C         1.38237073619719      -2.56042275700587      -1.26884521216029
O         2.25717029491173      -2.70532116006694      -2.02545637204468
