# Supplementary material for: Benchmark Study on the Calculation of 207Pb NMR Chemical Shifts
Source: Inorg Chem. 2024 Mar 6;63(11):5052–64. doi: 10.1021/acs.inorgchem.3c04539 (PMC10951955; doi:10.1021/acs.inorgchem.3c04539)
Supplement: Supplementary file 1 — ic3c04539_si_001.zip [file ic3c04539_si_001.zip › structures/10/ensemble/10_06.xyz]

  173
G(CENSO)=       -3790.14710324  G(xTB)=         101.37301424        !CONF10
Pb   1.1101949000   1.3030004000  -0.5066936000
S    1.2375609000  -0.9167927000   0.8732647000
S   -1.4486486000   0.7120809000  -0.5554420000
C    2.5404271000  -2.0068793000   0.3563863000
C    2.7045081000  -3.1766032000   1.1325606000
C    3.6944845000  -4.0965873000   0.7978030000
H    3.8056940000  -4.9870015000   1.4118466000
C    4.5167999000  -3.8932743000  -0.3053745000
H    5.2869216000  -4.6151163000  -0.5604833000
C    4.3238718000  -2.7668586000  -1.0930814000
H    4.9323758000  -2.6122036000  -1.9805081000
C    3.3409010000  -1.8204313000  -0.7864245000
C    1.7933952000  -3.4682156000   2.2795374000
C    2.1651340000  -3.1308724000   3.5889059000
C    1.3110378000  -3.4640798000   4.6423773000
H    1.5963165000  -3.2105641000   5.6618702000
C    0.0973363000  -4.1086336000   4.4285885000
C   -0.2644150000  -4.4120300000   3.1163115000
H   -1.2156455000  -4.9046016000   2.9268707000
C    0.5588551000  -4.1017246000   2.0369508000
C    3.4510184000  -2.3808838000   3.8808481000
H    3.9448189000  -2.1815257000   2.9223850000
C    3.1517283000  -1.0243628000   4.5323542000
H    2.4689423000  -0.4463716000   3.9008261000
H    4.0758145000  -0.4499496000   4.6656031000
H    2.6874546000  -1.1489006000   5.5176799000
C    4.4131113000  -3.2126795000   4.7383745000
H    4.6419595000  -4.1691762000   4.2563825000
H    3.9804164000  -3.4274897000   5.7222337000
H    5.3538436000  -2.6725629000   4.8957094000
C   -0.8058144000  -4.4655014000   5.5920799000
H   -0.2998211000  -4.1312047000   6.5088033000
C   -2.1521616000  -3.7343421000   5.5062429000
H   -2.0066702000  -2.6506993000   5.4595966000
H   -2.7735998000  -3.9657323000   6.3789175000
H   -2.7049521000  -4.0360499000   4.6092342000
C   -1.0133132000  -5.9823370000   5.6980012000
H   -0.0546696000  -6.5064459000   5.7696387000
H   -1.5422030000  -6.3670087000   4.8185588000
H   -1.6102432000  -6.2294439000   6.5832518000
C    0.1060286000  -4.4528951000   0.6300514000
H    0.8513406000  -4.0583420000  -0.0701205000
C   -1.2370994000  -3.7954523000   0.2859786000
H   -2.0497979000  -4.1886627000   0.9079215000
H   -1.4972590000  -3.9877602000  -0.7618265000
H   -1.1844663000  -2.7124415000   0.4337917000
C    0.0501736000  -5.9741443000   0.4338491000
H   -0.2314638000  -6.2194996000  -0.5967001000
H   -0.6889063000  -6.4292140000   1.1034996000
H    1.0222767000  -6.4330948000   0.6447420000
C    3.1936355000  -0.6629143000  -1.7162916000
C    2.1723781000  -0.6615239000  -2.7042598000
C    2.1395493000   0.3815180000  -3.6341816000
H    1.3589992000   0.3843083000  -4.3894559000
C    3.1035992000   1.3952653000  -3.6437820000
C    4.0772391000   1.3845660000  -2.6541903000
H    4.8179264000   2.1810115000  -2.6430743000
C    4.1295463000   0.3872578000  -1.6751669000
C    1.1794949000  -1.8113121000  -2.7988709000
H    0.9770066000  -2.1506294000  -1.7747329000
C   -0.1607462000  -1.4286770000  -3.4353379000
H   -0.0622535000  -1.2544224000  -4.5134873000
H   -0.6050863000  -0.5387934000  -2.9777948000
H   -0.8717359000  -2.2508741000  -3.3040163000
C    1.8043691000  -2.9847795000  -3.5737905000
H    2.7211628000  -3.3424383000  -3.0979471000
H    2.0414844000  -2.6780608000  -4.5995322000
H    1.0963117000  -3.8196884000  -3.6224377000
C    3.1057446000   2.4696546000  -4.7107222000
H    3.9263543000   3.1597716000  -4.4709341000
C    3.3848376000   1.8662013000  -6.0946341000
H    4.3264521000   1.3077508000  -6.0987984000
H    3.4465333000   2.6550840000  -6.8522993000
H    2.5828859000   1.1792540000  -6.3880276000
C    1.7989486000   3.2680743000  -4.7172605000
H    1.8563894000   4.0964661000  -5.4320008000
H    1.5813103000   3.6807043000  -3.7260384000
H    0.9551260000   2.6345862000  -5.0072540000
C    5.1912376000   0.4681640000  -0.5933694000
H    4.9262872000  -0.2590369000   0.1836642000
C    5.2352330000   1.8572887000   0.0572305000
H    4.2405440000   2.1721256000   0.3904556000
H    5.6176113000   2.6171719000  -0.6330810000
H    5.8947486000   1.8418324000   0.9313524000
C    6.5743968000   0.0949615000  -1.1453577000
H    6.8718303000   0.7891670000  -1.9401381000
H    6.5786468000  -0.9168093000  -1.5606465000
H    7.3282883000   0.1435337000  -0.3518532000
C   -2.3978811000   2.1750831000  -0.1959969000
C   -3.6238489000   2.3536663000  -0.8718312000
C   -4.4836834000   3.3802306000  -0.4818721000
H   -5.4244914000   3.5010767000  -1.0135340000
C   -4.1545091000   4.2294691000   0.5671256000
H   -4.8387782000   5.0145294000   0.8751692000
C   -2.9429399000   4.0585580000   1.2260882000
H   -2.6874503000   4.6980465000   2.0663059000
C   -2.0497484000   3.0526987000   0.8532864000
C   -4.0126608000   1.4543007000  -1.9973440000
C   -3.7768551000   1.8564601000  -3.3207924000
C   -4.1138252000   0.9876555000  -4.3613249000
H   -3.9157286000   1.2830628000  -5.3899126000
C   -4.6874184000  -0.2562891000  -4.1217350000
C   -4.9333590000  -0.6264234000  -2.7995656000
H   -5.3860160000  -1.5933248000  -2.5937769000
C   -4.6006940000   0.2032794000  -1.7320796000
C   -3.1022982000   3.1788622000  -3.6372090000
H   -3.0820470000   3.7727272000  -2.7168208000
C   -1.6467438000   2.9446013000  -4.0607132000
H   -1.1052123000   2.3836381000  -3.2904353000
H   -1.1330370000   3.8988104000  -4.2263863000
H   -1.6020165000   2.3662839000  -4.9917568000
C   -3.8595788000   3.9927319000  -4.6928016000
H   -3.8584679000   3.4933776000  -5.6679065000
H   -3.3879887000   4.9732443000  -4.8240277000
H   -4.9019702000   4.1498291000  -4.3959396000
C   -5.0124255000  -1.1923254000  -5.2683241000
H   -4.7705529000  -0.6601089000  -6.1989474000
C   -6.5025606000  -1.5548454000  -5.3101716000
H   -6.7954677000  -2.1196376000  -4.4179941000
H   -6.7236683000  -2.1761476000  -6.1854380000
H   -7.1251300000  -0.6554698000  -5.3585403000
C   -4.1421765000  -2.4558143000  -5.2098178000
H   -3.0783178000  -2.1966252000  -5.1974648000
H   -4.3343173000  -3.1004351000  -6.0752972000
H   -4.3557489000  -3.0334040000  -4.3031507000
C   -4.9012686000  -0.2353257000  -0.3097987000
H   -4.3351935000   0.4172989000   0.3649058000
C   -4.4586607000  -1.6751411000  -0.0277985000
H   -3.4148321000  -1.8220481000  -0.3192995000
H   -5.0769202000  -2.4032056000  -0.5655084000
H   -4.5488138000  -1.8936889000   1.0422607000
C   -6.3926055000  -0.0438533000   0.0032355000
H   -6.6089774000  -0.3217048000   1.0414434000
H   -7.0074160000  -0.6707295000  -0.6536521000
H   -6.6953680000   0.9983343000  -0.1451737000
C   -0.7842218000   2.9017404000   1.6330379000
C   -0.7405997000   1.9808868000   2.7000794000
C    0.4078652000   1.9161577000   3.4876568000
H    0.4435795000   1.2149966000   4.3177823000
C    1.5155264000   2.7260293000   3.2500334000
C    1.4678325000   3.6131753000   2.1756387000
H    2.3236501000   4.2532113000   1.9773306000
C    0.3334370000   3.7278580000   1.3630896000
C   -1.9451590000   1.1228119000   3.0451163000
H   -2.5991165000   1.1050922000   2.1669282000
C   -1.5885268000  -0.3298338000   3.3765288000
H   -1.0101128000  -0.7951172000   2.5740389000
H   -2.5079313000  -0.9098000000   3.5134791000
H   -1.0092224000  -0.4129212000   4.3034055000
C   -2.7262601000   1.7704632000   4.1998408000
H   -3.0349341000   2.7906410000   3.9484024000
H   -2.1088143000   1.8144828000   5.1050603000
H   -3.6248870000   1.1858996000   4.4276017000
C    2.7210421000   2.6672692000   4.1655767000
H    2.5462625000   1.8485092000   4.8761710000
C    4.0092357000   2.3575453000   3.3979366000
H    3.8989799000   1.4468330000   2.8007720000
H    4.8465274000   2.2184243000   4.0910567000
H    4.2710278000   3.1783287000   2.7209911000
C    2.8610728000   3.9677030000   4.9699992000
H    3.6977379000   3.8963601000   5.6740340000
H    1.9489147000   4.1805553000   5.5368684000
H    3.0513450000   4.8177162000   4.3044502000
C    0.2855605000   4.7937734000   0.2738217000
H   -0.4743311000   4.4840572000  -0.4575338000
C    1.6130141000   4.9986245000  -0.4694648000
H    2.0276261000   4.0630508000  -0.8604616000
H    2.3709209000   5.4556232000   0.1759753000
H    1.4574032000   5.6759780000  -1.3158001000
C   -0.1543229000   6.1424273000   0.8699016000
H   -0.2072981000   6.9062043000   0.0859235000
H    0.5707182000   6.4741423000   1.6224218000
H   -1.1337509000   6.0755962000   1.3475159000
