# Supplementary material for: Benchmark Study on the Calculation of 207Pb NMR Chemical Shifts
Source: Inorg Chem. 2024 Mar 6;63(11):5052–64. doi: 10.1021/acs.inorgchem.3c04539 (PMC10951955; doi:10.1021/acs.inorgchem.3c04539)
Supplement: Supplementary file 1 — ic3c04539_si_001.zip [file ic3c04539_si_001.zip › structures/10/ensemble/10_01.xyz]

  173
G(CENSO)=       -3790.15099062  G(xTB)=         101.37287304        !CONF6
Pb  -0.1822792000  -0.2992277000   1.6882906000
S    0.4924110000  -1.4857743000  -0.5385176000
S   -0.0000186000   1.8456774000   0.1892749000
C    1.6470982000  -2.7813671000  -0.1454244000
C    1.4935067000  -4.0259164000  -0.7891887000
C    2.4921533000  -4.9918542000  -0.6671898000
H    2.3603955000  -5.9457106000  -1.1722144000
C    3.6389789000  -4.7417397000   0.0766928000
H    4.4225024000  -5.4905808000   0.1461912000
C    3.7770733000  -3.5232152000   0.7322266000
H    4.6767998000  -3.3144798000   1.3037509000
C    2.7881684000  -2.5418518000   0.6520069000
C    0.2708003000  -4.3219004000  -1.5932242000
C   -0.8020491000  -5.0049578000  -1.0000621000
C   -1.9408292000  -5.2703725000  -1.7645237000
H   -2.7803339000  -5.7927074000  -1.3091267000
C   -2.0380962000  -4.8833147000  -3.0963877000
C   -0.9600590000  -4.2054550000  -3.6657567000
H   -1.0186872000  -3.8923321000  -4.7054912000
C    0.1895593000  -3.9115337000  -2.9371457000
C   -0.7744384000  -5.4187974000   0.4607337000
H    0.2274896000  -5.2071873000   0.8503025000
C   -1.7689535000  -4.5827562000   1.2775981000
H   -2.7968287000  -4.7472643000   0.9321103000
H   -1.5473926000  -3.5142028000   1.1760889000
H   -1.7203405000  -4.8521984000   2.3392720000
C   -1.0333885000  -6.9193456000   0.6431055000
H   -2.0447398000  -7.1945069000   0.3239804000
H   -0.9300007000  -7.1987436000   1.6977951000
H   -0.3233302000  -7.5137620000   0.0584121000
C   -3.2854124000  -5.1865130000  -3.9022130000
H   -3.9675691000  -5.7440285000  -3.2449948000
C   -3.9988061000  -3.8988836000  -4.3361354000
H   -3.3625979000  -3.3071442000  -5.0042077000
H   -4.2442583000  -3.2760462000  -3.4701697000
H   -4.9260284000  -4.1318262000  -4.8720921000
C   -2.9738096000  -6.0734485000  -5.1151283000
H   -2.4698317000  -6.9960357000  -4.8089993000
H   -2.3204232000  -5.5520213000  -5.8237576000
H   -3.8951464000  -6.3411065000  -5.6446692000
C    1.3400370000  -3.1800203000  -3.6053587000
H    2.0271006000  -2.8516727000  -2.8166588000
C    0.8800782000  -1.9271958000  -4.3594612000
H    0.2818664000  -1.2827475000  -3.7088572000
H    0.2826981000  -2.1812868000  -5.2425843000
H    1.7493540000  -1.3552114000  -4.7031454000
C    2.1143163000  -4.1302294000  -4.5303961000
H    2.9695611000  -3.6166960000  -4.9848294000
H    1.4672933000  -4.4956101000  -5.3368278000
H    2.4876511000  -4.9994351000  -3.9781724000
C    2.9693768000  -1.2537877000   1.3887509000
C    3.4447821000  -0.1158480000   0.7056503000
C    3.6219787000   1.0732113000   1.4133807000
H    3.9847414000   1.9542597000   0.8895910000
C    3.3392835000   1.1739579000   2.7730152000
C    2.8695760000   0.0406925000   3.4349122000
H    2.6524542000   0.1004771000   4.4979141000
C    2.6850357000  -1.1787238000   2.7734691000
C    3.8237749000  -0.1858096000  -0.7627665000
H    3.3403975000  -1.0724843000  -1.1865381000
C    3.3525058000   1.0247847000  -1.5744190000
H    3.8700017000   1.9446850000  -1.2793232000
H    2.2774093000   1.1885973000  -1.4605734000
H    3.5623738000   0.8600197000  -2.6371105000
C    5.3441199000  -0.3735052000  -0.8906150000
H    5.6795313000  -1.2698902000  -0.3578189000
H    5.8749929000   0.4897999000  -0.4717151000
H    5.6296412000  -0.4715721000  -1.9441345000
C    3.5536146000   2.4763347000   3.5165228000
H    3.8774968000   3.2217630000   2.7778178000
C    2.2555544000   2.9805369000   4.1574435000
H    2.4060479000   3.9693426000   4.6050238000
H    1.9225346000   2.3030612000   4.9519620000
H    1.4542694000   3.0548519000   3.4144787000
C    4.6649865000   2.3386995000   4.5667304000
H    4.8549351000   3.3012815000   5.0546223000
H    5.5978799000   1.9915282000   4.1108374000
H    4.3806460000   1.6188138000   5.3428458000
C    2.2543272000  -2.4057434000   3.5675215000
H    1.7940853000  -3.1121419000   2.8628100000
C    1.2409289000  -2.1086745000   4.6811304000
H    0.3788610000  -1.5355069000   4.3234084000
H    1.6977181000  -1.5475974000   5.5035174000
H    0.8679332000  -3.0494959000   5.0994895000
C    3.4822167000  -3.0911756000   4.1921539000
H    3.9766337000  -2.4076059000   4.8923929000
H    4.2120935000  -3.3870594000   3.4360505000
H    3.1787206000  -3.9871885000   4.7452104000
C   -1.4552883000   2.8595757000   0.2695867000
C   -2.6410552000   2.5219442000   0.9495197000
C   -3.7058442000   3.4290678000   0.9547728000
H   -4.6142846000   3.1579627000   1.4869894000
C   -3.6321318000   4.6383249000   0.2779989000
H   -4.4709719000   5.3275621000   0.2945290000
C   -2.4849324000   4.9372505000  -0.4503758000
H   -2.4217604000   5.8572360000  -1.0263765000
C   -1.4036479000   4.0615184000  -0.4727150000
C   -2.8448749000   1.2195561000   1.6492931000
C   -3.1710356000   0.0539171000   0.9063182000
C   -3.4423891000  -1.1281644000   1.6045475000
H   -3.6844208000  -2.0280261000   1.0468381000
C   -3.4368831000  -1.1878936000   2.9991106000
C   -3.1153935000  -0.0331277000   3.7057445000
H   -3.0934449000  -0.0634016000   4.7922130000
C   -2.8000933000   1.1637378000   3.0581196000
C   -3.2884359000   0.0927514000  -0.6110688000
H   -2.4846750000   0.7434306000  -0.9816388000
C   -3.1349805000  -1.2743033000  -1.2860852000
H   -2.2381614000  -1.8100162000  -0.9612330000
H   -3.0552658000  -1.1345945000  -2.3689917000
H   -4.0094704000  -1.9112336000  -1.1056487000
C   -4.6352340000   0.7122752000  -1.0255479000
H   -4.7551993000   1.7282899000  -0.6426867000
H   -5.4635652000   0.0986628000  -0.6516150000
H   -4.7051548000   0.7482085000  -2.1185057000
C   -3.7740733000  -2.4779346000   3.7170882000
H   -3.9222726000  -3.2473921000   2.9474534000
C   -5.0814619000  -2.3399236000   4.5096070000
H   -5.9061614000  -2.0310340000   3.8593387000
H   -4.9780384000  -1.5907698000   5.3028789000
H   -5.3485167000  -3.2931076000   4.9790811000
C   -2.6272310000  -2.9377821000   4.6257107000
H   -1.6923234000  -3.0247622000   4.0634584000
H   -2.8555170000  -3.9142566000   5.0669334000
H   -2.4626859000  -2.2298249000   5.4460266000
C   -2.3986425000   2.3709999000   3.8869260000
H   -2.0167344000   3.1322944000   3.1967950000
C   -1.2771802000   2.0344348000   4.8792690000
H   -0.9109742000   2.9489543000   5.3582693000
H   -0.4304792000   1.5571971000   4.3743725000
H   -1.6233686000   1.3597690000   5.6700636000
C   -3.6088456000   2.9601784000   4.6251248000
H   -4.3982273000   3.2533613000   3.9265083000
H   -3.3130080000   3.8445993000   5.2000616000
H   -4.0301430000   2.2269256000   5.3229812000
C   -0.2262676000   4.3654987000  -1.3394698000
C    0.8208843000   5.1708223000  -0.8698704000
C    1.8837152000   5.4669718000  -1.7259869000
H    2.6959717000   6.0986630000  -1.3708124000
C    1.9429301000   4.9674134000  -3.0228110000
C    0.9050886000   4.1449403000  -3.4597096000
H    0.9408027000   3.7319570000  -4.4654331000
C   -0.1785113000   3.8324064000  -2.6426923000
C    0.8358358000   5.6958494000   0.5531842000
H   -0.0143066000   5.2457940000   1.0799667000
C    2.1108464000   5.2636384000   1.2888559000
H    2.0572174000   5.5468075000   2.3463143000
H    3.0022737000   5.7367560000   0.8613430000
H    2.2321970000   4.1773130000   1.2251565000
C    0.6597997000   7.2194075000   0.5924097000
H    0.6363950000   7.5796283000   1.6274602000
H   -0.2721347000   7.5200951000   0.1017415000
H    1.4875408000   7.7217825000   0.0783870000
C    3.1134018000   5.2956025000  -3.9280331000
H    3.7772186000   5.9692835000  -3.3680934000
C    3.9142067000   4.0355028000  -4.2835899000
H    3.3002406000   3.3324942000  -4.8581649000
H    4.2532178000   3.5190772000  -3.3801732000
H    4.7908911000   4.2918235000  -4.8894112000
C    2.6604388000   6.0306742000  -5.1965263000
H    2.0178786000   5.3905513000  -5.8115096000
H    3.5250386000   6.3195103000  -5.8048770000
H    2.0951220000   6.9345906000  -4.9473467000
C   -1.2731877000   2.9227508000  -3.1745807000
H   -1.9895457000   2.7496163000  -2.3631631000
C   -0.7205951000   1.5543279000  -3.5962665000
H   -1.5409536000   0.8888459000  -3.8911178000
H   -0.1770261000   1.0846789000  -2.7703892000
H   -0.0394901000   1.6410514000  -4.4509480000
C   -2.0365766000   3.5920732000  -4.3254778000
H   -2.8545619000   2.9484888000  -4.6693838000
H   -1.3745066000   3.7813680000  -5.1783790000
H   -2.4617153000   4.5511559000  -4.0102029000
