# Supplementary material for: Benchmark Study on the Calculation of 207Pb NMR Chemical Shifts
Source: Inorg Chem. 2024 Mar 6;63(11):5052–64. doi: 10.1021/acs.inorgchem.3c04539 (PMC10951955; doi:10.1021/acs.inorgchem.3c04539)
Supplement: Supplementary file 1 — ic3c04539_si_001.zip [file ic3c04539_si_001.zip › structures/10/ensemble/10_05.xyz]

  173
G(CENSO)=       -3790.14717635  G(xTB)=         101.37297402        !CONF9
Pb  -0.2994981000  -0.3001240000   1.6666952000
S    0.3973170000  -1.5595876000  -0.5321484000
S   -0.1256300000   1.7842760000   0.0990349000
C    1.6792764000  -2.7396893000  -0.1670754000
C    1.6664434000  -3.9704793000  -0.8571040000
C    2.7580815000  -4.8318805000  -0.7520312000
H    2.7305684000  -5.7747365000  -1.2931287000
C    3.8626146000  -4.4962369000   0.0205089000
H    4.7164377000  -5.1646848000   0.0802298000
C    3.8670982000  -3.2915171000   0.7133010000
H    4.7345848000  -3.0079560000   1.3025787000
C    2.7850555000  -2.4118793000   0.6463546000
C    0.4988291000  -4.3642166000  -1.6986823000
C   -0.4962953000  -5.1978770000  -1.1583018000
C   -1.5982648000  -5.5328939000  -1.9430535000
H   -2.3786863000  -6.1588848000  -1.5160128000
C   -1.7308116000  -5.0768057000  -3.2528010000
C   -0.7224939000  -4.2720283000  -3.7752895000
H   -0.8153203000  -3.9159728000  -4.7993234000
C    0.3892831000  -3.8990254000  -3.0193101000
C   -0.4270841000  -5.6799308000   0.2796927000
H    0.5782968000  -5.4644426000   0.6574721000
C   -1.4186150000  -4.8962580000   1.1487928000
H   -1.2357047000  -3.8185735000   1.0668180000
H   -1.3288127000  -5.1885198000   2.2016976000
H   -2.4499310000  -5.0873561000   0.8274444000
C   -0.6531650000  -7.1906765000   0.4088178000
H   -0.5013073000  -7.5087992000   1.4464801000
H    0.0419519000  -7.7486166000  -0.2275383000
H   -1.6722742000  -7.4742927000   0.1236908000
C   -2.9525742000  -5.4239730000  -4.0798410000
H   -2.8049360000  -4.9849899000  -5.0764383000
C   -3.1175853000  -6.9393773000  -4.2530266000
H   -3.3022160000  -7.4272557000  -3.2891931000
H   -2.2181066000  -7.3861827000  -4.6889348000
H   -3.9674414000  -7.1623479000  -4.9081013000
C   -4.2197767000  -4.8017096000  -3.4757227000
H   -4.1063319000  -3.7190276000  -3.3586715000
H   -4.4266000000  -5.2246311000  -2.4858532000
H   -5.0897357000  -4.9948809000  -4.1138303000
C    1.4678434000  -3.0277267000  -3.6367719000
H    2.0935045000  -2.6477143000  -2.8207428000
C    0.8947916000  -1.8129460000  -4.3746103000
H    0.3615374000  -2.1048728000  -5.2865563000
H    1.7041613000  -1.1352955000  -4.6685485000
H    0.2055082000  -1.2606446000  -3.7297284000
C    2.3663756000  -3.8633808000  -4.5602451000
H    1.7842738000  -4.2794514000  -5.3911538000
H    2.8220241000  -4.6977755000  -4.0161694000
H    3.1690260000  -3.2462234000  -4.9805551000
C    2.8731388000  -1.1222844000   1.3959599000
C    3.3577263000   0.0264830000   0.7385343000
C    3.5427427000   1.1968275000   1.4739105000
H    3.9282378000   2.0822270000   0.9739269000
C    3.2561396000   1.2697900000   2.8345012000
C    2.7483939000   0.1341462000   3.4647651000
H    2.5202034000   0.1733463000   4.5265978000
C    2.5587699000  -1.0695336000   2.7755130000
C    3.7470666000  -0.0152939000  -0.7284255000
H    3.2851293000  -0.9069447000  -1.1656656000
C    3.2503628000   1.1937992000  -1.5272868000
H    3.4888654000   1.0551934000  -2.5876274000
H    3.7249033000   2.1277033000  -1.2045207000
H    2.1684157000   1.3182912000  -1.4358284000
C    5.2715770000  -0.1647372000  -0.8546800000
H    5.6285324000  -1.0586834000  -0.3323429000
H    5.7805789000   0.7063968000  -0.4249232000
H    5.5607212000  -0.2433160000  -1.9088412000
C    3.5357373000   2.5397835000   3.6121672000
H    3.8439184000   3.3021436000   2.8843119000
C    2.2907664000   3.0589368000   4.3370660000
H    1.4565495000   3.1840228000   3.6398507000
H    2.4961139000   4.0264950000   4.8090381000
H    1.9743032000   2.3659613000   5.1248417000
C    4.6964879000   2.3309802000   4.5956725000
H    4.4334927000   1.5836240000   5.3533103000
H    4.9361876000   3.2669291000   5.1127988000
H    5.5951104000   1.9825734000   4.0761601000
C    2.1161019000  -2.3163799000   3.5333453000
H    1.6569825000  -2.9996819000   2.8048367000
C    1.0980904000  -2.0495128000   4.6504943000
H    1.5495468000  -1.5041063000   5.4862364000
H    0.7325203000  -3.0028539000   5.0463438000
H    0.2315989000  -1.4746690000   4.3053799000
C    3.3357271000  -3.0287459000   4.1439898000
H    4.0609753000  -3.3180355000   3.3810803000
H    3.0205574000  -3.9329537000   4.6768763000
H    3.8368557000  -2.3663075000   4.8594776000
C   -1.4961325000   2.9056570000   0.2283176000
C   -2.6772806000   2.6545693000   0.9522430000
C   -3.6977537000   3.6106364000   0.9452666000
H   -4.6057887000   3.4029135000   1.5054086000
C   -3.5778573000   4.7940971000   0.2298577000
H   -4.3821080000   5.5236548000   0.2389933000
C   -2.4251129000   5.0216033000  -0.5143980000
H   -2.3199291000   5.9287657000  -1.1045312000
C   -1.3888654000   4.0920059000  -0.5318520000
C   -2.9138145000   1.4043881000   1.7315423000
C   -3.3404662000   0.2195552000   1.0747874000
C   -3.6576641000  -0.9002668000   1.8485430000
H   -3.9821754000  -1.8077190000   1.3475450000
C   -3.6063192000  -0.8723116000   3.2460475000
C   -3.1671569000   0.2908975000   3.8639333000
H   -3.1058434000   0.3133890000   4.9495476000
C   -2.7979236000   1.4251355000   3.1337265000
C   -3.5300320000   0.1924684000  -0.4345178000
H   -2.7653117000   0.8486762000  -0.8700347000
C   -3.3658219000  -1.1960096000  -1.0612942000
H   -3.3432060000  -1.1005550000  -2.1516849000
H   -4.2051032000  -1.8561731000  -0.8121116000
H   -2.4356339000  -1.6873709000  -0.7581135000
C   -4.9117069000   0.7649497000  -0.7966958000
H   -5.0410958000   0.7730509000  -1.8847239000
H   -5.0337409000   1.7881251000  -0.4316907000
H   -5.7043138000   0.1439997000  -0.3623274000
C   -4.0246036000  -2.0704932000   4.0714293000
H   -3.8628898000  -1.8078447000   5.1258775000
C   -3.1705288000  -3.3008843000   3.7504854000
H   -3.4270403000  -4.1344366000   4.4135171000
H   -2.1029079000  -3.0829769000   3.8657268000
H   -3.3336866000  -3.6309809000   2.7199414000
C   -5.5172495000  -2.3761261000   3.8836074000
H   -5.7284641000  -2.6655633000   2.8478816000
H   -6.1319746000  -1.5023262000   4.1224821000
H   -5.8238941000  -3.2033896000   4.5330310000
C   -2.2809689000   2.6456936000   3.8734311000
H   -1.8344872000   3.3169912000   3.1298973000
C   -1.1918341000   2.2773646000   4.8896302000
H   -0.7279910000   3.1851734000   5.2896891000
H   -0.4049956000   1.6717710000   4.4269727000
H   -1.5999640000   1.7139170000   5.7357921000
C   -3.4255722000   3.3965871000   4.5690699000
H   -4.1842974000   3.7218798000   3.8515061000
H   -3.0419096000   4.2821100000   5.0877873000
H   -3.9135225000   2.7527530000   5.3103339000
C   -0.1957480000   4.3427040000  -1.3951203000
C    0.8760084000   5.1125170000  -0.9206693000
C    1.9509364000   5.3748577000  -1.7727374000
H    2.7826776000   5.9784506000  -1.4135883000
C    1.9949473000   4.8826528000  -3.0726398000
C    0.9331335000   4.0935825000  -3.5137837000
H    0.9563820000   3.6859661000  -4.5220045000
C   -0.1606716000   3.8117548000  -2.6991070000
C    0.9083146000   5.6343179000   0.5033090000
H    0.0067313000   5.2712266000   1.0106534000
C    2.1174248000   5.0721042000   1.2620519000
H    3.0605101000   5.4273438000   0.8304213000
H    2.1113139000   3.9778132000   1.2221186000
H    2.0901928000   5.3839063000   2.3126660000
C    0.8835965000   7.1673809000   0.5470757000
H    1.7725515000   7.5901946000   0.0649819000
H    0.8613028000   7.5231352000   1.5836780000
H    0.0020643000   7.5601596000   0.0292233000
C    3.1691009000   5.1923770000  -3.9794988000
H    3.8478026000   5.8490397000  -3.4171218000
C    3.9452911000   3.9213935000  -4.3489140000
H    3.3120944000   3.2278168000  -4.9141193000
H    4.2918043000   3.3996647000  -3.4516765000
H    4.8157350000   4.1663826000  -4.9682482000
C    2.7241304000   5.9466859000  -5.2395182000
H    2.0692307000   5.3228936000  -5.8583580000
H    3.5913319000   6.2279163000  -5.8476966000
H    2.1739920000   6.8568198000  -4.9792528000
C   -1.2859462000   2.9437915000  -3.2349854000
H   -1.9917774000   2.7675302000  -2.4149341000
C   -0.7755511000   1.5740326000  -3.7009030000
H   -0.1154773000   1.6636279000  -4.5716358000
H   -1.6178849000   0.9330353000  -3.9873628000
H   -0.2219585000   1.0755879000  -2.8992203000
C   -2.0503034000   3.6642786000  -4.3540438000
H   -1.3954343000   3.8630034000  -5.2105209000
H   -2.4467001000   4.6236324000  -4.0039814000
H   -2.8890240000   3.0515293000  -4.7043695000
