# Supplementary material for: Benchmark Study on the Calculation of 207Pb NMR Chemical Shifts
Source: Inorg Chem. 2024 Mar 6;63(11):5052–64. doi: 10.1021/acs.inorgchem.3c04539 (PMC10951955; doi:10.1021/acs.inorgchem.3c04539)
Supplement: Supplementary file 1 — ic3c04539_si_001.zip [file ic3c04539_si_001.zip › structures/10/ensemble/10_03.xyz]

  173
G(CENSO)=       -3790.14782415  G(xTB)=         101.37195011        !CONF1
Pb   0.2831475055   0.1443198795  -1.1312575005
S    1.4374760830  -0.8232901619   0.9987845947
S   -1.6552779381   0.6114208304   0.5479802841
C    2.3727605591  -2.2735846911   0.5614785764
C    1.8006211974  -3.3348290784  -0.1707244003
C    2.4744443269  -4.5558481967  -0.2353895121
H    2.0054661592  -5.3840559861  -0.7597162538
C    3.7166093465  -4.7257061946   0.3658525237
H    4.2210748749  -5.6862023896   0.3134962388
C    4.3167917195  -3.6493393344   1.0090018727
H    5.3106717166  -3.7507221013   1.4385200446
C    3.6657060390  -2.4192583733   1.1067858226
C    0.5074761223  -3.1826394372  -0.9037332769
C   -0.7184740853  -3.3976503625  -0.2439698237
C   -1.9017333651  -3.3170344532  -0.9759258959
H   -2.8510440845  -3.4877576374  -0.4724692649
C   -1.9128398686  -3.0318629206  -2.3398114256
C   -0.6944196774  -2.7971954189  -2.9728133677
H   -0.6813967933  -2.5725556441  -4.0349446890
C    0.5215171962  -2.8700123885  -2.2828985650
C   -0.7660532760  -3.7749886652   1.2253649486
H    0.2222730644  -3.5693744397   1.6521087130
C   -1.7915099276  -2.9559520911   2.0159684157
H   -1.6033229867  -1.8842677552   1.9137834607
H   -1.7401323082  -3.2174659681   3.0789138640
H   -2.8158598153  -3.1473597110   1.6790444381
C   -1.0389741865  -5.2812424485   1.3672463272
H   -0.2928319189  -5.8729191511   0.8257610045
H   -2.0277925056  -5.5337363741   0.9656003167
H   -1.0144621919  -5.5775587432   2.4219805434
C   -3.2200494673  -3.0756963306  -3.1045117057
H   -4.0195325366  -2.8583617396  -2.3838331270
C   -3.3130251554  -2.0467844856  -4.2327314614
H   -2.6170576339  -2.2755982499  -5.0477823030
H   -3.0944045497  -1.0389760866  -3.8683953741
H   -4.3228307462  -2.0440851611  -4.6567279361
C   -3.4490392695  -4.4968901773  -3.6451815776
H   -3.4295092998  -5.2333641786  -2.8352135129
H   -2.6625460604  -4.7623792176  -4.3616551843
H   -4.4163940918  -4.5671646666  -4.1552922921
C    1.8284461984  -2.6945462147  -3.0465309972
H    2.5988154258  -2.3953570842  -2.3224371710
C    1.7679339851  -1.6266571868  -4.1465373990
H    1.3794750703  -0.6701605941  -3.7798967113
H    1.1373322534  -1.9432525398  -4.9843870993
H    2.7727882994  -1.4529155356  -4.5458288957
C    2.2642300015  -4.0289639433  -3.6757569084
H    1.5121851718  -4.3655218965  -4.3991500431
H    2.3860794655  -4.8104594317  -2.9226711753
H    3.2173728748  -3.9091340205  -4.2032473394
C    4.3744555717  -1.2496398138   1.7070991163
C    5.2286244028  -0.4869457376   0.8884393409
C    5.8839493738   0.6156943863   1.4338524177
H    6.5343470653   1.2102150704   0.7956395540
C    5.7274128390   0.9745900548   2.7711823101
C    4.8781556418   0.2062486181   3.5622069885
H    4.7469640788   0.4818283643   4.6066000949
C    4.1892515698  -0.8955326800   3.0525274703
C    5.4134691729  -0.8041678851  -0.5860907431
H    4.8917211435  -1.7436418019  -0.7972970411
C    4.7688927647   0.2839908947  -1.4545496152
H    4.8328336920   0.0208557777  -2.5167860885
H    5.2754296427   1.2458800083  -1.3122173507
H    3.7140560203   0.4187538326  -1.1875506567
C    6.8874161870  -1.0049677325  -0.9605395164
H    6.9743052340  -1.3134076438  -2.0087723536
H    7.3503959265  -1.7766444244  -0.3363444223
H    7.4641993835  -0.0812701614  -0.8371748052
C    6.4635135325   2.1659942185   3.3518587700
H    6.2273601987   2.2009832741   4.4244942070
C    7.9831849332   2.0099668572   3.2091984351
H    8.3254017396   1.0741052557   3.6627324394
H    8.5049517521   2.8424723356   3.6941832393
H    8.2781712515   1.9995100896   2.1538300939
C    5.9888701405   3.4845893327   2.7267185515
H    6.1900217696   3.5013853764   1.6492109256
H    6.5087531821   4.3362413175   3.1796827324
H    4.9127351299   3.6203825279   2.8713826285
C    3.2771848679  -1.7022223771   3.9580070871
H    2.6675018869  -2.3514244721   3.3179816945
C    2.3176304192  -0.8162458902   4.7614337627
H    2.8507732379  -0.2112386387   5.5032346537
H    1.5944318400  -1.4371415757   5.3017038933
H    1.7658138347  -0.1436029636   4.0972109300
C    4.1021592566  -2.6036220099   4.8883299355
H    4.7556691117  -3.2690296860   4.3140064221
H    3.4448995673  -3.2197558269   5.5127496330
H    4.7335982759  -1.9992888733   5.5504215762
C   -2.4116289799   2.2073537227   0.3323271846
C   -3.6726343331   2.3905612238   0.9435965021
C   -4.2705485936   3.6489919159   0.9314960751
H   -5.2400404522   3.7699981422   1.4087712223
C   -3.6540821695   4.7286319073   0.3087255412
H   -4.1267621646   5.7063174945   0.3044451593
C   -2.4305574101   4.5398815004  -0.3203943714
H   -1.9445802054   5.3699796696  -0.8270391983
C   -1.7958353018   3.2949558765  -0.3187460332
C   -4.3899438925   1.2342740436   1.5594369174
C   -5.3203054456   0.5138877266   0.7881952976
C   -5.9730274250  -0.5769024781   1.3597969105
H   -6.6825018542  -1.1401899591   0.7571605644
C   -5.7333835514  -0.9685568378   2.6755991682
C   -4.8107427295  -0.2398578588   3.4208098010
H   -4.6167491374  -0.5389413627   4.4488610617
C   -4.1263215533   0.8518459406   2.8848193729
C   -5.5869228621   0.8607013557  -0.6662685214
H   -5.0377706238   1.7795627254  -0.8989133830
C   -5.0483642079  -0.2417007221  -1.5878649139
H   -5.1579912898   0.0458103449  -2.6401634510
H   -5.5983111757  -1.1780875885  -1.4350053765
H   -3.9891010932  -0.4318207490  -1.3823419571
C   -7.0723635738   1.1305658689  -0.9370401695
H   -7.2175437722   1.4495601443  -1.9755971028
H   -7.4576017787   1.9166479708  -0.2788535257
H   -7.6786720034   0.2315689878  -0.7782842699
C   -6.4539790535  -2.1572319303   3.2808298302
H   -6.1354689280  -2.2288809679   4.3300848249
C   -6.0644208126  -3.4684347141   2.5845860916
H   -6.3566102864  -3.4527310182   1.5281959700
H   -6.5630325174  -4.3210894276   3.0593578968
H   -4.9831088429  -3.6310801988   2.6333008832
C   -7.9758346449  -1.9620176130   3.2637783579
H   -8.2571770589  -1.0306060420   3.7657976020
H   -8.4778592557  -2.7944091607   3.7695625908
H   -8.3542163184  -1.9178849642   2.2362231921
C   -3.1327159603   1.6153810887   3.7416211986
H   -2.5567963058   2.2697679675   3.0761944786
C   -2.1349457454   0.6915570834   4.4504034823
H   -1.3708180972   1.2860135394   4.9638556300
H   -1.6346427226   0.0376050425   3.7293055789
H   -2.6260514271   0.0658086685   5.2040155534
C   -3.8701707695   2.5082885607   4.7505158883
H   -4.5503091452   3.1992151800   4.2407206904
H   -3.1575924792   3.0972238493   5.3395977420
H   -4.4642373435   1.9000014526   5.4427921792
C   -0.5053103812   3.1738806407  -1.0581349059
C    0.7294256339   3.2428596015  -0.3693467112
C    1.9141910399   3.1884647054  -1.1099067173
H    2.8675806267   3.2242879181  -0.5892840009
C    1.9142451553   3.1262875532  -2.5052045050
C    0.6886303046   3.0639207940  -3.1626326135
H    0.6687515421   3.0050433611  -4.2478874432
C   -0.5222566711   3.0597915676  -2.4643697408
C    0.7655503911   3.4741317290   1.1305026539
H   -0.1314687137   3.0062971864   1.5578696737
C    1.9948929461   2.8747658721   1.8244179805
H    2.9114898107   3.4138418672   1.5566323327
H    2.1425206333   1.8171717623   1.5845103379
H    1.8762449398   2.9598267948   2.9096344100
C    0.6965020934   4.9917832214   1.4040194786
H    1.5783098785   5.4911072036   0.9820469857
H    0.6787050831   5.1789517715   2.4834820582
H   -0.1980898984   5.4442506765   0.9638999102
C    3.2207802796   3.1814541979  -3.2686115456
H    4.0237798293   2.9905995517  -2.5443979021
C    3.3157425340   2.1190803301  -4.3676940937
H    2.6013191157   2.3128626234  -5.1755747501
H    3.1134308320   1.1213517822  -3.9675082957
H    4.3188229621   2.1159408804  -4.8076416612
C    3.4319018921   4.5891607928  -3.8472777689
H    2.6467681637   4.8264948987  -4.5746636976
H    4.3999544800   4.6554931377  -4.3561623878
H    3.4021964813   5.3481024920  -3.0587380472
C   -1.8248570971   2.9300411358  -3.2353155241
H   -2.6271925448   2.7710081338  -2.5055274695
C   -1.8172851804   1.7237261223  -4.1839774466
H   -2.8058709293   1.5943905790  -4.6378074368
H   -1.5680007877   0.8002666652  -3.6489214683
H   -1.0919960159   1.8471723909  -4.9958908301
C   -2.1358444070   4.2206580682  -4.0059811747
H   -1.3569228176   4.4255368662  -4.7497550267
H   -2.1924421250   5.0799030842  -3.3306925731
H   -3.0931299548   4.1324703440  -4.5314034392
