# Supplementary material for: Benchmark Study on the Calculation of 207Pb NMR Chemical Shifts
Source: Inorg Chem. 2024 Mar 6;63(11):5052–64. doi: 10.1021/acs.inorgchem.3c04539 (PMC10951955; doi:10.1021/acs.inorgchem.3c04539)
Supplement: Supplementary file 1 — ic3c04539_si_001.zip [file ic3c04539_si_001.zip › structures/10/ensemble/10_02.xyz]

  173
G(CENSO)=       -3790.14911920  G(xTB)=         101.37298007        !CONF3
Pb  -0.2274017000  -0.2677153000   1.7301760000
S    0.4694723000  -1.4677189000  -0.4886673000
S   -0.0777451000   1.8377388000   0.1806298000
C    1.6628634000  -2.7344599000  -0.1143001000
C    1.5582368000  -3.9622993000  -0.7995638000
C    2.5679594000  -4.9146544000  -0.6666521000
H    2.4714002000  -5.8565570000  -1.2012003000
C    3.6860609000  -4.6628908000   0.1193232000
H    4.4784442000  -5.4012629000   0.2000757000
C    3.7888093000  -3.4513225000   0.7933802000
H    4.6735447000  -3.2346735000   1.3848936000
C    2.7857065000  -2.4846687000   0.7050224000
C    0.3882908000  -4.2402997000  -1.6838659000
C   -0.7199548000  -4.9435486000  -1.1822190000
C   -1.8070006000  -5.1840483000  -2.0209511000
H   -2.6670191000  -5.7222148000  -1.6279784000
C   -1.8217550000  -4.7497735000  -3.3445422000
C   -0.7117549000  -4.0585544000  -3.8222420000
H   -0.7142421000  -3.7159789000  -4.8550770000
C    0.3931469000  -3.7885450000  -3.0142910000
C   -0.7729290000  -5.4223506000   0.2573815000
H    0.1753205000  -5.1533101000   0.7361583000
C   -1.8931183000  -4.7157871000   1.0311229000
H   -1.7549659000  -3.6288921000   1.0013091000
H   -1.9006487000  -5.0408742000   2.0781016000
H   -2.8758327000  -4.9424233000   0.6005846000
C   -0.9192947000  -6.9472584000   0.3423806000
H   -0.8873309000  -7.2790471000   1.3865177000
H   -0.1128913000  -7.4487062000  -0.2031493000
H   -1.8714075000  -7.2801978000  -0.0862411000
C   -3.0133867000  -5.0190741000  -4.2414633000
H   -2.7881438000  -4.5750723000  -5.2211674000
C   -3.2345843000  -6.5238017000  -4.4468313000
H   -3.4874418000  -7.0142597000  -3.4998345000
H   -2.3334968000  -7.0031167000  -4.8431253000
H   -4.0585143000  -6.7019986000  -5.1471783000
C   -4.2849566000  -4.3482661000  -3.7042689000
H   -4.1328855000  -3.2729833000  -3.5672533000
H   -4.5713224000  -4.7718654000  -2.7348303000
H   -5.1220034000  -4.4965473000  -4.3960432000
C    1.5817041000  -3.0376496000  -3.5874000000
H    2.2259813000  -2.7470788000  -2.7494822000
C    1.1704769000  -1.7512134000  -4.3124271000
H    0.6117182000  -1.9640062000  -5.2309292000
H    2.0607223000  -1.1769529000  -4.5931346000
H    0.5494439000  -1.1251171000  -3.6654149000
C    2.4020381000  -3.9542109000  -4.5065892000
H    2.7374188000  -4.8490325000  -3.9712077000
H    3.2852141000  -3.4288668000  -4.8881711000
H    1.8012647000  -4.2795602000  -5.3642208000
C    2.9484904000  -1.1934920000   1.4405110000
C    3.4170971000  -0.0549718000   0.7529424000
C    3.5925246000   1.1355441000   1.4576451000
H    3.9533000000   2.0157360000   0.9311350000
C    3.3157052000   1.2381494000   2.8184485000
C    2.8510502000   0.1050808000   3.4842820000
H    2.6403208000   0.1646745000   4.5487821000
C    2.6699558000  -1.1164682000   2.8254398000
C    3.7970680000  -0.1273187000  -0.7150456000
H    3.3113835000  -1.0126064000  -1.1382565000
C    3.3308868000   1.0825366000  -1.5305443000
H    3.8520530000   2.0019094000  -1.2396550000
H    2.2562030000   1.2510370000  -1.4184905000
H    3.5400724000   0.9115738000  -2.5923641000
C    5.3167846000  -0.3220442000  -0.8409842000
H    5.8518134000   0.5393672000  -0.4233996000
H    5.6025682000  -0.4241163000  -1.8940829000
H    5.6471277000  -1.2189955000  -0.3060429000
C    3.5418982000   2.5408789000   3.5578415000
H    3.8490116000   3.2867397000   2.8125288000
C    2.2582114000   3.0446149000   4.2259961000
H    1.4429843000   3.1223876000   3.4990557000
H    2.4185969000   4.0320119000   4.6735114000
H    1.9390947000   2.3655486000   5.0248056000
C    4.6762862000   2.4034582000   4.5831478000
H    4.4124811000   1.6781962000   5.3615883000
H    4.8722398000   3.3647097000   5.0711925000
H    5.6005291000   2.0632643000   4.1049191000
C    2.2564369000  -2.3463299000   3.6230616000
H    1.8195991000  -3.0666423000   2.9180611000
C    1.2231694000  -2.0628013000   4.7209307000
H    1.6556160000  -1.4839002000   5.5442404000
H    0.8635192000  -3.0079073000   5.1414390000
H    0.3549640000  -1.5128653000   4.3438326000
C    3.4916697000  -3.0006646000   4.2657675000
H    4.2398014000  -3.2779295000   3.5203270000
H    3.2029909000  -3.9040282000   4.8148464000
H    3.9586164000  -2.3044765000   4.9723936000
C   -1.5095469000   2.8838365000   0.2763363000
C   -2.6861195000   2.5801653000   0.9872287000
C   -3.7446360000   3.4943789000   0.9760988000
H   -4.6479917000   3.2474000000   1.5280966000
C   -3.6693764000   4.6831426000   0.2636649000
H   -4.5026724000   5.3792337000   0.2692577000
C   -2.5260711000   4.9547382000  -0.4806903000
H   -2.4589046000   5.8604515000  -1.0785009000
C   -1.4537030000   4.0677461000  -0.4932522000
C   -2.8842366000   1.3106827000   1.7462992000
C   -3.2495052000   0.1199378000   1.0675888000
C   -3.5351638000  -1.0256282000   1.8218940000
H   -3.8152533000  -1.9333394000   1.2986335000
C   -3.5119172000  -1.0162233000   3.2179666000
C   -3.1396435000   0.1619947000   3.8594293000
H   -3.1060466000   0.1752365000   4.9472255000
C   -2.8038657000   1.3183215000   3.1541460000
C   -3.4141058000   0.1022192000  -0.4456277000
H   -2.6462216000   0.7665780000  -0.8637042000
C   -3.2331629000  -1.2792752000  -1.0826730000
H   -3.1952916000  -1.1707699000  -2.1712921000
H   -4.0736909000  -1.9455167000  -0.8538707000
H   -2.3041859000  -1.7683036000  -0.7746612000
C   -4.7938572000   0.6655334000  -0.8304718000
H   -5.5887974000   0.0389368000  -0.4087632000
H   -4.9043439000   0.6678764000  -1.9206580000
H   -4.9310543000   1.6886080000  -0.4717132000
C   -3.8282899000  -2.2418086000   4.0547590000
H   -4.3890121000  -1.8852012000   4.9313610000
C   -2.5246491000  -2.8752478000   4.5679221000
H   -2.7368612000  -3.7586006000   5.1806872000
H   -1.9512425000  -2.1663224000   5.1732699000
H   -1.8948920000  -3.1847294000   3.7256337000
C   -4.6912433000  -3.2798327000   3.3378998000
H   -4.1467142000  -3.7541201000   2.5145505000
H   -5.6049294000  -2.8323749000   2.9328041000
H   -4.9789275000  -4.0716385000   4.0370071000
C   -2.3563486000   2.5525526000   3.9165930000
H   -1.9377265000   3.2554288000   3.1864321000
C   -1.2577036000   2.2250726000   4.9368311000
H   -0.8400443000   3.1492061000   5.3505657000
H   -0.4398512000   1.6630439000   4.4732677000
H   -1.6447642000   1.6326182000   5.7731770000
C   -3.5424694000   3.2371710000   4.6106105000
H   -4.3114249000   3.5303537000   3.8900681000
H   -3.2080973000   4.1361347000   5.1402010000
H   -4.0028052000   2.5628843000   5.3424129000
C   -0.2837124000   4.3416497000  -1.3793117000
C    0.7895631000   5.1227629000  -0.9284129000
C    1.8449612000   5.3912088000  -1.8024188000
H    2.6781377000   6.0035142000  -1.4620000000
C    1.8696154000   4.8895654000  -3.0995792000
C    0.8055274000   4.0913561000  -3.5177618000
H    0.8142770000   3.6759556000  -4.5231434000
C   -0.2708290000   3.8055487000  -2.6817105000
C    0.8401227000   5.6517850000   0.4923016000
H   -0.0257570000   5.2444502000   1.0279812000
C    2.0999229000   5.1618069000   1.2179142000
H    3.0085697000   5.5803258000   0.7700995000
H    2.1623231000   4.0697502000   1.1685622000
H    2.0766347000   5.4629450000   2.2716431000
C    0.7357015000   7.1819356000   0.5275934000
H    1.5839217000   7.6446112000   0.0098124000
H    0.7319934000   7.5453506000   1.5617818000
H   -0.1830704000   7.5239604000   0.0392507000
C    3.0288670000   5.1935070000  -4.0270904000
H    3.7177102000   5.8521272000  -3.4797143000
C    3.7962931000   3.9182421000  -4.4008803000
H    3.1548460000   3.2256103000  -4.9577346000
H    4.1495003000   3.3975509000  -3.5054445000
H    4.6612551000   4.1576969000  -5.0299839000
C    2.5647721000   5.9408305000  -5.2842869000
H    1.8981602000   5.3145404000  -5.8878863000
H    3.4223471000   6.2159640000  -5.9087250000
H    2.0211501000   6.8539176000  -5.0205039000
C   -1.3932647000   2.9167954000  -3.1905144000
H   -2.1045694000   2.7714374000  -2.3692838000
C   -0.8753163000   1.5303075000  -3.5972912000
H   -0.3340960000   1.0627601000  -2.7687380000
H   -0.1997937000   1.5901432000  -4.4587703000
H   -1.7116654000   0.8773162000  -3.8745822000
C   -2.1531979000   3.5888538000  -4.3420761000
H   -2.5494343000   4.5629204000  -4.0350669000
H   -2.9918073000   2.9622415000  -4.6672114000
H   -1.4976290000   3.7493117000  -5.2058090000
