# Supplementary material for: Benchmark Study on the Calculation of 207Pb NMR Chemical Shifts
Source: Inorg Chem. 2024 Mar 6;63(11):5052–64. doi: 10.1021/acs.inorgchem.3c04539 (PMC10951955; doi:10.1021/acs.inorgchem.3c04539)
Supplement: Supplementary file 2 — ic3c04539_si_002.xlsx [file ic3c04539_si_002.xlsx]

## Sheet: Reference Shieldings
Absolute reference shieldings of PbMe4 (all calculations in TZP basis)
SR-ZORA	optimized with normal ECP-r2SCAN-3c
Solvent	PBE	revPBE	BLYP	OLYP	BP86	mPW	KT2	PBE0	B3LYP	mPW1PW
benzene	5221.4	5224.25	5167.98	5189.28	5193.42	5195.52	5345.31	5434.96	5340.15	5415.69
water	5217.65	5220.91	5164.35	5187.34	5189.38	5192.1	5341	5430.55	5335.84	5411.54
toluene	5219.83	5222.66	5166.32	5187.61	5191.87	5193.99	5343.8	5433.39	5338.5	5414.15
dichloromethane	5218.21	5221.18	5164.64	5186.66	5190.08	5192.49	5341.99	5431.52	5336.58	5412.39
thf	5218.02	5221.05	5164.52	5186.7	5189.87	5192.28	5341.73	5431.35	5336.45	5412.19
chloroform	5218.44	5221.41	5164.99	5186.89	5190.35	5192.59	5342.23	5431.91	5337.06	5412.65
dmso	5215.67	5218.69	5162.08	5184.33	5187.53	5189.92	5339.45	5429.04	5334.05	5409.86
dmf	5215.93	5219.03	5162.44	5184.89	5187.76	5190.19	5339.59	5429.25	5334.35	5410.07
SO-ZORA	optimized with normal ECP-r2SCAN-3c
Solvent	PBE	revPBE	BLYP	OLYP	BP86	mPW	KT2	PBE0	B3LYP	mPW1PW
benzene	8154.81	8147.85	8081.64	8073.12	8126.48	8121.43	8309.4	8706.91	8541.99	8685.86
water	8147.38	8140.39	8073.43	8066.45	8118.77	8114.39	8302.15	8700.7	8534.96	8679.91
toluene	8153.24	8146.27	8079.97	8071.46	8124.95	8119.95	8307.92	8705.25	8540.26	8684.25
dichloromethane	8149.84	8142.82	8076.19	8068.3	8121.36	8116.71	8304.62	8702.71	8537.27	8681.83
thf	8149.14	8142.14	8075.47	8067.71	8120.66	8115.94	8303.95	8702.21	8536.71	8681.28
chloroform	8150.33	8143.33	8076.85	8068.83	8121.9	8116.9	8305.08	8702.93	8537.67	8681.85
dmso	8146.64	8139.61	8072.84	8065.14	8118.16	8113.38	8301.55	8699.6	8534.03	8678.62
dmf	8146.39	8139.38	8072.6	8065.06	8117.89	8113.11	8301.28	8699.53	8533.93	8678.54
Geostudy	all calculations with SO-ZORA-PBE0
Solvent	ECP-r2SCAN-3c	SR-r2SCAN-3c	SO-r2SCAN-3c	GFN2-xTB	GFN1-xTB	GFN-FF
benzene	8706.91	8705.93	8704.6	8718.92	8730.7	8742.09
water	8700.7	8699.59	8698.28	8718.22	8729.72	8741.67
toluene	8705.25	8705.13	8703.8	8719.42	8729.8	8742.07
dichloromethane	8702.71	8701.72	8700.38	8718.59	8729.51	8741.39
thf	8702.21	8701.34	8700.02	8717.94	8730.27	8741.9
chloroform	8702.93	8702.13	8700.81	8717.67	8728.82	8740.64
dmso	8699.6	8698.9	8697.58	8716.98	8729.58	8741.33
dmf	8699.53	8698.98	8697.67	8717.01	8729.62	8740.87

## Sheet: SR-ZORA, ensemble
SR-ZORA, ensemble			All calculations were carried out with the ZORA/TZP basis set
		Calc NMR Shift / ppm										Scaled Shift / ppm											Error Shift / ppm										Error Scaled Shift / ppm
#	Exp.	PBE	revPBE	BLYP	OLYP	BP86	mPW	KT2	PBE0	B3LYP	mPW1PW	PBE	revPBE	BLYP	OLYP	BP86	mPW	KT2	PBE0	B3LYP	mPW1PW		PBE	revPBE	BLYP	OLYP	BP86	mPW	KT2	PBE0	B3LYP	mPW1PW	PBE	revPBE	BLYP	OLYP	BP86	mPW	KT2	PBE0	B3LYP	mPW1PW
1	10745	3287.62	3151.38	3548.86	2939.02	3458.24	3342.06	3320.44	3182.77	3457.02	3220.04	9793.86	9711.1	9934.76	9627.72	9860.63	9805.2	9819.06	9892.45	10017.4	9902.07		-7457.38	-7593.62	-7196.14	-7805.98	-7286.76	-7402.94	-7424.56	-7562.23	-7287.98	-7524.96	-951.136	-1033.9	-810.235	-1117.28	-884.373	-939.8	-925.939	-852.551	-727.625	-842.934
2	10050	2950.56	2786.06	3279.64	2492.65	3169.1	3029.34	3247.68	2758.78	3099.45	2813.91	9025.51	8860.31	9346.18	8551.38	9220.08	9100	9654.03	8890.45	9212.35	8949.68		-7099.44	-7263.94	-6770.35	-7557.35	-6880.9	-7020.66	-6802.32	-7291.22	-6950.55	-7236.09	-1024.49	-1189.69	-703.82	-1498.62	-829.915	-950.003	-395.972	-1159.55	-837.648	-1100.32
3	9430	2366.29	2266.11	2545.01	2051.16	2476.19	2389.56	2326.28	2101.16	2311.5	2113	7693.61	7649.39	7740.04	7486.81	7685.11	7657.28	7564.07	7336.31	7438.42	7306.03		-7063.71	-7163.89	-6884.99	-7378.84	-6953.81	-7040.44	-7103.72	-7328.84	-7118.5	-7317	-1736.39	-1780.61	-1689.96	-1943.19	-1744.89	-1772.72	-1865.93	-2093.69	-1991.58	-2123.97
4	7853	2857.17	2731.79	3048.18	2488.32	2998.82	2893.23	2911.72	2678.44	2893.23	2701.82	8812.6	8733.92	8840.12	8540.94	8842.87	8793.06	8891.99	8700.57	8748.09	8686.82		-4995.83	-5121.21	-4804.82	-5364.68	-4854.18	-4959.77	-4941.28	-5174.56	-4959.77	-5151.18	959.602	880.922	987.121	687.937	989.87	940.065	1038.99	847.571	895.094	833.817
5	7545	2607.03	2495.37	2792.1	2327.82	2762.3	2669.99	2721.91	2522.04	2715.56	2563.51	8242.39	8183.31	8280.27	8153.93	8318.93	8289.64	8461.45	8330.98	8348.11	8362.48		-4937.97	-5049.63	-4752.9	-5217.18	-4782.7	-4875.01	-4823.09	-5022.96	-4829.44	-4981.49	697.387	638.313	735.269	608.929	773.925	744.643	916.454	785.976	803.107	817.477
6	6543	1836.54	1765.4	1931.95	1619.25	1907.27	1847.59	1757.92	1710.38	1830.77	1715.9	6485.99	6483.29	6399.72	6445.35	6424.79	6435.1	6274.88	6412.79	6356.15	6374.82		-4706.46	-4777.6	-4611.05	-4923.75	-4635.73	-4695.41	-4785.08	-4832.62	-4712.23	-4827.1	-57.0067	-59.7131	-143.281	-97.6501	-118.212	-107.9	-268.118	-130.209	-186.849	-168.179
7	5067	1205.8	1172.11	1263.58	1108.67	1276.09	1245.8	1191.7	1149.97	1211.56	1173.46	5048.16	5101.56	4938.44	5214.16	5026.53	5078.03	4990.54	5088.39	4962.11	5102.78		-3861.2	-3894.89	-3803.42	-3958.33	-3790.91	-3821.2	-3875.3	-3917.03	-3855.44	-3893.54	-18.8424	34.5648	-128.561	147.158	-40.4691	11.0295	-76.461	21.3934	-104.886	35.7789
8	4764	-160.71	-192.695	-142.875	-274.539	-127.13	-158.064	-134.437	-240.908	-211.067	-242.336	1933.06	1923.04	1863.51	1878.8	1918	1912.26	1982.53	1801.39	1759.31	1782.72		-4924.71	-4956.7	-4906.88	-5038.54	-4891.13	-4922.06	-4898.44	-5004.91	-4975.07	-5006.34	-2830.94	-2840.96	-2900.49	-2885.2	-2846	-2851.74	-2781.47	-2962.61	-3004.69	-2981.28
9	4686	933.195	903.559	1037.7	808.801	987.812	951.907	888.951	1095.03	1166.95	1110.79	4426.72	4476.12	4444.6	4491.09	4387.92	4415.3	4303.83	4958.56	4861.66	4955.82		-3752.8	-3782.44	-3648.3	-3877.2	-3698.19	-3734.09	-3797.05	-3590.97	-3519.05	-3575.21	-259.279	-209.876	-241.397	-194.913	-298.081	-270.703	-382.165	272.559	175.662	269.815
10	4299.2	598.715	562.991	750.694	490.214	677.967	639.179	549.244	480.885	645.364	507.785	3664.24	3682.97	3817.12	3722.87	3701.52	3710.08	3533.29	3507.18	3687.41	3541.77		-3700.48	-3736.21	-3548.51	-3808.99	-3621.23	-3660.02	-3749.96	-3818.31	-3653.84	-3791.41	-634.959	-616.231	-482.075	-576.329	-597.676	-589.118	-765.906	-792.022	-611.787	-757.434
11	3504	264.265	242.699	297.809	159.146	311.991	284.483	196.002	315.966	354.202	328.603	2901.83	2937.04	2826.98	2924.56	2890.78	2910.23	2732.05	3117.43	3031.91	3121.58		-3239.73	-3261.3	-3206.19	-3344.85	-3192.01	-3219.52	-3308	-3188.03	-3149.8	-3175.4	-602.17	-566.964	-677.019	-579.44	-613.219	-593.774	-771.949	-386.571	-472.087	-382.42
12	3244	-661.567	-688.029	-594.429	-783.451	-617.023	-648.959	-632.99	-753.308	-673.175	-745.786	791.304	769.448	876.277	651.654	832.751	805.275	851.688	590.453	718.953	602.114		-3905.57	-3932.03	-3838.43	-4027.45	-3861.02	-3892.96	-3876.99	-3997.31	-3917.17	-3989.79	-2452.7	-2474.55	-2367.72	-2592.35	-2411.25	-2438.73	-2392.31	-2653.55	-2525.05	-2641.89
13	3214	308.94	273.714	419.032	221.818	368.847	340.252	289.401	140.105	270.983	160.092	3003.67	3009.27	3092.01	3075.68	3016.74	3035.99	2943.91	2701.82	2844.56	2726.42		-2905.06	-2940.29	-2794.97	-2992.18	-2845.15	-2873.75	-2924.6	-3073.9	-2943.02	-3053.91	-210.329	-204.734	-121.988	-138.317	-197.265	-178.012	-270.095	-512.176	-369.441	-487.581
14	3145	-241.231	-248.357	-221.071	-283.473	-206.418	-221.249	-204.085	-224.329	-212.561	-212.653	1749.5	1793.41	1692.55	1857.26	1742.36	1769.78	1824.55	1840.57	1755.94	1852.32		-3386.23	-3393.36	-3366.07	-3428.47	-3351.42	-3366.25	-3349.09	-3369.33	-3357.56	-3357.65	-1395.5	-1351.59	-1452.45	-1287.74	-1402.64	-1375.22	-1320.45	-1304.43	-1389.06	-1292.68
15	3095	-210.91	-240.107	-208.903	-316.449	-184.004	-211.781	-208.363	-283.846	-270.069	-288.194	1818.62	1812.62	1719.15	1777.75	1792.01	1791.13	1814.85	1699.91	1626.48	1675.18		-3305.91	-3335.11	-3303.9	-3411.45	-3279	-3306.78	-3303.36	-3378.85	-3365.07	-3383.19	-1276.38	-1282.38	-1375.85	-1317.25	-1302.99	-1303.87	-1280.15	-1395.09	-1468.52	-1419.82
16	2871	-413.381	-450.634	-377.955	-562.883	-375.145	-408.538	-411.539	-527.493	-476.927	-527.461	1357.07	1322.32	1349.55	1183.51	1368.58	1347.43	1354	1124.11	1160.77	1114.09		-3284.38	-3321.63	-3248.96	-3433.88	-3246.14	-3279.54	-3282.54	-3398.49	-3347.93	-3398.46	-1513.93	-1548.68	-1521.45	-1687.49	-1502.42	-1523.57	-1517	-1746.89	-1710.23	-1756.91
17	2572.5	723.998	742.486	797.539	803.878	772.535	767.861	526.184	1008.01	1030.65	1041.58	3949.84	4101	3919.54	4479.22	3911.02	4000.27	3480.99	4752.91	4554.82	4793.53		-1848.5	-1830.01	-1774.96	-1768.62	-1799.97	-1804.64	-2046.32	-1564.49	-1541.85	-1530.92	1377.34	1528.5	1347.04	1906.72	1338.52	1427.77	908.488	2180.41	1982.32	2221.03
18	2531	-656.998	-693.886	-655.826	-814.035	-623.44	-658.824	-579.089	-815.948	-785.863	-821.002	801.718	755.806	742.046	577.906	818.536	783.027	973.948	442.418	465.255	425.732		-3188	-3224.89	-3186.83	-3345.04	-3154.44	-3189.82	-3110.09	-3346.95	-3316.86	-3352	-1729.28	-1775.19	-1788.95	-1953.09	-1712.46	-1747.97	-1557.05	-2088.58	-2065.75	-2105.27
19	2027	-1685.58	-1707.64	-1616.62	-1805.86	-1653.5	-1675.72	-1733.1	-1876.03	-1793.58	-1874.28	-1543.04	-1605.13	-1358.55	-1813.7	-1463.34	-1510.12	-1643.63	-2062.83	-1803.43	-2044.23		-3712.58	-3734.64	-3643.62	-3832.86	-3680.5	-3702.72	-3760.1	-3903.03	-3820.58	-3901.28	-3570.04	-3632.13	-3385.55	-3840.7	-3490.34	-3537.12	-3670.63	-4089.83	-3830.43	-4071.23
20	1805	-1128.52	-1147.14	-1141.74	-1237.03	-1107.73	-1131.71	-1102.18	-1241.21	-1233.18	-1247.24	-273.151	-299.782	-320.308	-442.073	-254.299	-283.355	-212.563	-562.578	-541.801	-573.813		-2933.52	-2952.14	-2946.74	-3042.03	-2912.73	-2936.71	-2907.18	-3046.21	-3038.18	-3052.24	-2078.15	-2104.78	-2125.31	-2247.07	-2059.3	-2088.35	-2017.56	-2367.58	-2346.8	-2378.81
21	1684	315.959	322.758	369.074	382.052	347.196	338.772	248.022	380.842	421.436	398.197	3019.67	3123.49	2982.79	3462.06	2968.77	3032.65	2850.05	3270.75	3183.28	3284.78		-1368.04	-1361.24	-1314.93	-1301.95	-1336.8	-1345.23	-1435.98	-1303.16	-1262.56	-1285.8	1335.67	1439.49	1298.79	1778.06	1284.77	1348.65	1166.05	1586.75	1499.28	1600.78
22	1552.5	-17.3612	-4.63634	44.6014	71.5172	2.64035	3.33986	-187.722	81.3415	125.925	96.4557	2259.83	2361.01	2273.39	2713.26	2205.48	2276.24	1861.67	2562.95	2517.99	2577.19		-1569.86	-1557.14	-1507.9	-1480.98	-1549.86	-1549.16	-1740.22	-1471.16	-1426.58	-1456.04	707.334	808.512	720.892	1160.76	652.982	723.737	309.167	1010.45	965.486	1024.69
23	1534	-1050.51	-1085.98	-1049.48	-1190.5	-1012.03	-1046.73	-1008.26	-1243.51	-1210.48	-1246.22	-95.3325	-157.354	-118.612	-329.87	-42.3002	-91.7082	0.491697	-568.014	-490.694	-571.422		-2584.51	-2619.98	-2583.48	-2724.5	-2546.03	-2580.73	-2542.26	-2777.51	-2744.48	-2780.22	-1629.33	-1691.35	-1652.61	-1863.87	-1576.3	-1625.71	-1533.51	-2102.01	-2024.69	-2105.42
24	1152	513.104	524.615	655.42	609.951	570.646	550.941	432.733	613.383	737.426	643.931	3469.08	3593.6	3608.83	4011.6	3463.78	3511.1	3269.02	3820.31	3894.68	3861.03		-638.896	-627.385	-496.58	-542.049	-581.354	-601.059	-719.267	-538.617	-414.574	-508.069	2317.08	2441.6	2456.83	2859.6	2311.78	2359.1	2117.02	2668.31	2742.68	2709.03
25	870	-1186.67	-1220.43	-1207.16	-1343.13	-1158.71	-1193.28	-1161.17	-1340.77	-1334.39	-1350.23	-405.717	-470.472	-463.343	-697.912	-367.24	-422.185	-346.347	-797.884	-769.666	-815.329		-2056.67	-2090.43	-2077.16	-2213.13	-2028.71	-2063.28	-2031.17	-2210.77	-2204.39	-2220.23	-1275.72	-1340.47	-1333.34	-1567.91	-1237.24	-1292.19	-1216.35	-1667.88	-1639.67	-1685.33
26	806.7	360.238	347.309	388.065	315.246	388.127	370.586	315.06	451.419	468.542	459.571	3120.61	3180.66	3024.31	3300.97	3059.45	3104.39	3002.1	3437.54	3289.33	3428.7		-446.462	-459.391	-418.635	-491.454	-418.573	-436.114	-491.64	-355.281	-338.158	-347.129	2313.91	2373.96	2217.61	2494.27	2252.75	2297.69	2195.4	2630.84	2482.63	2622
27	665	-1241.36	-1263.5	-1253.78	-1358.34	-1220.93	-1247.48	-1199.96	-1469.98	-1446.8	-1479.25	-530.392	-570.787	-565.265	-734.596	-505.076	-544.421	-434.343	-1103.24	-1022.73	-1117.88		-1906.36	-1928.5	-1918.78	-2023.34	-1885.93	-1912.48	-1864.96	-2134.98	-2111.8	-2144.25	-1195.39	-1235.79	-1230.27	-1399.6	-1170.08	-1209.42	-1099.34	-1768.24	-1687.73	-1782.88
28	598	230.725	216.336	238.577	178.739	256.742	238.214	251.167	336.034	331.085	342.043	2825.37	2875.64	2697.48	2971.8	2768.39	2805.89	2857.18	3164.85	2979.87	3153.1		-367.275	-381.664	-359.423	-419.261	-341.258	-359.786	-346.833	-261.966	-266.915	-255.957	2227.37	2277.64	2099.48	2373.8	2170.39	2207.89	2259.18	2566.85	2381.87	2555.1
29	432	468.341	442.843	471.633	395.058	491.696	468.719	500.39	506.611	509.295	507.263	3367.04	3403.15	3207.01	3493.42	3288.88	3325.69	3422.48	3567.97	3381.08	3540.54		36.341	10.843	39.633	-36.942	59.696	36.719	68.39	74.611	77.295	75.263	2935.04	2971.15	2775.01	3061.42	2856.88	2893.69	2990.48	3135.97	2949.08	3108.54
30	367	492.325	469.905	505.681	430.081	518.046	495.28	512.852	526.685	539.004	529.299	3421.71	3466.18	3281.45	3577.87	3347.25	3385.58	3450.75	3615.41	3447.96	3592.22		125.325	102.905	138.681	63.081	151.046	128.28	145.852	159.685	172.004	162.299	3054.71	3099.18	2914.45	3210.87	2980.25	3018.58	3083.75	3248.41	3080.96	3225.22
31	203.6	484.271	470.199	501.602	446.945	508.676	490.353	493.338	508.483	524.961	513.317	3403.35	3466.86	3272.53	3618.54	3326.5	3374.47	3406.49	3572.4	3416.35	3554.74		280.671	266.599	298.002	243.345	305.076	286.753	289.738	304.883	321.361	309.717	3199.75	3263.26	3068.93	3414.94	3122.9	3170.87	3202.89	3368.8	3212.75	3351.14
32	80.2	36.1062	42.0323	79.6696	77.5733	48.8465	43.3168	-15.7101	40.4846	81.3319	45.4928	2381.72	2469.7	2350.06	2727.86	2307.84	2366.39	2251.84	2466.39	2417.59	2457.68		-44.0938	-38.1677	-0.530405	-2.62672	-31.3535	-36.8832	-95.9101	-39.7154	1.13194	-34.7072	2301.52	2389.5	2269.86	2647.66	2227.64	2286.19	2171.64	2386.19	2337.39	2377.48
33	-48.2	84.099	92.3029	148.101	138.342	105.027	96.7096	55.5148	87.7876	148.266	97.1262	2491.12	2586.78	2499.67	2874.39	2432.3	2486.79	2413.39	2578.18	2568.28	2578.76		132.299	140.503	196.301	186.542	153.227	144.91	103.715	135.988	196.466	145.326	2539.32	2634.98	2547.87	2922.59	2480.5	2534.99	2461.59	2626.38	2616.48	2626.96
34	-83	-42.9429	-59.0743	5.02234	-89.8297	-16.3069	-35.6469	-48.8588	-2.69401	41.2206	3.84269	2201.52	2234.23	2186.86	2324.2	2163.51	2188.32	2176.65	2364.35	2327.29	2360.01		40.0571	23.9257	88.0223	-6.82973	66.6931	47.3531	34.1412	80.306	124.221	86.8427	2284.52	2317.23	2269.86	2407.2	2246.51	2271.32	2259.65	2447.35	2410.29	2443.01
35	-88.7	-272.184	-266.216	-232.653	-235.175	-260.887	-267.605	-306.31	-234.703	-204.157	-231.538	1678.94	1751.81	1667.23	1973.72	1621.69	1665.24	1592.68	1816.05	1774.86	1808.04		-183.484	-177.516	-143.953	-146.475	-172.187	-178.905	-217.61	-146.003	-115.457	-142.838	1767.64	1840.51	1755.93	2062.42	1710.39	1753.94	1681.38	1904.75	1863.56	1896.74
36	-146.2	-337.563	-341.325	-338.371	-356.085	-334.051	-340.374	-350.647	-275.881	-287.005	-278.433	1529.9	1576.89	1436.1	1682.17	1459.62	1501.15	1492.11	1718.74	1588.35	1698.07		-191.363	-195.125	-192.171	-209.885	-187.851	-194.174	-204.447	-129.681	-140.805	-132.233	1676.1	1723.09	1582.3	1828.37	1605.82	1647.35	1638.31	1864.94	1734.55	1844.27
37	-166.7	-408.629	-410.228	-403.295	-414.913	-406.676	-413.259	-427.869	-342.07	-348.757	-345.756	1367.9	1416.42	1294.16	1540.32	1298.73	1336.79	1316.96	1562.32	1449.32	1540.19		-241.929	-243.528	-236.595	-248.213	-239.976	-246.559	-261.169	-175.37	-182.057	-179.056	1534.6	1583.12	1460.86	1707.02	1465.43	1503.49	1483.66	1729.02	1616.02	1706.89
38	-206.7	-696.094	-704.435	-690.697	-732.697	-684.64	-696.129	-674.037	-605.284	-615.23	-605.642	712.596	731.239	665.807	774.039	682.959	698.904	758.583	940.272	849.407	930.755		-489.394	-497.735	-483.997	-525.997	-477.94	-489.429	-467.337	-398.584	-408.53	-398.942	919.296	937.939	872.507	980.739	889.659	905.604	965.283	1146.97	1056.11	1137.45
39	-214.5	-552.979	-563.234	-557.11	-594.582	-543.642	-557.035	-544.864	-474.675	-490.747	-477.859	1038.84	1060.08	957.869	1107.08	995.312	1012.57	1051.58	1248.94	1129.66	1230.41		-338.479	-348.734	-342.61	-380.082	-329.142	-342.535	-330.364	-260.175	-276.247	-263.359	1253.34	1274.58	1172.37	1321.58	1209.81	1227.07	1266.08	1463.44	1344.16	1444.91
40	-231	-470.469	-478.588	-473.457	-501.976	-466.855	-476.985	-478.01	-412.49	-424.248	-417.674	1226.93	1257.22	1140.76	1330.38	1165.42	1193.08	1203.22	1395.9	1279.37	1371.54		-239.469	-247.588	-242.457	-270.976	-235.855	-245.985	-247.01	-181.49	-193.248	-186.674	1457.93	1488.22	1371.76	1561.38	1396.42	1424.08	1434.22	1626.9	1510.37	1602.54
41	-281	-9.04947	-2.11804	15.9384	27.7923	-2.1588	1.15536	-28.1412	-17.0798	7.46031	-9.62564	2278.78	2366.88	2210.73	2607.82	2194.85	2271.31	2223.64	2330.35	2251.28	2328.43		271.951	278.882	296.938	308.792	278.841	282.155	252.859	263.92	288.46	271.374	2559.78	2647.88	2491.73	2888.82	2475.85	2552.31	2504.64	2611.35	2532.28	2609.43
42	-324	-166.958	-157.624	-144.46	-125.738	-163.375	-158.215	-183.032	-156.363	-138.557	-149.971	1918.81	2004.72	1860.05	2237.61	1837.71	1911.92	1872.31	2001.19	1922.55	1999.31		157.042	166.376	179.54	198.262	160.625	165.785	140.968	167.637	185.443	174.029	2242.81	2328.72	2184.05	2561.61	2161.71	2235.92	2196.31	2325.19	2246.55	2323.31
43	-391	-628.799	-622.237	-642.392	-635.942	-622.935	-627.028	-637.928	-547.78	-576.493	-547.719	866.002	922.672	771.416	1007.35	819.654	854.73	840.488	1076.17	936.616	1066.59		-237.799	-231.237	-251.392	-244.942	-231.935	-236.028	-246.928	-156.78	-185.493	-156.719	1257	1313.67	1162.42	1398.35	1210.65	1245.73	1231.49	1467.17	1327.62	1457.59
44	-441	-591.299	-617.483	-616.795	-698.374	-571.281	-597.852	-511.498	-520.952	-553.397	-525.725	951.485	933.743	827.378	856.803	934.082	920.522	1127.26	1139.57	988.611	1118.16		-150.299	-176.483	-175.795	-257.374	-130.281	-156.852	-70.498	-79.9518	-112.397	-84.7252	1392.49	1374.74	1268.38	1297.8	1375.08	1361.52	1568.26	1580.57	1429.61	1559.16
45	-558.9	-875.656	-897.52	-908.629	-972.598	-866.347	-887.285	-812.02	-835.265	-870.091	-844.267	303.267	281.56	189.34	195.561	280.427	267.839	445.602	396.766	275.631	371.173		-316.756	-338.62	-349.729	-413.698	-307.447	-328.385	-253.12	-276.365	-311.191	-285.367	862.167	840.46	748.24	754.461	839.327	826.739	1004.5	955.666	834.531	930.073
46	-816.68	-2254.53	-2290.15	-2304.68	-2417.24	-2247.43	-2275.72	-2189.78	-2471.99	-2482.84	-2490.99	-2840.02	-2961.76	-2862.86	-3287.94	-2779.06	-2863.16	-2679.5	-3471.26	-3355.2	-3490.43		-1437.85	-1473.47	-1488	-1600.56	-1430.75	-1459.04	-1373.1	-1655.31	-1666.16	-1674.31	-2023.34	-2145.08	-2046.18	-2471.26	-1962.38	-2046.48	-1862.82	-2654.58	-2538.52	-2673.75
47	-2584	-3740.89	-3745.46	-3737.29	-3800.16	-3732.82	-3737.68	-3691.14	-3726.71	-3736.86	-3727.01	-6228.33	-6351.05	-5994.98	-6622.61	-6069.63	-6159.92	-6084.97	-6436.49	-6178.41	-6388.92		-1156.89	-1161.46	-1153.29	-1216.16	-1148.82	-1153.68	-1107.14	-1142.71	-1152.87	-1143.01	-3644.33	-3767.05	-3410.98	-4038.61	-3485.63	-3575.92	-3500.97	-3852.49	-3594.41	-3804.92
48	-4595	-4783.15	-4789.54	-4799.47	-4853.99	-4799.28	-4798.05	-4709.92	-4784.17	-4815.46	-4797.19	-8604.26	-8782.64	-8317.22	-9163.73	-8432.15	-8551.11	-8395.81	-8935.55	-8606.68	-8898.51		-188.153	-194.542	-204.471	-258.991	-204.282	-203.048	-114.916	-189.174	-220.46	-202.186	-4009.26	-4187.64	-3722.22	-4568.73	-3837.15	-3956.11	-3800.81	-4340.55	-4011.68	-4303.51
49	-4795	-5040.62	-5036.58	-5070.87	-5080.85	-5068.08	-5058.06	-5011.69	-4965.92	-5021.58	-4981.38	-9191.17	-9357.97	-8910.59	-9710.76	-9027.6	-9137.44	-9080.31	-9365.07	-9070.72	-9330.45		-245.616	-241.581	-275.874	-285.851	-273.076	-263.057	-216.688	-170.92	-226.578	-186.383	-4396.17	-4562.97	-4115.59	-4915.76	-4232.6	-4342.44	-4285.31	-4570.07	-4275.72	-4535.45
50	-5030	-5258.85	-5260.47	-5286.62	-5321.94	-5284.45	-5277.86	-5208.44	-5234.18	-5276.93	-5250.8	-9688.66	-9879.4	-9382.27	-10292.1	-9506.93	-9633.1	-9526.6	-9999.04	-9645.59	-9962.25		-228.85	-230.474	-256.617	-291.937	-254.449	-247.859	-178.443	-204.183	-246.927	-220.802	-4658.66	-4849.4	-4352.27	-5262.1	-4476.93	-4603.1	-4496.6	-4969.04	-4615.59	-4932.25
		PBE	revPBE	BLYP	OLYP	BP86	mPW	KT2	PBE0	B3LYP	mPW1PW
	MIN (signed)	-7457.38	-7593.62	-7196.14	-7805.98	-7286.76	-7402.94	-7424.56	-7562.23	-7287.98	-7524.96
	MAX (signed)	280.671	278.882	298.002	308.792	305.076	286.753	289.738	304.883	321.361	309.717
	SD	2131.47	2163.4	2076.31	2225.23	2092.56	2118.38	2116.86	2204.62	2139.85	2196.59
	MD	-1995.89	-2021.95	-1949.51	-2083.04	-1957.73	-1984.85	-1991.81	-2017.66	-1970.03	-2011.27
	MAD	2037.63	2061.55	1998.99	2123.04	2004.74	2028.53	2033.23	2065.14	2024.68	2060.26
	RMSD	2904.46	2945.33	2832.92	3031.77	2850.25	2887.46	2891.15	2972.22	2892.82	2962.04
	R2	0.721052	0.70896	0.735569	0.677172	0.732309	0.723866	0.730847	0.680764	0.702214	0.68218
	alpha	0.438674	0.429384	0.457393	0.41471	0.451409	0.44345	0.440868	0.423143	0.444183	0.426435
	beta	-1008.69	-1018.42	-995.232	-1053.7	-992.934	-1006.06	-1008.47	-1003.15	-992.521	-1002.55
	scaled MAD	1806.95	1858.07	1751.18	2001.78	1761.19	1796.8	1762.19	2018.41	1921.22	2013.37
	MAD decrease [%]	11.3212	9.8703	12.3967	5.71163	12.1486	11.4236	13.3305	2.26303	5.11019	2.276
	# dev<0	43	43	43	45	43	43	43	43	42	43
	% dev<0	86	86	86	90	86	86	86	86	84	86

## Sheet: SO-ZORA, ensemble
SO-ZORA, ensemble			All calculations were carried out with the ZORA/TZP basis set
		Calc NMR Shift / ppm										Scaled Shift / ppm											Error Shift/ ppm										Error Scaled Shift / ppm
#	Exp.	PBE	revPBE	BLYP	OLYP	BP86	mPW	KT2	PBE0	B3LYP	mPW1PW	PBE	revPBE	BLYP	OLYP	BP86	mPW	KT2	PBE0	B3LYP	mPW1PW		PBE	revPBE	BLYP	OLYP	BP86	mPW	KT2	PBE0	B3LYP	mPW1PW	PBE	revPBE	BLYP	OLYP	BP86	mPW	KT2	PBE0	B3LYP	mPW1PW
1	10745	7291.14	7157.32	7569.65	7027.84	7473.22	7365.94	7256.33	8716.71	8785.41	8798.66	9513.96	9471.47	9583.97	9424.51	9541.51	9511.66	9541.79	9876.52	9878.06	9878.49		-3453.86	-3587.68	-3175.35	-3717.16	-3271.78	-3379.06	-3488.67	-2028.29	-1959.59	-1946.34	-1231.04	-1273.53	-1161.03	-1320.49	-1203.49	-1233.34	-1203.21	-868.48	-866.937	-866.51
2	10050	7471.43	7274.62	7864.8	6993.73	7735.29	7581.17	7768.09	8863.47	9063	8977.27	9737.21	9618.47	9940.46	9381.32	9860.53	9775.94	10177	10039	10183.2	10074.8		-2578.57	-2775.38	-2185.2	-3056.28	-2314.71	-2468.83	-2281.91	-1186.53	-987	-1072.72	-312.793	-431.533	-109.541	-668.678	-189.473	-274.056	126.981	-10.9691	133.191	24.759
3	9430	7057.91	6911.24	7322.24	6684.02	7218.19	7100.7	6935.11	8500.48	8550.74	8552.21	9225.16	9163.08	9285.15	8989.3	9231.06	9185.97	9143.08	9637.08	9620.12	9607.69		-2372.09	-2518.76	-2107.76	-2745.98	-2211.81	-2329.3	-2494.89	-929.516	-879.259	-877.787	-204.842	-266.923	-144.852	-440.698	-198.942	-244.032	-286.92	207.08	190.123	177.688
4	7853	5883.74	5772.91	6066.47	5629.35	6019.14	5938.15	5894.76	6769.56	6837.13	6831.85	7771.23	7736.52	7768.41	7654.3	7771.45	7758.44	7851.79	7720.35	7736.54	7717.3		-1969.26	-2080.09	-1786.53	-2223.65	-1833.86	-1914.85	-1958.24	-1083.44	-1015.87	-1021.15	-81.7732	-116.475	-84.5876	-198.696	-81.5474	-94.5609	-1.21252	-132.646	-116.458	-135.698
5	7545	5247.12	5135.52	5379.79	5027.83	5394.79	5332.31	5400.08	6078.38	6083.68	6154.93	6982.92	6937.75	6939.03	6892.9	7011.42	7014.51	7237.79	6954.99	6908.36	6973.48		-2297.88	-2409.48	-2165.21	-2517.17	-2150.21	-2212.69	-2144.92	-1466.62	-1461.32	-1390.07	-562.078	-607.252	-605.972	-652.102	-533.578	-530.485	-307.206	-590.011	-636.636	-571.521
6	6543	4740.08	4659.19	4822.19	4563.46	4817.88	4767.46	4587.8	5409.74	5410.7	5441.94	6355.08	6340.81	6265.54	6305.1	6309.14	6320.92	6229.58	6214.58	6168.63	6190.02		-1802.92	-1883.81	-1720.81	-1979.54	-1725.12	-1775.54	-1955.2	-1133.26	-1132.3	-1101.06	-187.921	-202.194	-277.457	-237.902	-233.856	-222.076	-313.421	-328.422	-374.368	-352.978
7	5067	3386.09	3365.51	3457.88	3386.61	3471.54	3456.07	3327.07	3999.28	3977.85	4062.24	4678.48	4719.57	4617.71	4815.45	4670.25	4710.64	4664.76	4652.72	4593.66	4673.96		-1680.91	-1701.49	-1609.12	-1680.39	-1595.46	-1610.93	-1739.93	-1067.72	-1089.15	-1004.76	-388.518	-347.429	-449.294	-251.555	-396.753	-356.365	-402.243	-414.279	-473.34	-393.036
8	4764	2436.95	2407.25	2458.86	2386.83	2485.26	2457.19	2387.55	3094.08	3011.76	3117.05	3503.19	3518.69	3411.08	3549.92	3469.63	3484.09	3498.61	3650.35	3531.75	3635.36		-2327.05	-2356.75	-2305.14	-2377.17	-2278.74	-2306.81	-2376.45	-1669.92	-1752.24	-1646.95	-1260.81	-1245.31	-1352.92	-1214.08	-1294.37	-1279.91	-1265.39	-1113.65	-1232.25	-1128.64
9	4686	3672.3	3665.93	3830.83	3690.31	3738.68	3713.95	3538.08	4378.87	4437.73	4428.86	5032.88	5096.06	5068.16	5199.87	4995.43	5027.3	4926.66	5073.05	5099.15	5076.82		-1013.7	-1020.07	-855.168	-995.689	-947.32	-972.045	-1147.92	-307.133	-248.268	-257.14	346.881	410.057	382.165	513.871	309.433	341.297	240.664	387.051	413.154	390.817
10	4299.2	3621.35	3588.99	3853.03	3589.66	3739.94	3695.4	3432.88	4462.25	4571.83	4532.29	4969.79	4999.63	5094.98	5072.47	4996.96	5004.51	4796.09	5165.38	5246.55	5190.47		-677.849	-710.213	-446.167	-709.537	-559.262	-603.802	-866.316	163.046	272.628	233.089	670.593	700.433	795.78	773.271	697.764	705.311	496.89	866.179	947.351	891.269
11	3504	2384.97	2374.48	2413.69	2347.55	2449.46	2432.36	2219.67	3181.38	3095.81	3226.69	3438.82	3477.62	3356.52	3500.21	3426.06	3453.59	3290.23	3747.03	3624.13	3755.84		-1119.03	-1129.52	-1090.31	-1156.45	-1054.54	-1071.64	-1284.33	-322.617	-408.192	-277.307	-65.1772	-26.3802	-147.484	-3.79099	-77.9391	-50.4081	-213.766	243.029	120.128	251.839
12	3244	1841.64	1816.8	1956.2	1758.07	1917.23	1878.29	1766.32	2507.06	2519.68	2542.23	2766.05	2778.73	2803.96	2754.04	2778.17	2773.24	2727.54	3000.32	2990.86	3003.73		-1402.36	-1427.2	-1287.8	-1485.93	-1326.77	-1365.71	-1477.68	-736.939	-724.319	-701.766	-477.954	-465.265	-440.045	-489.96	-465.835	-470.759	-516.459	-243.675	-253.143	-240.266
13	3214	2463.29	2433.72	2610.64	2468.14	2547.52	2521.08	2335.06	3031.13	3092.8	3083.6	3535.8	3551.85	3594.4	3652.85	3545.43	3562.54	3433.46	3580.65	3620.82	3598.6		-750.715	-780.285	-603.358	-745.857	-666.479	-692.916	-878.94	-182.869	-121.202	-130.401	321.802	337.848	380.4	438.854	331.428	348.542	219.461	366.649	406.82	384.603
14	3145	1928.08	1935.91	1957.16	1989	1975.49	1971.72	1920.8	2559.17	2484.19	2601.64	2873.08	2928	2805.12	3046.36	2849.09	2887.97	2919.28	3058.03	2951.84	3069.01		-1216.92	-1209.09	-1187.84	-1156	-1169.51	-1173.28	-1224.2	-585.831	-660.812	-543.36	-271.923	-216.998	-339.883	-98.6411	-295.906	-257.032	-225.719	-86.9733	-193.156	-75.9892
15	3095	1944.96	1919.12	1950.53	1903.46	1984.49	1961.01	1871.15	2459.6	2388.31	2476.99	2893.98	2906.96	2797.11	2938.08	2860.05	2874.81	2857.66	2947.77	2846.45	2932.04		-1150.04	-1175.88	-1144.47	-1191.54	-1110.51	-1133.99	-1223.85	-635.398	-706.692	-618.011	-201.02	-188.039	-297.893	-156.922	-234.955	-220.191	-237.345	-147.227	-248.546	-162.959
16	2871	2174.67	2126.2	2247.25	2027.5	2249.27	2204.66	2090.39	2715.6	2699.63	2740.7	3178.42	3166.47	3155.48	3095.09	3182.36	3174	3129.77	3231.25	3188.65	3221.81		-696.333	-744.8	-623.754	-843.497	-621.732	-666.341	-780.614	-155.399	-171.372	-130.302	307.417	295.47	284.483	224.094	311.363	302.996	258.77	360.25	317.652	350.813
17	2572.5	1689.87	1718.91	1752.44	1839.28	1737.03	1745.39	1397.15	2200.04	2183.67	2249.32	2578.1	2656.06	2557.85	2856.84	2558.81	2610.05	2269.32	2660.35	2621.52	2681.87		-882.634	-853.587	-820.063	-733.224	-835.475	-827.108	-1175.35	-372.459	-388.83	-323.18	5.60485	83.5586	-14.6545	284.336	-13.6937	37.5508	-303.185	87.85	49.0182	109.37
18	2531	1720.11	1676.62	1731.6	1561.7	1783.17	1736.75	1756.47	2188.28	2129.25	2203.05	2615.56	2603.06	2532.68	2505.48	2614.97	2599.44	2715.31	2647.32	2561.7	2631.03		-810.887	-854.38	-799.401	-969.298	-747.835	-794.248	-774.534	-342.723	-401.746	-327.947	84.5588	72.0571	1.67645	-25.5158	83.9727	68.4411	184.305	116.323	30.7049	100.031
19	2027	672.787	642.007	876.987	557.607	765.9	726.505	477.568	985.78	1138.81	1025.31	1318.69	1306.48	1500.46	1234.5	1376.65	1358.93	1127.93	1315.75	1473.02	1336.89		-1354.21	-1384.99	-1150.01	-1469.39	-1261.1	-1300.5	-1549.43	-1041.22	-888.19	-1001.69	-708.308	-720.519	-526.539	-792.496	-650.351	-668.066	-899.073	-711.249	-553.979	-690.107
20	1805	1073.49	1063.66	1074.22	1004.75	1119.52	1092.73	1000.47	1629.1	1541.22	1644.97	1814.87	1834.9	1738.69	1800.5	1807.11	1808.63	1776.96	2028.12	1915.35	2017.79		-731.506	-741.337	-730.777	-800.25	-685.482	-712.271	-804.531	-175.904	-263.776	-160.032	9.87399	29.8993	-66.3137	-4.5046	2.11072	3.63031	-28.0441	223.12	110.35	212.789
21	1684	1602.43	1623.56	1677.84	1761.26	1644.23	1640.32	1463.16	2014.29	2027.85	2051.34	2469.83	2536.56	2467.75	2758.08	2445.85	2481.03	2351.25	2454.66	2450.25	2464.33		-81.5748	-60.4395	-6.15956	77.2582	-39.7674	-43.6804	-220.84	330.287	343.854	367.345	785.83	852.563	783.746	1074.08	761.849	797.03	667.252	770.657	766.247	780.329
22	1552.5	691.701	719.121	758.385	885.451	704.735	719.256	435.418	994.567	1025.13	1023.69	1342.11	1403.12	1357.21	1649.49	1302.19	1350.03	1075.61	1325.48	1348.07	1335.11		-860.799	-833.379	-794.115	-667.049	-847.765	-833.244	-1117.08	-557.933	-527.369	-528.81	-210.387	-149.379	-195.288	96.9873	-250.307	-202.467	-476.89	-227.019	-204.434	-217.39
23	1534	571.208	532.526	573.421	444.842	634.489	596.36	542.855	892.344	848.436	910.696	1192.91	1169.28	1133.81	1091.77	1216.68	1199.13	1208.96	1212.29	1153.85	1210.95		-962.792	-1001.47	-960.579	-1089.16	-899.511	-937.64	-991.145	-641.656	-685.564	-623.304	-341.088	-364.721	-400.19	-442.234	-317.318	-334.874	-325.039	-321.714	-380.154	-323.052
24	1152	645.941	708.262	920.496	1005.38	727.832	723.728	450.7	916.684	1192.79	1000.24	1285.45	1389.51	1553.01	1801.3	1330.31	1355.52	1094.58	1239.24	1532.35	1309.34		-506.059	-443.738	-231.504	-146.617	-424.168	-428.272	-701.3	-235.316	40.788	-151.764	133.45	237.511	401.012	649.297	178.309	203.525	-57.4218	87.2384	380.353	157.338
25	870	771.509	728.413	739.16	603.75	822.493	779.875	719.346	1154.73	1066.82	1160.48	1440.94	1414.76	1333.99	1292.91	1445.54	1424.47	1428.02	1502.84	1393.89	1485.42		-98.4915	-141.587	-130.84	-266.25	-47.5074	-90.1249	-150.654	284.733	196.818	290.484	570.936	544.764	463.992	422.911	575.54	554.469	558.024	632.839	523.888	615.423
26	806.7	785.853	771.243	818.531	746.699	815.814	796.538	701.878	629.577	704.542	636.445	1458.7	1468.44	1429.86	1473.86	1437.41	1444.93	1406.34	921.313	995.679	909.593		-20.847	-35.4574	11.8308	-60.0011	9.1139	-10.1615	-104.822	-177.123	-102.158	-170.255	651.998	661.739	623.157	667.156	630.71	638.23	599.642	114.613	188.979	102.893
27	665	437.904	425.66	437.344	368.894	477.149	449.273	393.816	693.886	648.327	700.447	1027.85	1035.35	969.453	995.632	1025.15	1018.51	1023.97	992.526	933.888	979.921		-227.096	-239.34	-227.656	-296.106	-187.851	-215.727	-271.184	28.8865	-16.6733	35.4475	362.845	370.355	304.453	330.632	360.152	353.515	358.972	327.526	268.888	314.921
28	598	666.561	649.792	679.063	617.566	696.81	675.311	664.79	528.607	582.327	534.179	1310.98	1316.24	1261.41	1310.4	1292.55	1296.07	1360.31	809.505	861.342	797.219		68.5613	51.7925	81.063	19.5663	98.81	77.3115	66.79	-69.3928	-15.673	-63.8212	712.984	718.238	663.406	712.4	694.546	698.073	762.308	211.505	263.342	199.219
29	432	714.251	689.468	716.436	646.343	740.073	716.24	739.78	572.473	610.516	573.641	1370.04	1365.96	1306.55	1346.83	1345.21	1346.33	1453.39	858.08	892.327	840.582		282.251	257.468	284.436	214.343	308.073	284.24	307.78	140.473	178.516	141.641	938.036	933.959	874.546	914.825	913.21	914.33	1021.39	426.08	460.327	408.582
30	367	621.899	602.978	630.95	569.485	650.622	626.351	638.548	503.702	543.06	506.773	1255.68	1257.57	1203.29	1249.54	1236.32	1235.95	1327.74	781.927	818.18	767.105		254.899	235.978	263.95	202.485	283.622	259.351	271.548	136.702	176.06	139.773	888.68	890.57	836.294	882.539	869.321	868.953	960.736	414.927	451.18	400.105
31	203.6	392.948	388.843	393.707	369.843	419.678	400.496	406.152	321.652	344.469	327.191	972.178	989.216	916.748	996.833	955.191	958.62	1039.28	580.336	599.891	569.775		189.348	185.243	190.107	166.243	216.078	196.896	202.552	118.052	140.869	123.591	768.578	785.616	713.148	793.233	751.591	755.02	835.684	376.736	396.291	366.175
32	80.2	173.176	180.477	226.732	232.022	188.502	180.968	111.908	111.479	176.083	117.111	700.042	728.092	715.072	822.379	673.779	689.056	674.067	347.603	414.804	338.932		92.9756	100.277	146.532	151.822	108.302	100.768	31.7083	31.2795	95.8832	36.9109	619.842	647.892	634.872	742.179	593.579	608.856	593.867	267.403	334.604	258.732
33	-48.2	94.1796	111.803	174.6	197.676	110.386	105.468	43.3198	21.1783	111.235	29.5922	602.224	642.03	652.106	778.904	578.689	596.347	588.934	247.609	343.523	242.764		142.38	160.003	222.8	245.876	158.586	153.668	91.5198	69.3783	159.435	77.7922	650.424	690.23	700.306	827.104	626.889	644.547	637.134	295.809	391.723	290.964
34	-83	57.8754	39.8654	101.401	8.29543	96.2704	62.6427	40.4992	-6.88312	71.7825	0.674923	557.27	551.878	563.696	539.187	561.505	543.762	585.433	216.536	300.158	210.989		140.875	122.865	184.401	91.2954	179.27	145.643	123.499	76.1169	154.782	83.6749	640.27	634.878	646.696	622.187	644.505	626.762	668.433	299.536	383.158	293.989
35	-88.7	-226.915	-217.141	-171.601	-160.738	-213.927	-220.551	-282.598	-190.961	-143.139	-185.999	204.624	229.798	233.959	325.225	183.9	196.022	184.403	12.6994	63.9184	5.86585		-138.215	-128.441	-82.9014	-72.0381	-125.227	-131.851	-193.898	-102.261	-54.4392	-97.2985	293.324	318.498	322.659	413.925	272.6	284.722	273.103	101.399	152.618	94.5659
36	-146.2	-295.52	-303.184	-296.379	-323.023	-289.452	-299.313	-310.447	-253.759	-256.501	-256.667	119.673	121.969	83.2509	119.805	91.9625	99.3068	149.835	-56.8396	-60.6873	-71.7872		-149.32	-156.984	-150.179	-176.823	-143.252	-153.113	-164.247	-107.559	-110.301	-110.467	265.873	268.169	229.451	266.005	238.163	245.507	296.035	89.3604	85.5127	74.4128
37	-166.7	-416.409	-421.658	-410.215	-430.616	-411.948	-422.363	-439.875	-342.857	-346.614	-347.12	-30.0199	-26.5028	-54.2419	-16.386	-57.1526	-51.7886	-10.811	-155.502	-159.738	-171.18		-249.709	-254.958	-243.515	-263.916	-245.248	-255.663	-273.175	-176.157	-179.914	-180.42	136.68	140.197	112.458	150.314	109.547	114.911	155.889	11.198	6.9615	-4.47962
38	-206.7	-488.764	-500.703	-481.884	-531.479	-470.886	-488.616	-476.323	-446.612	-437.101	-446.603	-119.614	-125.562	-140.805	-144.059	-128.898	-133.142	-56.051	-270.393	-259.2	-280.494		-282.064	-294.003	-275.184	-324.779	-264.186	-281.916	-269.623	-239.912	-230.401	-239.903	87.0862	81.1379	65.895	62.6415	77.8019	73.5581	150.649	-63.693	-52.5003	-73.7943
39	-214.5	-365.792	-380.382	-366.807	-415.628	-350.133	-369.101	-366.61	-374.197	-363.835	-377.265	32.658	25.2245	-1.81383	2.58607	18.0963	13.6135	80.1254	-190.206	-178.667	-204.304		-151.292	-165.882	-152.307	-201.128	-135.633	-154.601	-152.11	-159.697	-149.335	-162.765	247.158	239.725	212.686	217.086	232.596	228.114	294.625	24.2942	35.8325	10.1962
40	-231	-434.009	-446.565	-435.076	-476	-426.468	-441.218	-445.577	-403.81	-404.352	-409.313	-51.8134	-57.7168	-84.2703	-73.8333	-74.8277	-74.9413	-17.8889	-222.997	-223.204	-239.519		-203.009	-215.565	-204.076	-245	-195.468	-210.218	-214.577	-172.81	-173.352	-178.313	179.187	173.283	146.73	157.167	156.172	156.059	213.111	8.00321	7.79623	-8.51885
41	-281	-210.021	-188.428	-178.99	-128.801	-209.69	-196.325	-239.265	-217.672	-191.247	-207.669	225.543	265.781	225.035	365.651	189.058	225.769	238.187	-16.8794	11.039	-17.9461		70.9789	92.5725	102.01	152.199	71.3101	84.6749	41.735	63.3278	89.7531	73.3312	506.543	546.781	506.035	646.651	470.058	506.769	519.187	264.121	292.039	263.054
42	-324	-283.576	-270.287	-260.04	-230.133	-282.499	-274.892	-295.713	-248.415	-235.191	-241.725	134.463	163.195	127.142	237.385	100.427	129.294	168.123	-50.922	-37.2638	-55.3686		40.4243	53.7131	63.9604	93.8669	41.5014	49.108	28.2869	75.5852	88.809	82.2745	458.463	487.195	451.142	561.385	424.427	453.294	492.123	273.078	286.736	268.631
43	-391	-715.595	-709.843	-732.991	-726.427	-706.514	-712.791	-727.041	-603.872	-637.799	-603.395	-400.491	-387.656	-444.096	-390.822	-415.729	-408.412	-367.244	-444.534	-479.806	-452.783		-324.595	-318.843	-341.991	-335.427	-315.514	-321.791	-336.041	-212.872	-246.799	-212.395	-9.49062	3.34361	-53.0964	0.177874	-24.7286	-17.412	23.7559	-53.5339	-88.8056	-61.7829
44	-441	-11.7732	-44.9972	-31.1965	-129.933	20.6771	-12.7759	56.5419	-128.531	-104.029	-129.52	471.026	445.528	403.542	364.218	469.485	451.153	605.345	81.8301	106.908	67.9266		429.227	396.003	409.803	311.067	461.677	428.224	497.542	312.469	336.971	311.48	912.026	886.528	844.542	805.218	910.485	892.153	1046.35	522.83	547.908	508.927
45	-558.9	-504.823	-531.692	-529.879	-612.856	-485.41	-511.845	-455.511	-555.145	-555.808	-561.329	-139.5	-164.397	-198.775	-247.065	-146.577	-161.665	-30.2191	-390.576	-389.682	-406.559		54.0767	27.2081	29.021	-53.9561	73.4903	47.0554	103.389	3.75526	3.09171	-2.42896	419.4	394.503	360.125	311.835	412.323	397.235	528.681	168.324	169.218	152.341
46	-816.68	-1158.49	-1205.55	-1215.74	-1363.44	-1139.46	-1179.38	-1148.26	-1017.07	-1091.46	-1034.95	-948.912	-1008.87	-1027.16	-1197.15	-942.753	-981.346	-890.063	-902.087	-978.459	-926.99		-341.81	-388.869	-399.055	-546.76	-322.777	-362.698	-331.578	-200.392	-274.775	-218.272	-132.232	-192.193	-210.484	-380.472	-126.073	-164.666	-73.383	-85.4069	-161.779	-110.31
47	-2584	-3324.78	-3334.75	-3268.45	-3393.35	-3276.01	-3292.43	-3328.52	-2860.53	-2884.66	-2830.87	-3631.35	-3677.19	-3506.46	-3766.61	-3543.6	-3576.01	-3596.22	-2943.42	-2949.53	-2900.4		-740.778	-750.751	-684.446	-809.354	-692.014	-708.426	-744.52	-276.533	-300.665	-246.871	-1047.35	-1093.19	-922.462	-1182.61	-959.597	-992.009	-1012.22	-359.424	-365.532	-316.403
48	-4595	-5184.53	-5206.4	-5178.75	-5302.27	-5185.62	-5195.91	-5119.95	-4934.83	-4980.47	-4941.26	-5934.22	-6022.73	-5813.76	-6182.91	-5868.17	-5913.35	-5819.77	-5240.37	-5253.22	-5219.36		-589.535	-611.398	-583.754	-707.268	-590.617	-600.914	-524.954	-339.827	-385.473	-346.26	-1339.22	-1427.73	-1218.76	-1587.91	-1273.17	-1318.35	-1224.77	-645.372	-658.218	-624.365
49	-4795	-5757.16	-5756.01	-5784.21	-5821.96	-5778.07	-5770.61	-5756.62	-5350.9	-5457.34	-5360.52	-6643.28	-6711.51	-6545.05	-6840.73	-6589.37	-6619.03	-6610.01	-5701.1	-5777.39	-5680.07		-962.163	-961.013	-989.211	-1026.96	-983.071	-975.609	-961.625	-555.899	-662.341	-565.524	-1848.28	-1916.51	-1750.05	-2045.73	-1794.37	-1824.03	-1815.01	-906.105	-982.385	-885.066
50	-5030	-6145.49	-6158.11	-6163.42	-6261.71	-6159.93	-6160.92	-6091.85	-5860.28	-5932.31	-5871.83	-7124.14	-7215.42	-7003.06	-7397.37	-7054.2	-7098.3	-7026.09	-6265.16	-6299.47	-6241.91		-1115.49	-1128.11	-1133.42	-1231.71	-1129.92	-1130.92	-1061.85	-830.28	-902.313	-841.833	-2094.14	-2185.42	-1973.06	-2367.37	-2024.2	-2068.3	-1996.09	-1235.16	-1269.47	-1211.91
		PBE	revPBE	BLYP	OLYP	BP86	mPW	KT2	PBE0	B3LYP	mPW1PW
	MIN (signed)	-3453.86	-3587.68	-3175.35	-3717.16	-3271.78	-3379.06	-3488.67	-2028.29	-1959.59	-1946.34
	MAX (signed)	429.227	396.003	409.803	311.067	461.677	428.224	497.542	330.287	343.854	367.345
	SD	862.927	895.394	806.794	940.662	823.247	843.541	865.866	525.535	529.958	510.065
	MD	-730.567	-755.838	-667.904	-786.966	-678.948	-706.63	-772.935	-372.906	-359.988	-349.517
	MAD	801.207	823.163	747.501	856.007	759.341	779.707	843.589	446.27	451.118	429.39
	RMSD	1124.05	1164.9	1041.15	1219.21	1060.73	1093.92	1154.19	640.095	636.262	614.105
	R2	0.960499	0.957994	0.963179	0.951557	0.962569	0.961501	0.960753	0.982786	0.981107	0.983124
	alpha	0.807582	0.797958	0.82794	0.790016	0.821486	0.814382	0.805666	0.903065	0.909763	0.910058
	beta	-392.166	-400.51	-365.305	-417.671	-364.998	-380.187	-431.165	-202.429	-201.29	-191.337
	scaled MAD	519.054	537.48	509.674	582.494	505.618	512.936	527.361	341.8	364.484	338.191
	MAD decrease [%]	35.216	34.7055	31.8162	31.9521	33.4136	34.2143	37.4861	23.4095	19.2044	21.2392
	# dev<0	39	39	38	39	38	39	39	36	36	37
	% dev<0	78	78	76	78	76	78	78	72	72	74

## Sheet: SR-ZORA, lowest
SO-ZORA, lowest conf.			All calculations were carried out with the ZORA/TZP basis set
		Calc NMR Shift / ppm										Scaled Shift / ppm											Error Shift / ppm										Error Scaled Shift / ppm
#	Exp.	PBE	revPBE	BLYP	OLYP	BP86	mPW	KT2	PBE0	B3LYP	mPW1PW	PBE	revPBE	BLYP	OLYP	BP86	mPW	KT2	PBE0	B3LYP	mPW1PW		PBE	revPBE	BLYP	OLYP	BP86	mPW	KT2	PBE0	B3LYP	mPW1PW	PBE	revPBE	BLYP	OLYP	BP86	mPW	KT2	PBE0	B3LYP	mPW1PW
1	10745	3280.77	3144.78	3541.48	2932.44	3451.17	3335.24	3314.42	3175.1	3448.88	3212.39	9763.61	9681.63	9903.69	9599.78	9830.2	9775.56	9792.13	9859.06	9983.62	9869.11		-7464.23	-7600.22	-7203.52	-7812.56	-7293.83	-7409.76	-7430.58	-7569.9	-7296.12	-7532.61	-981.393	-1063.37	-841.311	-1145.22	-914.804	-969.442	-952.867	-885.936	-761.38	-875.89
2	10050	2950.56	2786.06	3279.64	2492.65	3169.1	3029.34	3247.68	2758.78	3099.45	2813.91	9012.44	8847.93	9332.44	8541.3	9206.64	9087.16	9641.03	8877.19	9198.55	8936.56		-7099.44	-7263.94	-6770.35	-7557.35	-6880.9	-7020.66	-6802.32	-7291.22	-6950.55	-7236.09	-1037.56	-1202.07	-717.563	-1508.7	-843.363	-962.839	-408.967	-1172.81	-851.454	-1113.44
3	9430	2422.26	2320.82	2601.99	2101.6	2533.32	2445.93	2381	2162.01	2372.37	2174.29	7810.63	7766.68	7853.96	7600.14	7801.19	7774.28	7679.01	7469.74	7565	7439.68		-7007.74	-7109.18	-6828.01	-7328.4	-6896.68	-6984.07	-7049	-7267.99	-7057.63	-7255.71	-1619.37	-1663.32	-1576.04	-1829.86	-1628.81	-1655.72	-1750.99	-1960.26	-1865	-1990.32
4	7853	2897.42	2769.93	3089.57	2521.98	3040.13	2932.57	2953.28	2712.41	2929.84	2735.03	8891.54	8810.45	8917.74	8611.89	8921.53	8869.39	8974.55	8767.82	8817.5	8751.95		-4955.58	-5083.07	-4763.43	-5331.02	-4812.87	-4920.43	-4899.73	-5140.6	-4923.16	-5117.97	1038.54	957.448	1064.74	758.892	1068.53	1016.39	1121.55	914.817	964.497	898.948
5	7545	2587.63	2476.88	2771.56	2309.4	2742.78	2650.56	2703.19	2504.88	2696.76	2546.24	8186.82	8129.38	8223.93	8100.27	8264.23	8234.77	8408.41	8278.37	8293.83	8310.13		-4957.37	-5068.12	-4773.44	-5235.6	-4802.22	-4894.44	-4841.81	-5040.12	-4848.24	-4998.76	641.822	584.382	678.934	555.266	719.227	689.772	863.405	733.371	748.83	765.132
6	6543	1918.17	1844.13	2019.89	1693.21	1990.9	1928.59	1837.99	1779.48	1908.97	1784.67	6663.92	6658.84	6583.98	6617.26	6602.12	6610.06	6449.73	6567.58	6523.89	6527.87		-4624.83	-4698.86	-4523.11	-4849.79	-4552.1	-4614.41	-4705.01	-4763.52	-4634.03	-4758.33	120.916	115.836	40.9818	74.2607	59.1179	67.0624	-93.2702	24.5822	-19.1148	-15.1337
7	5067	1235.79	1203.06	1296.44	1142.48	1306.38	1276.69	1217.36	1184.45	1247.52	1208.67	5111.63	5168.92	5005.6	5291.79	5088.9	5143.05	5044.72	5164.24	5037.79	5179.89		-3831.21	-3863.94	-3770.56	-3924.52	-3760.62	-3790.31	-3849.64	-3882.55	-3819.48	-3858.32	44.6268	101.923	-61.3978	224.792	21.9024	76.0527	-22.2849	97.2392	-29.2057	112.889
8	4764	-179.385	-211.041	-162.118	-291.161	-146.886	-177.338	-155.425	-261.202	-231.52	-263.024	1892.35	1882.46	1823.41	1841.38	1876.31	1870.94	1936.95	1754.75	1714.82	1735.73		-4943.39	-4975.04	-4926.12	-5055.16	-4910.89	-4941.34	-4919.43	-5025.2	-4995.52	-5027.02	-2871.65	-2881.54	-2940.59	-2922.62	-2887.69	-2893.06	-2827.05	-3009.25	-3049.18	-3028.27
9	4686	931.297	901.505	1036.3	806.517	986.155	950.238	888.218	1089.21	1162.34	1105.14	4418.96	4468.1	4438.04	4483.21	4381.01	4408.41	4299.59	4939.62	4846.43	4937.59		-3754.7	-3784.49	-3649.7	-3879.48	-3699.84	-3735.76	-3797.78	-3596.79	-3523.66	-3580.86	-267.042	-217.902	-247.964	-202.786	-304.987	-277.591	-386.412	253.624	160.426	251.59
10	4299.2	585.636	549.605	737.064	476.397	664.663	625.706	537.215	467.766	631.49	494.351	3632.64	3650.26	3785.19	3688.7	3670.32	3678.09	3504.97	3473.98	3653.75	3508.19		-3713.56	-3749.59	-3562.14	-3822.8	-3634.54	-3673.49	-3761.99	-3831.43	-3667.71	-3804.85	-666.561	-648.942	-514.013	-610.5	-628.879	-621.109	-794.228	-825.222	-645.446	-791.014
11	3504	261.061	239.47	294.822	155.874	308.707	281.309	192.551	314.346	352.387	327.048	2894.29	2929.48	2820.33	2917.28	2883.44	2903.07	2724.71	3112.15	3026.69	3116.65		-3242.94	-3264.53	-3209.18	-3348.13	-3195.29	-3222.69	-3311.45	-3189.65	-3151.61	-3176.95	-609.713	-574.518	-683.67	-586.717	-620.558	-600.931	-779.292	-391.853	-477.311	-387.346
12	3244	-658.017	-684.493	-591.016	-779.868	-613.408	-645.484	-628.795	-747.512	-668.001	-740.068	803.544	782.128	887.662	665.19	845.008	817.438	865.311	607.822	734.17	619.326		-3902.02	-3928.49	-3835.02	-4023.87	-3857.41	-3889.48	-3872.8	-3991.51	-3912	-3984.07	-2440.46	-2461.87	-2356.34	-2578.81	-2398.99	-2426.56	-2378.69	-2636.18	-2509.83	-2624.67
13	3214	239.222	205.104	347.759	155.857	297.734	270.567	215.237	69.349	198.626	89.394	2844.61	2849.61	2935.83	2917.24	2859.19	2878.9	2776.07	2534.34	2681.23	2560.48		-2974.78	-3008.9	-2866.24	-3058.14	-2916.27	-2943.43	-2998.76	-3144.65	-3015.37	-3124.61	-369.393	-364.387	-278.175	-296.758	-354.815	-335.105	-437.935	-679.663	-532.768	-653.518
14	3145	-241.231	-248.357	-221.071	-283.473	-206.418	-221.249	-204.085	-224.329	-212.561	-212.653	1751.66	1795.74	1694.79	1859.89	1744.7	1772.13	1826.79	1841.72	1757.41	1853.61		-3386.23	-3393.36	-3366.07	-3428.47	-3351.42	-3366.25	-3349.09	-3369.33	-3357.56	-3357.65	-1393.34	-1349.26	-1450.21	-1285.11	-1400.3	-1372.87	-1318.21	-1303.28	-1387.59	-1291.39
15	3095	-211.309	-240.535	-209.178	-316.865	-184.285	-212.049	-209.069	-284.456	-270.491	-288.7	1819.73	1813.92	1720.73	1779.52	1793.63	1792.83	1815.5	1699.91	1627.26	1675.64		-3306.31	-3335.53	-3304.18	-3411.86	-3279.28	-3307.05	-3304.07	-3379.46	-3365.49	-3383.7	-1275.27	-1281.08	-1374.27	-1315.48	-1301.37	-1302.17	-1279.5	-1395.09	-1467.74	-1419.36
16	2871	-418.045	-455.191	-382.996	-567.089	-380.052	-413.382	-416.958	-525.743	-476.82	-525.767	1349.44	1315.04	1341.51	1177.3	1360.87	1339.75	1344.88	1130.85	1163.7	1120.85		-3289.05	-3326.19	-3254	-3438.09	-3251.05	-3284.38	-3287.96	-3396.74	-3347.82	-3396.77	-1521.56	-1555.96	-1529.49	-1693.7	-1510.13	-1531.25	-1526.12	-1740.15	-1707.3	-1750.15
17	2572.5	715.614	734.462	789.731	797.006	764.261	759.767	518.85	1002.96	1025.52	1036.66	3928.32	4079.88	3900.09	4460.32	3890.49	3979.78	3463.4	4736.2	4539.02	4777.32		-1856.89	-1838.04	-1782.77	-1775.49	-1808.24	-1812.73	-2053.65	-1569.54	-1546.98	-1535.84	1355.82	1507.38	1327.59	1887.82	1317.99	1407.28	890.897	2163.7	1966.52	2204.82
18	2531	-646.808	-683.837	-645.359	-804.601	-613.225	-648.538	-568.251	-808.825	-778.162	-813.803	829.043	783.651	769.101	605.664	845.414	810.565	1002.37	463.219	486.669	446.766		-3177.81	-3214.84	-3176.36	-3335.6	-3144.22	-3179.54	-3099.25	-3339.82	-3309.16	-3344.8	-1701.96	-1747.35	-1761.9	-1925.34	-1685.59	-1720.43	-1528.63	-2067.78	-2044.33	-2084.23
19	2027	-1757.79	-1779.44	-1691.93	-1876.41	-1728.08	-1749.45	-1806.91	-1951.24	-1871.66	-1950.67	-1698.25	-1762.6	-1514.24	-1973.9	-1619.08	-1666.9	-1801.75	-2231.1	-1970.11	-2213.8		-3784.79	-3806.44	-3718.93	-3903.41	-3755.07	-3776.45	-3833.91	-3978.24	-3898.66	-3977.67	-3725.25	-3789.6	-3541.24	-4000.9	-3646.08	-3693.9	-3828.75	-4258.1	-3997.11	-4240.8
20	1805	-1183.69	-1201.63	-1199.62	-1289.83	-1164.16	-1187.59	-1157.45	-1286.07	-1281.76	-1292.5	-392.265	-419.735	-440.144	-562.151	-372.485	-402.494	-331.474	-662.328	-644.771	-673.499		-2988.69	-3006.63	-3004.62	-3094.83	-2969.16	-2992.59	-2962.45	-3091.07	-3086.76	-3097.5	-2197.26	-2224.73	-2245.14	-2367.15	-2177.49	-2207.49	-2136.47	-2467.33	-2449.77	-2478.5
21	1684	317.729	324.618	370.525	384.32	348.955	340.619	249.915	381.216	421.695	398.614	3023.2	3127.37	2985.49	3467.09	2972.41	3036.54	2854.57	3269.85	3182.4	3284.14		-1366.27	-1359.38	-1313.47	-1299.68	-1335.05	-1343.38	-1434.09	-1302.78	-1262.31	-1285.39	1339.2	1443.37	1301.49	1783.09	1288.41	1352.54	1170.57	1585.85	1498.4	1600.14
22	1552.5	-20.603	-7.641	41.151	69.115	-0.963	-0.009	-191.188	76.989	121.617	92.04	2253.55	2355.18	2266.89	2708.48	2198.88	2270	1855.98	2552.36	2508.22	2566.67		-1573.1	-1560.14	-1511.35	-1483.38	-1553.46	-1552.51	-1743.69	-1475.51	-1430.88	-1460.46	701.05	802.679	714.386	1155.98	646.383	717.498	303.484	999.855	955.715	1014.17
23	1534	-1056.37	-1091.06	-1056.06	-1193.95	-1018.51	-1052.68	-1016.3	-1244.62	-1213.13	-1247.39	-102.631	-162.767	-126.934	-331.394	-50.5038	-98.9096	-11.9392	-564.578	-490.57	-567.941		-2590.37	-2625.06	-2590.06	-2727.95	-2552.51	-2586.68	-2550.3	-2778.62	-2747.13	-2781.39	-1636.63	-1696.77	-1660.93	-1865.39	-1584.5	-1632.91	-1545.94	-2098.58	-2024.57	-2101.94
24	1152	531.868	541.588	673.889	621.862	590.058	569.519	451.644	630.962	755.178	661.371	3510.33	3631.63	3647.36	4038.8	3505.4	3551.65	3311.25	3858.87	3931.65	3899.06		-620.132	-610.412	-478.111	-530.138	-561.942	-582.481	-700.356	-521.038	-396.822	-490.629	2358.33	2479.63	2495.36	2886.8	2353.4	2399.65	2159.25	2706.87	2779.65	2747.06
25	870	-1188.57	-1222.32	-1209.11	-1345	-1160.61	-1195.17	-1163.15	-1342.69	-1336.35	-1352.15	-403.361	-467.808	-460.858	-694.931	-364.64	-419.572	-344.375	-795.873	-767.426	-813.111		-2058.57	-2092.32	-2079.11	-2215	-2030.61	-2065.18	-2033.15	-2212.69	-2206.35	-2222.15	-1273.36	-1337.81	-1330.86	-1564.93	-1234.64	-1289.57	-1214.38	-1665.87	-1637.43	-1683.11
26	806.7	337.669	325.635	364.795	295.69	364.319	347.626	291.908	428.343	444.798	436.212	3068.56	3129.74	2972.99	3253.78	3006.38	3052.31	2949.64	3381	3234.31	3372.13		-469.031	-481.065	-441.905	-511.01	-442.381	-459.074	-514.792	-378.357	-361.902	-370.488	2261.86	2323.04	2166.29	2447.08	2199.68	2245.61	2142.94	2574.3	2427.61	2565.43
27	665	-1240.95	-1262.96	-1254.1	-1357.17	-1220.98	-1247.36	-1199.06	-1472.24	-1449.29	-1481.69	-522.535	-562.272	-559.021	-724.235	-498.103	-537.017	-425.674	-1101.4	-1021.16	-1116.26		-1905.95	-1927.96	-1919.1	-2022.17	-1885.98	-1912.36	-1864.06	-2137.24	-2114.29	-2146.69	-1187.53	-1227.27	-1224.02	-1389.24	-1163.1	-1202.02	-1090.67	-1766.4	-1686.16	-1781.26
28	598	241.682	226.286	249.546	187.948	267.768	248.52	263.146	346.734	341.987	352.293	2850.2	2898.84	2721.55	2994.48	2792.94	2829.28	2884.52	3188.53	3003.32	3175.73		-356.318	-371.714	-348.454	-410.052	-330.232	-349.48	-334.854	-251.266	-256.013	-245.707	2252.2	2300.84	2123.55	2396.48	2194.94	2231.28	2286.52	2590.53	2405.32	2577.73
29	432	468.341	442.843	471.633	395.058	491.696	468.719	500.39	506.611	509.295	507.263	3365.81	3402.14	3206.09	3492.94	3287.96	3324.81	3421.61	3565.59	3379.22	3538.4		36.341	10.843	39.633	-36.942	59.696	36.719	68.39	74.611	77.295	75.263	2933.81	2970.14	2774.09	3060.94	2855.96	2892.81	2989.61	3133.59	2947.22	3106.4
30	367	492.325	469.905	505.681	430.081	518.046	495.28	512.852	526.685	539.004	529.299	3420.37	3465.03	3280.37	3577.23	3346.21	3384.58	3449.82	3612.93	3445.96	3589.97		125.325	102.905	138.681	63.081	151.046	128.28	145.852	159.685	172.004	162.299	3053.37	3098.03	2913.37	3210.23	2979.21	3017.58	3082.82	3245.93	3078.96	3222.97
31	203.6	484.271	470.199	501.602	446.945	508.676	490.353	493.338	508.483	524.961	513.317	3402.05	3465.71	3271.47	3617.82	3325.49	3373.5	3405.64	3570.01	3414.41	3552.57		280.671	266.599	298.002	243.345	305.076	286.753	289.738	304.883	321.361	309.717	3198.45	3262.11	3067.87	3414.22	3121.89	3169.9	3202.04	3366.41	3210.81	3348.97
32	80.2	24.395	30.2425	65.71	64.067	36.1115	31.116	-27.6225	33.2545	71.2005	37.876	2355.91	2443.22	2320.47	2696.33	2280.84	2340.04	2226.27	2449.21	2394.94	2439.92		-55.805	-49.9575	-14.49	-16.133	-44.0885	-49.084	-107.823	-46.9455	-8.9995	-42.324	2275.71	2363.02	2240.27	2616.13	2200.64	2259.84	2146.07	2369.01	2314.74	2359.72
33	-48.2	53.1635	62.032	115.915	107.463	74.205	66.037	24.6635	63.552	121.226	73.024	2421.36	2517.1	2430	2800.77	2365.05	2418.63	2344.64	2520.66	2507.34	2522.17		101.364	110.232	164.115	155.662	122.405	114.237	72.8635	111.752	169.426	121.224	2469.56	2565.3	2478.2	2848.97	2413.25	2466.83	2392.84	2568.86	2555.54	2570.37
34	-83	-40.929	-57.209	7.098	-88.108	-14.188	-33.569	-46.738	-5.175	39.709	1.45	2207.31	2239.98	2192.59	2330.08	2169.65	2194.48	2183	2358.58	2324.19	2354.67		42.071	25.791	90.098	-5.108	68.812	49.431	36.262	77.825	122.709	84.45	2290.31	2322.98	2275.59	2413.08	2252.65	2277.48	2266	2441.58	2407.19	2437.67
35	-88.7	-271.996	-265.986	-232.418	-234.734	-260.735	-267.43	-306.153	-234.312	-203.766	-231.163	1681.67	1754.77	1670.03	1977.19	1624.63	1668.2	1595.72	1818.17	1777.17	1810.3		-183.296	-177.286	-143.718	-146.035	-172.035	-178.731	-217.453	-145.613	-115.066	-142.463	1770.37	1843.47	1758.73	2065.89	1713.33	1756.9	1684.42	1906.87	1865.87	1899
36	-146.2	-346.006	-349.462	-347.148	-364.111	-342.401	-348.513	-359.012	-284.066	-295.655	-286.429	1513.31	1560.76	1419.72	1665.81	1444.1	1485.73	1476.06	1700.83	1570.72	1680.96		-199.806	-203.262	-200.948	-217.911	-196.201	-202.313	-212.812	-137.866	-149.455	-140.229	1659.51	1706.96	1565.92	1812.01	1590.3	1631.93	1622.26	1847.03	1716.92	1827.16
37	-166.7	-405.502	-407.179	-400.27	-411.927	-403.573	-410.223	-424.738	-339.246	-345.959	-342.997	1377.97	1426.62	1303.82	1550.73	1308.87	1346.86	1327.26	1570.69	1457.71	1548.57		-238.802	-240.479	-233.57	-245.227	-236.873	-243.523	-258.038	-172.546	-179.259	-176.297	1544.67	1593.32	1470.52	1717.43	1475.57	1513.56	1493.96	1737.39	1624.41	1715.27
38	-206.7	-696.56	-705.138	-691.076	-733.696	-685.149	-696.712	-674.715	-605.479	-615.368	-605.922	715.865	734.147	669.357	776.315	686.417	702.156	761.355	942.798	852.421	933.262		-489.86	-498.438	-484.376	-526.996	-478.449	-490.012	-468.015	-398.779	-408.668	-399.222	922.565	940.847	876.057	983.015	893.117	908.856	968.055	1149.5	1059.12	1139.96
39	-214.5	-561.647	-572.013	-566.78	-603.064	-553.038	-566.029	-553.36	-480.763	-498.361	-484.191	1022.77	1043.54	940.539	1090.71	978.463	996.242	1036.08	1236.93	1115.3	1218.14		-347.147	-357.513	-352.28	-388.564	-338.538	-351.529	-338.86	-266.263	-283.861	-269.691	1237.27	1258.04	1155.04	1305.21	1192.96	1210.74	1250.58	1451.43	1329.8	1432.64
40	-231	-478.708	-486.752	-481.942	-509.946	-475.324	-485.257	-486.229	-416.062	-428.978	-421.256	1211.44	1241.69	1125.63	1314.82	1150.26	1178.01	1188.06	1389.53	1271.19	1365.43		-247.708	-255.752	-250.942	-278.946	-244.324	-254.257	-255.229	-185.062	-197.978	-190.256	1442.44	1472.69	1356.63	1545.82	1381.26	1409.01	1419.06	1620.53	1502.19	1596.43
41	-281	-2.7165	4.1315	22.33	34.0765	3.988	7.3815	-21.8625	-4.6465	18.7735	2.745	2294.24	2382.54	2225.82	2624.15	2209.83	2286.63	2239.31	2359.82	2277.16	2357.7		278.284	285.132	303.33	315.077	284.988	288.382	259.137	276.353	299.774	283.745	2575.24	2663.54	2506.82	2905.15	2490.83	2567.63	2520.31	2640.82	2558.16	2638.7
42	-324	-163.633	-154.245	-140.942	-121.887	-160.11	-154.879	-179.776	-136.163	-121.555	-129.744	1928.18	2014.46	1869.61	2248.78	1847.07	1921.48	1881.82	2049.65	1961.88	2047.64		160.367	169.755	183.058	202.113	163.89	169.121	144.224	187.837	202.445	194.256	2252.18	2338.46	2193.61	2572.78	2171.07	2245.48	2205.82	2373.65	2285.88	2371.64
43	-391	-628.399	-621.884	-641.905	-635.754	-622.493	-626.628	-637.49	-547.208	-575.869	-547.145	870.919	927.636	776.636	1012.04	824.925	859.871	845.627	1080.23	941.164	1070.82		-237.399	-230.884	-250.905	-244.754	-231.493	-235.628	-246.49	-156.208	-184.869	-156.145	1261.92	1318.64	1167.64	1403.04	1215.93	1250.87	1236.63	1471.23	1332.16	1461.82
44	-441	-584.507	-611.173	-610.043	-692.11	-564.804	-591.499	-504.925	-515.395	-547.497	-520.474	970.766	952.529	846.15	876.402	952.453	938.925	1145.73	1155.26	1004.91	1133.23		-143.507	-170.173	-169.043	-251.11	-123.804	-150.499	-63.925	-74.395	-106.497	-79.474	1411.77	1393.53	1287.15	1317.4	1393.45	1379.92	1586.73	1596.26	1445.91	1574.23
45	-558.9	-877.405	-899.301	-910.347	-974.516	-867.924	-888.966	-813.479	-837.315	-872.061	-846.302	304.474	282.899	190.965	196.722	282.374	269.513	447.215	396.027	275.705	370.711		-318.505	-340.401	-351.447	-415.616	-309.024	-330.066	-254.579	-278.415	-313.161	-287.402	863.374	841.799	749.865	755.622	841.274	828.413	1006.12	954.927	834.605	929.611
46	-816.68	-2247.58	-2284.45	-2297.97	-2414.02	-2239.9	-2268.72	-2177.4	-2472.85	-2482.16	-2491.86	-2812.44	-2936.28	-2836.48	-3267.8	-2750.53	-2835.46	-2640.48	-3461.27	-3341.73	-3480.31		-1430.9	-1467.77	-1481.29	-1597.34	-1423.22	-1452.04	-1360.72	-1656.17	-1665.48	-1675.18	-1995.76	-2119.6	-2019.8	-2451.12	-1933.85	-2018.78	-1823.8	-2644.59	-2525.05	-2663.63
47	-2584	-3740.89	-3745.46	-3737.29	-3800.16	-3732.82	-3737.68	-3691.14	-3726.71	-3736.86	-3727.01	-6209.47	-6331.77	-5976.7	-6603.89	-6050.78	-6141.15	-6067.35	-6418.43	-6160.69	-6370.89		-1156.89	-1161.46	-1153.29	-1216.16	-1148.82	-1153.68	-1107.14	-1142.71	-1152.87	-1143.01	-3625.47	-3747.77	-3392.7	-4019.89	-3466.78	-3557.15	-3483.35	-3834.43	-3576.69	-3786.89
48	-4595	-4758.28	-4765.98	-4769.95	-4831.01	-4773.97	-4773.53	-4683.19	-4764.78	-4790.58	-4777.98	-8523.86	-8703.54	-8229.69	-9084.88	-8352.36	-8472.21	-8313.21	-8866.66	-8528.09	-8830.44		-163.285	-170.985	-174.953	-236.012	-178.971	-178.531	-88.195	-169.783	-195.584	-182.984	-3928.86	-4108.54	-3634.69	-4489.88	-3757.36	-3877.21	-3718.21	-4271.66	-3933.09	-4235.44
49	-4795	-5017.68	-5013.15	-5048.07	-5055.79	-5045.39	-5035.01	-4990.38	-4947.09	-5002.04	-4962.48	-9113.93	-9277.98	-8836.47	-9625.87	-8952.36	-9060.63	-9008.62	-9296.61	-9003.18	-9262.22		-222.679	-218.152	-253.069	-260.791	-250.391	-240.005	-195.378	-152.086	-207.043	-167.482	-4318.93	-4482.98	-4041.47	-4830.87	-4157.36	-4265.63	-4213.62	-4501.61	-4208.18	-4467.22
50	-5030	-5258.85	-5260.47	-5286.62	-5321.94	-5284.45	-5277.86	-5208.44	-5234.18	-5276.93	-5250.8	-9662.56	-9852.77	-9356.92	-10266.4	-9480.83	-9607.14	-9502.29	-9973.71	-9620.77	-9936.96		-228.85	-230.474	-256.617	-291.937	-254.449	-247.859	-178.443	-204.183	-246.927	-220.802	-4632.56	-4822.77	-4326.92	-5236.41	-4450.83	-4577.14	-4472.29	-4943.71	-4590.77	-4906.96
		PBE	revPBE	BLYP	OLYP	BP86	mPW	KT2	PBE0	B3LYP	mPW1PW
	MIN (signed)	-7464.23	-7600.22	-7203.52	-7812.56	-7293.83	-7409.76	-7430.58	-7569.9	-7296.12	-7532.61
	MAX (signed)	280.671	285.132	303.33	315.077	305.076	288.382	289.738	304.883	321.361	309.717
	SD	2129.05	2160.98	2073.75	2222.94	2090.08	2115.96	2114.67	2202.85	2137.84	2194.82
	MD	-1996.83	-2022.98	-1950.47	-2084.21	-1958.78	-1985.91	-1992.85	-2018.22	-1970.68	-2011.9
	MAD	2037.8	2061.83	1999.14	2123.38	2005.01	2028.82	2033.51	2065.94	2025.28	2061.14
	RMSD	2903.36	2944.3	2831.74	3030.93	2849.19	2886.44	2890.3	2971.31	2891.81	2961.19
	R2	0.721501	0.709481	0.736054	0.67787	0.732717	0.724314	0.731158	0.680805	0.702381	0.682226
	alpha	0.439594	0.43028	0.45835	0.415499	0.452365	0.444371	0.441727	0.42401	0.445095	0.427303
	beta	-1011.25	-1021.03	-997.876	-1056.25	-995.66	-1008.73	-1011.03	-1005.23	-994.776	-1004.71
	scaled MAD	1811.08	1862.78	1750.03	2004.7	1762.09	1799.64	1760.48	2020.79	1919.06	2014.82
	MAD decrease [%]	11.1261	9.65441	12.4611	5.58926	12.1157	11.2965	13.4267	2.18526	5.24473	2.24724
	# dev<0	43	43	43	45	43	43	43	43	43	43
	% dev<0	86	86	86	90	86	86	86	86	86	86

## Sheet: SO-ZORA, lowest
SO-ZORA, lowest conf.			All calculations were carried out with the ZORA/TZP basis set
		Calc NMR Shift / ppm										Scaled Shift / ppm											Error Shift / ppm										Error Scaled Shift / ppm
#	Exp.	PBE	revPBE	BLYP	OLYP	BP86	mPW	KT2	PBE0	B3LYP	mPW1PW	PBE	revPBE	BLYP	OLYP	BP86	mPW	KT2	PBE0	B3LYP	mPW1PW		PBE	revPBE	BLYP	OLYP	BP86	mPW	KT2	PBE0	B3LYP	mPW1PW	PBE	revPBE	BLYP	OLYP	BP86	mPW	KT2	PBE0	B3LYP	mPW1PW
1	10745	7294.21	7160.39	7572.63	7030.56	7476.31	7369.14	7260.31	8725.92	8793.24	8808.07	9521.41	9478.67	9591.8	9431.98	9549.1	9519.2	9550.8	9889.62	9890.45	9891.65		-3450.79	-3584.61	-3172.37	-3714.44	-3268.69	-3375.86	-3484.69	-2019.08	-1951.77	-1936.93	-1223.59	-1266.33	-1153.2	-1313.02	-1195.9	-1225.8	-1194.2	-855.381	-854.546	-853.346
2	10050	7471.43	7274.62	7864.8	6993.73	7735.29	7581.17	7768.09	8863.47	9063	8977.27	9740.89	9621.84	9944.74	9385.35	9864.39	9779.58	10181.2	10041.9	10187	10077.6		-2578.57	-2775.38	-2185.2	-3056.28	-2314.71	-2468.83	-2281.91	-1186.53	-987	-1072.72	-309.112	-428.163	-105.261	-664.648	-185.614	-270.422	131.157	-8.05288	137.023	27.5903
3	9430	7088.69	6945.16	7350.53	6720.05	7248.72	7133.51	6963.08	8535.12	8581.63	8588.8	9266.9	9208.93	9323.5	9038.89	9272.02	9229.85	9181.82	9678.31	9657.82	9650.69		-2341.31	-2484.84	-2079.47	-2709.95	-2181.28	-2296.49	-2466.92	-894.881	-848.371	-841.201	-163.097	-221.07	-106.497	-391.108	-157.978	-200.155	-248.178	248.314	227.824	220.691
4	7853	5940.23	5827.34	6120.62	5678.36	6075.57	5993.66	5953.55	6834.89	6898.88	6896.39	7844.64	7808	7837.77	7720.18	7843.8	7830.08	7928.6	7795.4	7807.88	7790.89		-1912.77	-2025.66	-1732.38	-2174.64	-1777.43	-1859.34	-1899.45	-1018.11	-954.123	-956.612	-8.36336	-45.0011	-15.2334	-132.824	-9.19789	-22.9235	75.6008	-57.5996	-45.1236	-62.1099
5	7545	5203.25	5093.23	5335.27	4985.82	5350.68	5288.43	5355.18	6028.54	6034.02	6104.7	6931.96	6887.95	6889.05	6843.46	6961.3	6964.03	7185.78	6902.41	6857.09	6920.9		-2341.75	-2451.78	-2209.73	-2559.18	-2194.32	-2256.57	-2189.82	-1516.46	-1510.98	-1440.3	-613.035	-657.048	-655.949	-701.539	-583.698	-580.966	-359.219	-642.592	-687.907	-624.101
6	6543	4842.9	4757.99	4930.4	4654.89	4922.98	4869.6	4693.24	5506.92	5516.23	5538.77	6485.7	6467.82	6399.97	6424.52	6440.6	6449.7	6364.06	6324.74	6287.86	6299		-1700.1	-1785.01	-1612.6	-1888.11	-1620.02	-1673.4	-1849.76	-1036.08	-1026.77	-1004.23	-57.3002	-75.1827	-143.032	-118.478	-102.396	-93.298	-178.943	-218.258	-255.144	-244.001
7	5067	3423.25	3404.75	3501.45	3431.72	3509.42	3494.63	3357.53	4039.91	4024.26	4104.47	4727.59	4771.84	4673.79	4876.07	4719.7	4761.2	4705.91	4700.11	4647.64	4722.84		-1643.75	-1662.25	-1565.55	-1635.28	-1557.58	-1572.37	-1709.47	-1027.09	-1042.74	-962.527	-339.406	-295.164	-393.21	-190.933	-347.299	-305.796	-361.091	-366.893	-419.359	-344.163
8	4764	2395.95	2366.32	2415.72	2347.41	2442.13	2414.82	2344.9	3038.9	2956.93	3060.57	3455.38	3470.4	3362.22	3503.39	3420.35	3435.18	3448.83	3591.54	3474.26	3575.69		-2368.05	-2397.68	-2348.28	-2416.59	-2321.87	-2349.18	-2419.1	-1725.1	-1807.07	-1703.42	-1308.62	-1293.6	-1401.78	-1260.61	-1343.65	-1328.82	-1315.17	-1172.46	-1289.74	-1188.31
9	4686	3680.87	3674.41	3839.67	3698.28	3747.41	3723.09	3547.99	4383.24	4443.01	4433.76	5046.63	5109.79	5082.36	5213.52	5009.43	5041.76	4942.34	5080.33	5108	5084.69		-1005.13	-1011.59	-846.334	-987.719	-938.593	-962.915	-1138.02	-302.761	-242.993	-252.242	360.631	423.793	396.357	527.516	323.428	355.756	256.341	394.33	421.996	398.69
10	4299.2	3605.54	3572.3	3836.81	3571.45	3724.07	3679	3419.14	4442.24	4551.76	4511.67	4953.35	4981.82	5078.9	5052.96	4981.02	4987.62	4782.39	5145.67	5227.55	5170.3		-693.656	-726.9	-462.393	-727.749	-575.127	-620.197	-880.061	143.043	252.556	212.467	654.15	682.619	779.703	753.757	681.821	688.422	483.192	846.474	928.35	871.105
11	3504	2378.81	2368.09	2407.71	2340.73	2443.24	2426.18	2213.38	3175.68	3090.16	3221.03	3434.16	3472.62	3352.55	3494.94	3421.7	3449.13	3285.56	3743.03	3620.73	3752.02		-1125.19	-1135.9	-1096.29	-1163.27	-1060.76	-1077.82	-1290.62	-328.316	-413.845	-282.968	-69.8401	-31.3778	-151.45	-9.05999	-82.2967	-54.8704	-218.436	239.027	116.727	248.018
12	3244	1849.4	1824.51	1963.53	1765.83	1925.12	1886	1775.47	2516.61	2528.36	2551.72	2778.53	2791.36	2815.97	2767.15	2790.93	2785.78	2741.94	3013.14	3003.11	3016.5		-1394.6	-1419.49	-1280.47	-1478.17	-1318.88	-1358	-1468.53	-727.393	-715.641	-692.285	-465.472	-452.64	-428.03	-476.852	-453.074	-458.225	-502.056	-230.865	-240.888	-227.499
13	3214	2353.86	2324.99	2501.41	2361.63	2436.75	2411.42	2219.21	2910.62	2974.22	2962.8	3403.26	3418.6	3465.74	3521.39	3413.79	3431	3292.81	3449.49	3493.28	3468.25		-860.139	-889.006	-712.589	-852.373	-777.254	-802.576	-994.786	-303.378	-239.776	-251.199	189.258	204.605	251.738	307.392	199.792	217.004	78.8111	235.486	279.277	254.246
14	3145	1928.08	1935.91	1957.16	1989	1975.49	1971.72	1920.8	2559.17	2484.19	2601.64	2875.97	2930.98	2808.28	3049.67	2852.25	2891.04	2922.36	3060.27	2954.55	3071.36		-1216.92	-1209.09	-1187.84	-1156	-1169.51	-1173.28	-1224.2	-585.831	-660.812	-543.36	-269.032	-214.02	-336.717	-95.3292	-292.75	-253.96	-222.636	-84.7298	-190.448	-73.6363
15	3095	1938.93	1913.21	1944.79	1897.85	1978.47	1955.02	1864.12	2450.98	2380.49	2468.4	2889.41	2902.52	2793.34	2934.28	2855.88	2870.53	2852	2940.45	2840.55	2924.94		-1156.07	-1181.79	-1150.21	-1197.15	-1116.53	-1139.98	-1230.88	-644.024	-714.506	-626.602	-205.593	-192.475	-301.663	-160.723	-239.122	-224.474	-243.002	-154.548	-254.445	-170.057
16	2871	2163.03	2114.75	2234.96	2016.52	2237.21	2192.72	2077.22	2710.84	2692.74	2735.76	3166.93	3155.11	3143.87	3084.5	3170.87	3162.43	3116.54	3228.23	3183.83	3218.75		-707.971	-756.254	-636.036	-854.482	-633.789	-678.276	-793.78	-160.163	-178.259	-135.243	295.93	284.107	272.869	213.504	299.873	291.435	245.54	357.234	312.826	347.746
17	2572.5	1676.83	1706.15	1740	1827.26	1724.26	1732.82	1386.5	2190.53	2173.86	2240.07	2564.82	2643.02	2545.95	2844.91	2546.4	2597.66	2259.08	2652.02	2613.39	2674.03		-895.666	-866.351	-832.501	-745.245	-848.236	-839.685	-1186	-381.973	-398.639	-332.43	-7.67662	70.5236	-26.5518	272.409	-26.1033	25.1554	-313.419	79.519	40.8912	101.532
18	2531	1745.28	1701.08	1758.37	1585.38	1807.66	1761.14	1783.33	2211.68	2154.28	2226.04	2649.59	2636.67	2568.14	2538.7	2647.93	2632.44	2751.71	2675.45	2591.87	2658.62		-785.718	-829.92	-772.629	-945.625	-723.335	-769.856	-747.667	-319.315	-376.716	-304.957	118.589	105.671	37.1416	7.70305	116.931	101.444	220.711	144.45	60.8697	127.617
19	2027	555.392	524.981	754.187	440.462	644.616	606.384	358.105	853.051	998.205	889.725	1176.02	1162.7	1355.08	1089.31	1232	1214.37	982.439	1170.84	1320.92	1190.13		-1471.61	-1502.02	-1272.81	-1586.54	-1382.38	-1420.62	-1668.89	-1173.95	-1028.8	-1137.28	-850.978	-864.301	-671.918	-937.689	-794.997	-812.629	-1044.56	-856.164	-706.076	-836.871
20	1805	965.227	956.674	960.847	899.928	1009.18	983.342	893.355	1533.56	1439.11	1548.6	1683.56	1703.73	1604.73	1670.97	1675.83	1677.28	1646.9	1924.46	1805.64	1914.17		-839.773	-848.326	-844.153	-905.072	-795.824	-821.658	-911.645	-271.444	-365.889	-256.401	-121.435	-101.273	-200.272	-134.032	-129.172	-127.716	-158.104	119.459	0.637792	109.17
21	1684	1608.61	1629.95	1683.59	1768.24	1650.47	1646.71	1469.02	2021.67	2034.4	2058.97	2480.33	2547.53	2477.8	2770.2	2456.56	2491.91	2361.53	2465.02	2460.07	2475.02		-75.393	-54.048	-0.413	84.241	-33.5285	-37.2945	-214.977	337.669	350.399	374.971	796.331	863.528	793.802	1086.2	772.56	807.911	677.527	781.018	776.072	791.022
22	1552.5	684.991	712.686	751.438	879.621	697.509	712.349	429.108	985.442	1016.21	1014.43	1336.52	1397.94	1351.76	1645.26	1296.4	1344.5	1070.58	1317.45	1340.72	1327.17		-867.509	-839.814	-801.062	-672.879	-854.991	-840.151	-1123.39	-567.058	-536.291	-538.071	-215.981	-154.556	-200.739	92.7605	-256.104	-208.002	-481.918	-235.048	-211.783	-225.333
23	1534	548.247	511.251	548.77	427.274	609.987	573.358	515.999	874.306	827.755	892.788	1167.17	1145.49	1106.94	1072.62	1189.84	1173.81	1178.45	1194.37	1133.54	1193.5		-985.753	-1022.75	-985.23	-1106.73	-924.013	-960.642	-1018	-659.694	-706.245	-641.212	-366.826	-388.509	-427.063	-461.384	-344.156	-360.186	-355.552	-339.625	-400.461	-340.505
24	1152	684.029	743.426	955.406	1030.85	766.552	761.213	489.946	960.834	1232.47	1043.79	1335.33	1436.47	1598.16	1836.7	1380.45	1404.5	1146.11	1290.2	1578.46	1359.43		-467.971	-408.574	-196.594	-121.154	-385.448	-390.787	-662.054	-191.166	80.469	-108.214	183.327	284.47	446.156	684.703	228.451	252.504	-5.89412	138.2	426.464	207.428
25	870	768.593	725.488	736.113	600.774	819.588	776.955	716.378	1151.58	1063.59	1157.33	1440.05	1413.99	1333.25	1292.26	1445.02	1423.84	1427.2	1501.44	1392.8	1484.2		-101.407	-144.512	-133.887	-269.226	-50.412	-93.045	-153.622	281.58	193.587	287.327	570.052	543.988	463.249	422.257	575.019	553.836	557.197	631.441	522.802	614.199
26	806.7	763.727	749.715	795.683	726.927	792.394	773.817	679.168	612.004	685.377	618.452	1434.03	1444.35	1405.21	1451.96	1411.91	1419.98	1381.01	903.89	977.014	892.026		-42.973	-56.985	-11.017	-79.773	-14.306	-32.883	-127.532	-194.696	-121.323	-188.248	627.326	637.652	598.509	645.259	605.212	613.282	574.305	97.1896	170.314	85.3256
27	665	428.213	416.802	427.129	362.643	466.306	439	382.098	678.9	633.445	685.04	1018.52	1027.12	959.994	990.797	1014.92	1008.82	1012.22	977.973	919.922	965.2		-236.787	-248.198	-237.871	-302.357	-198.694	-226	-282.902	13.9	-31.555	20.04	353.523	362.121	294.994	325.797	349.923	343.819	347.224	312.973	254.922	300.2
28	598	690.143	672.015	702.648	638.834	720.519	698.109	689.259	550.649	604.85	555.713	1342.9	1346.97	1292.82	1340.44	1324.41	1327.01	1393.53	835.942	888.486	823.081		92.143	74.015	104.648	40.834	122.519	100.109	91.259	-47.351	6.85	-42.287	744.899	748.972	694.823	742.439	726.409	729.011	795.532	237.942	290.486	225.081
29	432	714.251	689.468	716.436	646.343	740.073	716.24	739.78	572.473	610.516	573.641	1372.75	1368.85	1309.48	1349.94	1348.21	1349.28	1456.25	860.111	894.715	842.782		282.251	257.468	284.436	214.343	308.073	284.24	307.78	140.473	178.516	141.641	940.754	936.846	877.479	917.944	916.215	917.276	1024.25	428.111	462.715	410.782
30	367	621.899	602.978	630.95	569.485	650.622	626.351	638.548	503.702	543.06	506.773	1258.39	1260.45	1206.21	1252.65	1239.31	1238.89	1330.58	783.951	820.557	769.301		254.899	235.978	263.95	202.485	283.622	259.351	271.548	136.702	176.06	139.773	891.385	893.45	839.211	885.647	872.315	871.89	963.58	416.951	453.557	402.301
31	203.6	392.948	388.843	393.707	369.843	419.678	400.496	406.152	321.652	344.469	327.191	974.851	992.081	919.62	999.912	958.157	961.535	1042.08	582.34	602.234	571.957		189.348	185.243	190.107	166.243	216.078	196.896	202.552	118.052	140.869	123.591	771.251	788.481	716.02	796.312	754.557	757.935	838.484	378.74	398.634	368.357
32	80.2	165.782	172.138	216.335	220.206	180.19	172.611	104.421	111.089	171.855	116.023	693.527	720.491	705.353	810.48	666.597	681.686	667.518	349.153	412.469	339.903		85.582	91.9385	136.135	140.006	99.99	92.4105	24.2215	30.889	91.655	35.823	613.327	640.291	625.153	730.28	586.397	601.486	587.318	268.953	332.269	259.703
33	-48.2	89.2315	106.918	168.653	192.24	105.398	100.481	38.5805	28.087	115.088	36.4515	598.726	638.752	647.754	775.078	575.544	593.109	585.783	257.233	350.062	252.461		137.431	155.118	216.853	240.44	153.598	148.681	86.7805	76.287	163.288	84.6515	646.926	686.952	695.954	823.278	623.744	641.309	633.983	305.433	398.262	300.661
34	-83	63.182	45.019	107.11	13.315	101.795	68.176	45.983	-7.988	72.392	-0.209	566.466	561.176	573.41	548.569	571.157	553.438	594.972	217.282	303.124	212.175		146.182	128.019	190.11	96.315	184.795	151.176	128.983	75.012	155.392	82.791	649.466	644.176	656.41	631.569	654.157	636.438	677.972	300.282	386.124	295.175
35	-88.7	-227.107	-217.223	-171.751	-160.439	-214.162	-220.738	-282.822	-190.703	-142.946	-185.747	206.97	232.515	236.543	328.606	186.502	198.644	186.795	14.9342	66.3904	8.28555		-138.407	-128.523	-83.0515	-71.7395	-125.463	-132.038	-194.123	-102.004	-54.246	-97.0475	295.67	321.215	325.243	417.306	275.202	287.344	275.495	103.634	155.09	96.9856
36	-146.2	-298.444	-305.67	-299.65	-325.278	-292.204	-301.734	-313.175	-255.371	-258.808	-257.987	118.626	121.667	82.0413	119.93	91.4916	99.1793	149.115	-56.6816	-60.9834	-71.0989		-152.244	-159.47	-153.45	-179.078	-146.004	-155.534	-166.975	-109.171	-112.608	-111.787	264.826	267.867	228.241	266.13	237.692	245.379	295.315	89.5184	85.2166	75.1011
37	-166.7	-413.531	-418.863	-407.486	-427.879	-409.111	-419.593	-436.989	-340.356	-344.159	-344.692	-23.8981	-20.1948	-48.2252	-9.95659	-50.8343	-45.5544	-4.58689	-150.798	-154.815	-166.38		-246.831	-252.163	-240.786	-261.179	-242.411	-252.893	-270.289	-173.656	-177.459	-177.992	142.802	146.505	118.475	156.743	115.866	121.146	162.113	15.9021	11.8853	0.320413
38	-206.7	-488.923	-501.217	-481.974	-532.391	-471.182	-489.097	-476.585	-445.843	-436.346	-446.036	-117.264	-123.407	-138.207	-142.263	-126.401	-130.907	-53.7412	-267.619	-256.161	-277.747		-282.223	-294.517	-275.274	-325.691	-264.482	-282.397	-269.885	-239.143	-229.646	-239.336	89.436	83.2932	68.4929	64.4374	80.2987	75.7929	152.959	-60.9191	-49.4613	-71.0472
39	-214.5	-383.049	-397.95	-385.392	-433.189	-368.28	-386.815	-383.923	-383.497	-376.015	-386.887	13.851	6.01489	-21.5355	-16.6787	-1.12548	-5.30226	61.289	-198.574	-189.836	-212.748		-168.549	-183.45	-170.892	-218.689	-153.78	-172.315	-169.423	-168.997	-161.515	-172.387	228.351	220.515	192.964	197.821	213.375	209.198	275.789	15.9257	24.6641	1.75205
40	-231	-448.052	-460.546	-449.437	-489.797	-440.804	-455.356	-459.623	-411.34	-413.42	-416.88	-66.6491	-72.4349	-98.9022	-88.3411	-89.4183	-89.4723	-32.6846	-229.409	-230.957	-245.707		-217.052	-229.546	-218.437	-258.797	-209.804	-224.356	-228.623	-180.34	-182.42	-185.88	164.351	158.565	132.098	142.659	141.582	141.528	198.315	1.59112	0.0426127	-14.7074
41	-281	-199.035	-177.646	-168.062	-118.127	-198.906	-185.53	-228.281	-199.316	-174.34	-189.428	241.735	282.116	241	382.171	205.076	241.881	254.503	5.39631	31.8766	4.24103		81.965	103.354	112.938	162.873	82.0945	95.47	52.7195	81.684	106.66	91.572	522.735	563.116	522	663.171	486.076	522.881	535.503	286.396	312.877	285.241
42	-324	-276.356	-263.024	-252.661	-222.436	-275.275	-267.676	-288.488	-219.934	-210.806	-213.229	145.98	175.114	138.804	250.122	112.101	141.003	179.762	-17.437	-8.21202	-21.914		47.644	60.976	71.339	101.564	48.725	56.324	35.512	104.066	113.194	110.771	469.98	499.114	462.804	574.122	436.101	465.003	503.762	306.563	315.788	302.086
43	-391	-713.838	-708.151	-731.096	-724.916	-704.692	-711.018	-725.233	-602.074	-635.893	-601.588	-395.8	-382.751	-439.148	-385.988	-410.683	-403.432	-362.412	-440.637	-475.535	-448.684		-322.838	-317.151	-340.096	-333.916	-313.692	-320.018	-334.233	-211.074	-244.893	-210.588	-4.80018	8.24861	-48.1478	5.01226	-19.683	-12.4315	28.5884	-49.6365	-84.5349	-57.6843
44	-441	-1.263	-34.989	-20.864	-120.042	30.855	-2.8	66.927	-119.602	-94.934	-120.912	486.657	460.904	418.816	379.747	484.793	466.278	620.972	93.6753	119.173	79.5337		439.737	406.011	420.136	320.958	471.855	438.2	507.927	321.398	346.066	320.088	927.657	901.904	859.816	820.747	925.793	907.278	1061.97	534.675	560.173	520.534
45	-558.9	-505.849	-532.727	-530.987	-614.108	-486.246	-512.789	-456.247	-556.102	-556.851	-562.267	-138.225	-162.897	-197.415	-245.711	-144.741	-160.001	-28.4937	-389.725	-388.639	-405.474		53.051	26.173	27.913	-55.208	72.654	46.111	102.653	2.798	2.049	-3.367	420.675	396.003	361.485	313.189	414.159	398.899	530.406	169.175	170.261	153.426
46	-816.68	-1175.77	-1225.09	-1235.02	-1387.68	-1157.02	-1197.73	-1155.5	-1058.43	-1129.84	-1077.31	-967.857	-1030.61	-1047.89	-1225.01	-961.365	-1001.13	-896.543	-946.029	-1018.56	-971.455		-359.088	-408.408	-418.342	-571.005	-340.344	-381.055	-338.82	-241.752	-313.163	-260.627	-151.177	-213.934	-231.213	-408.334	-144.685	-184.452	-79.8631	-129.349	-201.883	-154.775
47	-2584	-3324.78	-3334.75	-3268.45	-3393.35	-3276.01	-3292.43	-3328.52	-2860.53	-2884.66	-2830.87	-3629.21	-3674.6	-3504.28	-3764.07	-3541.08	-3573.46	-3594.12	-2941.76	-2947.74	-2898.46		-740.778	-750.751	-684.446	-809.354	-692.014	-708.426	-744.52	-276.533	-300.665	-246.871	-1045.21	-1090.6	-920.28	-1180.07	-957.083	-989.464	-1010.12	-357.759	-363.741	-314.458
48	-4595	-5119.08	-5143.54	-5105.94	-5240.97	-5119.14	-5130.55	-5054.68	-4875.2	-4911.21	-4881.62	-5851.28	-5941.51	-5723.99	-6103.05	-5784.95	-5830.72	-5736.97	-5172.9	-5175.64	-5152.03		-524.079	-548.544	-510.944	-645.974	-524.135	-535.549	-459.682	-280.201	-316.21	-286.616	-1256.28	-1346.51	-1128.99	-1508.05	-1189.95	-1235.72	-1141.97	-577.895	-580.64	-557.035
49	-4795	-5710.26	-5707.91	-5738.05	-5770.3	-5731.94	-5723.6	-5713.73	-5304.5	-5411.52	-5314.07	-6583.4	-6648.82	-6487.57	-6773.14	-6531	-6559	-6555.11	-5648.32	-5725.66	-5627.26		-915.256	-912.914	-943.049	-975.299	-936.941	-928.599	-918.728	-509.501	-616.524	-519.067	-1788.4	-1853.82	-1692.57	-1978.14	-1736	-1764	-1760.11	-853.322	-930.664	-832.258
50	-5030	-6145.49	-6158.11	-6163.42	-6261.71	-6159.93	-6160.92	-6091.85	-5860.28	-5932.31	-5871.83	-7122.4	-7213.04	-7001.42	-7395.24	-7052.04	-7096.05	-7024.51	-6263.82	-6298.2	-6240.19		-1115.49	-1128.11	-1133.42	-1231.71	-1129.92	-1130.92	-1061.85	-830.28	-902.313	-841.833	-2092.4	-2183.04	-1971.42	-2365.24	-2022.04	-2066.05	-1994.51	-1233.82	-1268.2	-1210.19
		PBE	revPBE	BLYP	OLYP	BP86	mPW	KT2	PBE0	B3LYP	mPW1PW
	MIN (signed)	-3450.79	-3584.61	-3172.37	-3714.44	-3268.69	-3375.86	-3484.69	-2019.08	-1951.77	-1936.93
	MAX (signed)	439.737	406.011	420.136	320.958	471.855	438.2	507.927	337.669	350.399	374.971
	SD	862.349	894.493	806.072	939.516	822.582	842.739	866.185	527.141	531.34	511.72
	MD	-732.799	-758.159	-670.391	-789.466	-681.45	-709.057	-775.278	-374.819	-362.283	-351.577
	MAD	805.208	827.131	751.133	860.279	763.21	783.815	847.756	449.361	456.587	432.597
	RMSD	1125.06	1165.73	1042.2	1219.96	1061.83	1094.88	1156	642.503	638.69	616.625
	R2	0.960662	0.958216	0.963363	0.95187	0.962731	0.961691	0.960741	0.982631	0.980985	0.982965
	alpha	0.807489	0.797911	0.827811	0.789927	0.821404	0.814316	0.805545	0.902978	0.909622	0.909996
	beta	-394.234	-402.749	-367.565	-420.014	-367.356	-382.497	-433.294	-204.189	-203.336	-193.287
	scaled MAD	517.344	534.744	508.448	579.523	504.518	511.215	527.558	339.396	361.402	336.083
	MAD decrease [%]	35.7502	35.3496	32.3093	32.6355	33.8953	34.7787	37.7701	24.4714	20.8472	22.3102
	# dev<0	39	39	39	39	39	39	39	36	35	37
	% dev<0	78	78	78	78	78	78	78	72	70	74

## Sheet: Geometry Study
Geometry study
all calculations with SO-ZORA-PBE0/TZP
		destroyed during optimization? (checked manually)				Calc NMR Shift / ppm						Scaled Shift / ppm							Error Shift / ppm						Error Scaled Shift / ppm
#	Exp.	GFN1-xTB	GFN2-xTB	GFN-FF		ECP-r2SCAN-3c	GFN1-xTB	GFN2-xTB	GFN-FF	SR-r2SCAN-3c(STO)	SO-r2SCAN-3c(STO)	ECP-r2SCAN-3c	GFN1-xTB	GFN2-xTB	GFN-FF	SR-r2SCAN-3c(STO)	SO-r2SCAN-3c(STO)		ECP-r2SCAN-3c	GFN1-xTB	GFN2-xTB	GFN-FF	SR-r2SCAN-3c(STO)	SO-r2SCAN-3c(STO)	ECP-r2SCAN-3c	GFN1-xTB	GFN2-xTB	GFN-FF	SR-r2SCAN-3c(STO)	SO-r2SCAN-3c(STO)
1	10745	not conv.	ok	ok		8725.92	x	7223.26	49534.9	8680.11	9158.63	9889.62	x	8680.62	20484.5	10036.1	10350.3		-2019.08		-3521.74	38789.9	-2064.89	-1586.37	-855.381	x	-2064.38	9739.47	-708.856	-394.666
2	10050	ok	ok	very different		8863.47	8802.95	9108.27	9235.88	8748.92	8961.22	10041.9	10041	10862	5068.59	10113.9	10131.5		-1186.53	-1247.05	-941.727	-814.122	-1301.08	-1088.78	-8.05288	-9.04053	812.029	-4981.41	63.8919	81.5456
3	9430	ok	ok	ok		8535.12	7607.9	7952.36	51027.1	8381.54	8649.93	9678.31	8719.56	9524.36	21055.3	9698.79	9786.55		-894.881	-1822.1	-1477.64	41597.1	-1048.46	-780.068	248.314	-710.441	94.3628	11625.3	268.785	356.55
4	7853	ok	ok	ok		6834.89	7093.76	7484.82	9240.74	5849.31	5999.17	7795.4	8151.05	8983.31	5070.45	6837.65	6848.76		-1018.11	-759.237	-368.181	1387.74	-2003.69	-1853.83	-57.5996	298.055	1130.31	-2782.55	-1015.35	-1004.24
5	7545	not conv.	ok	ok		6028.54	x	5883.28	2072.26	5974.99	6117.25	6902.41	x	7129.95	2328.23	6979.66	6979.62		-1516.46		-1661.72	-5472.73	-1570.01	-1427.75	-642.592	x	-415.055	-5216.77	-565.335	-565.38
6	6543	ok	ok	ok		5506.92	5868.74	4861.93	6541.61	5392.71	5450.09	6324.74	6796.5	5947.99	4037.93	6321.75	6240.22		-1036.08	-674.262	-1681.08	-1.389	-1150.29	-1092.91	-218.258	253.501	-595.01	-2505.07	-221.251	-302.781
7	5067	ok	ok	ok		4039.91	3412.96	3557.78	1468.41	3993.45	4080.25	4700.11	4081.06	4438.79	2097.24	4740.75	4722.05		-1027.09	-1654.04	-1509.22	-3598.59	-1073.55	-986.75	-366.893	-985.944	-628.214	-2969.76	-326.249	-344.952
8	4764	ok	ok	ok		3038.9	2741.5	2901.54	1999.81	3051.39	3122.31	3591.54	3338.6	3679.36	2300.52	3676.32	3660.38		-1725.1	-2022.5	-1862.46	-2764.19	-1712.62	-1641.69	-1172.46	-1425.4	-1084.64	-2463.48	-1087.68	-1103.62
9	4686	ok	ok	destroyed		4383.24	4581.81	4615.24	1961.38	4345.78	4367.95	5080.33	5373.5	5662.52	2285.82	5138.84	5040.9		-302.761	-104.193	-70.76	-2724.62	-340.222	-318.051	394.33	687.496	976.517	-2400.18	452.839	354.9
10	4299.2	ok	ok	ok		4442.24	4261.17	3877.26	6314.12	4393.42	4432.65	5145.67	5018.96	4808.5	3950.91	5192.67	5112.61		143.043	-38.026	-421.94	2014.92	94.222	133.45	846.474	719.76	509.298	-348.295	893.471	813.407
11	3504	ok	ok	ok		3175.68	2880.2	2884.46	3301.65	3222.46	3263.78	3743.03	3491.97	3659.59	2798.52	3869.61	3817.16		-328.316	-623.797	-619.544	-202.347	-281.544	-240.225	239.027	-12.0287	155.586	-705.478	365.613	313.162
12	3244	ok	ok	very different		2516.61	2533.32	2107.41	1232.93	2509.67	2567.83	3013.14	3108.41	2760.36	2007.16	3064.24	3045.86		-727.393	-710.677	-1136.59	-2011.07	-734.334	-676.166	-230.865	-135.586	-483.637	-1236.84	-179.758	-198.137
13	3214	other conformer	ok	other conformer		2910.62	2119.59	3124.35	2381.27	2867.17	2851.62	3449.49	2650.93	3937.2	2446.44	3468.18	3360.38		-303.378	-1094.41	-89.652	-832.729	-346.833	-362.378	235.486	-563.068	723.199	-767.559	254.177	146.38
14	3145	ok	ok	ok		2559.17	2506.07	2515.43	1824.4	2587.95	2629.56	3060.27	3078.27	3232.54	2233.42	3152.69	3114.27		-585.831	-638.935	-629.565	-1320.6	-557.053	-515.441	-84.7298	-66.7264	87.5407	-911.583	7.69059	-30.7285
15	3095	ok	ok	ok		2450.98	2386.81	2629.05	2094.42	2471.16	2496.59	2940.45	2946.41	3364.02	2336.71	3020.73	2966.9		-644.024	-708.19	-465.953	-1000.58	-623.841	-598.412	-154.548	-148.591	269.017	-758.289	-74.2665	-128.098
16	2871	ok	ok	ok		2710.84	2330.02	1562.3	3762.65	2646.88	2750.44	3228.23	2883.61	2129.54	2974.87	3219.28	3248.24		-160.163	-540.982	-1308.7	891.653	-224.119	-120.561	357.234	12.6121	-741.461	103.872	348.279	377.241
17	2572.5	ok	ok	very different		2190.53	2407.69	1941.29	2801.92	2230.87	2224.54	2652.02	2969.5	2568.11	2607.36	2749.24	2665.4		-381.973	-164.81	-631.213	229.423	-341.627	-347.958	79.519	396.997	-4.38566	34.8565	176.738	92.8979
18	2531	ok	ok	very different		2211.68	2201.08	2194.65	3175.12	2180.17	2201.55	2675.45	2741.04	2861.32	2750.12	2691.94	2639.92		-319.315	-329.918	-336.349	644.117	-350.834	-329.446	144.45	210.042	330.317	219.117	160.944	108.921
19	2027	ok	ok	very different		853.051	890.35	641.571	3996.91	713.284	842.001	1170.84	1291.72	1064.03	3064.48	1034.54	1133.15		-1173.95	-1136.65	-1385.43	1969.91	-1313.72	-1185	-856.164	-735.28	-962.968	1037.48	-992.464	-893.849
20	1805	ok	ok	ok		1533.56	850.338	702.304	1632.95	1406.12	1644.33	1924.46	1247.48	1134.32	2160.18	1817.36	2022.36		-271.444	-954.662	-1102.7	-172.046	-398.882	-160.67	119.459	-557.523	-670.685	355.182	12.3588	217.359
21	1684	ok	ok	ok		2021.67	1224.55	1559.21	8495.63	2053.22	2089.85	2465.02	1661.25	2125.96	4785.41	2548.51	2516.12		337.669	-459.452	-124.79	6811.63	369.219	405.846	781.018	-22.7455	441.96	3101.41	864.51	832.116
22	1552.5	ok	ok	ok		985.442	1347.72	1050.24	940.687	996.9	1001.31	1317.45	1797.45	1536.96	1895.36	1354.99	1309.71		-567.058	-204.779	-502.264	-611.813	-555.6	-551.193	-235.048	244.951	-15.5445	342.864	-197.511	-242.793
23	1534	ok	ok	ok		874.306	912.435	1000.44	1211.15	969.541	996.766	1194.37	1316.14	1479.33	1998.82	1324.08	1304.67		-659.694	-621.565	-533.558	-322.853	-564.459	-537.234	-339.625	-217.86	-54.6681	464.825	-209.923	-229.326
24	1152	ok	ok	ok		960.834	1377.75	1643.98	-2387.19	955.678	895.859	1290.2	1830.66	2224.06	622.326	1308.41	1192.84		-191.166	225.75	491.984	-3539.19	-196.322	-256.141	138.2	678.655	1072.06	-529.674	156.413	40.8407
25	870	ok	ok	ok		1151.58	1273.85	970.19	1764.47	1219.04	1255.46	1501.44	1715.77	1444.32	2210.49	1605.98	1591.38		281.58	403.849	100.19	894.472	349.04	385.456	631.441	845.768	574.323	1340.49	735.982	721.376
26	806.7	ok	ok	very different		612.004	259.069	138.131	-558.667	624.66	641.636	903.89	593.69	481.432	1321.8	934.401	911.09		-194.696	-547.631	-668.569	-1365.37	-182.04	-165.064	97.1896	-213.01	-325.268	515.105	127.701	104.39
27	665	ok	ok	ok		678.9	453.979	612.946	730.682	650.318	670.543	977.973	809.209	1030.91	1815.03	963.391	943.127		13.9	-211.021	-52.054	65.682	-14.682	5.543	312.973	144.209	365.907	1150.03	298.391	278.127
28	598	ok	ok	very different		550.649	190.916	-61.518	-489.228	583.525	613.515	835.942	518.331	250.391	1348.37	887.923	879.924		-47.351	-407.084	-659.518	-1087.23	-14.475	15.515	237.942	-79.6693	-347.609	750.368	289.923	281.924
29	432	ok	ok	ok		572.473	457.639	440.606	397.245	595.279	604.296	860.111	813.256	831.468	1687.48	901.203	869.706		140.473	25.639	8.606	-34.755	163.279	172.296	428.111	381.256	399.468	1255.48	469.203	437.706
30	367	ok	ok	ok		503.702	243.556	288.368	282.145	515.836	525.432	783.951	576.537	655.292	1643.45	811.442	782.303		136.702	-123.444	-78.632	-84.855	148.836	158.432	416.951	209.537	288.292	1276.45	444.442	415.303
31	203.6	ok	ok	ok		321.652	-61.013	-26.487	79.161	332.864	340.24	582.34	239.764	290.93	1565.8	604.704	577.057		118.052	-264.613	-230.087	-124.439	129.264	136.64	378.74	36.1639	87.3298	1362.2	401.104	373.457
32	80.2	ok	ok	ok		111.089	118.223	209.055	156.45	106.959	93.887	349.153	437.951	563.508	1595.36	349.458	304.029		30.889	38.023	128.855	76.25	26.759	13.687	268.953	357.751	483.308	1515.16	269.258	223.829
33	-48.2	ok	ok	destroyed		28.087	64.796	97.1465	864.864	18.671	0.957	257.233	378.875	434.003	1866.36	249.702	201.036		76.287	112.996	145.347	913.064	66.871	49.157	305.433	427.075	482.203	1914.56	297.902	249.236
34	-83	ok	ok	ok		-7.988	-116.688	187.601	-122.428	-12.652	-9.865	217.282	178.202	538.681	1488.68	214.311	189.042		75.012	-33.688	270.601	-39.428	70.348	73.135	300.282	261.202	621.681	1571.68	297.311	272.042
35	-88.7	ok	ok	ok		-190.703	-146.293	-110.104	-132.677	-198.847	-210.892	14.9342	145.467	194.165	1484.76	3.93172	-33.7523		-102.004	-57.593	-21.404	-43.9765	-110.147	-122.192	103.634	234.167	282.865	1573.46	92.6317	54.9477
36	-146.2	ok	ok	other conformer		-255.371	-223.753	-218.003	-300.341	-237.291	-240.114	-56.6816	59.8164	69.3	1420.62	-39.5056	-66.1392		-109.171	-77.553	-71.803	-154.141	-91.091	-93.914	89.5184	206.016	215.5	1566.82	106.694	80.0608
37	-166.7	ok	ok	ok		-340.356	-339.581	-334.869	-208.946	-341.197	-343.481	-150.798	-68.2587	-65.9418	1455.59	-156.908	-180.699		-173.656	-172.881	-168.169	-42.246	-174.497	-176.781	15.9021	98.4413	100.758	1622.29	9.79248	-13.9991
38	-206.7	ok	ok	very different		-445.843	-464.065	-700.272	-883.57	-361.081	-344.545	-267.619	-205.905	-488.8	1197.52	-179.374	-181.878		-239.143	-257.365	-493.572	-676.87	-154.381	-137.845	-60.9191	0.794884	-282.1	1404.22	27.3258	24.8217
39	-214.5	ok	ok	ok		-383.497	-342.83	-502.591	-526.334	-353.856	-338.681	-198.574	-71.8513	-260.036	1334.17	-171.211	-175.379		-168.997	-128.33	-288.091	-311.834	-139.356	-124.181	15.9257	142.649	-45.5363	1548.67	43.2893	39.1207
40	-231	other conformer	ok	ok		-411.34	-388.601	-376.117	-298.768	-427.765	-426.756	-229.409	-122.462	-113.676	1421.23	-254.719	-272.991		-180.34	-157.601	-145.117	-67.768	-196.765	-195.756	1.59112	108.538	117.324	1652.23	-23.7195	-41.9914
41	-281	ok	ok	ok		-199.316	-185.688	-167.083	-175.076	-201.084	-210.271	5.39631	101.906	128.227	1468.54	1.40473	-33.0641		81.684	95.312	113.917	105.924	79.9165	70.7295	286.396	382.906	409.227	1749.54	282.405	247.936
42	-324	ok	ok	ok		-219.934	-222.857	-224.897	-209.492	-220.577	-225.137	-17.437	60.8072	61.322	1455.38	-20.6207	-49.5404		104.066	101.143	99.103	114.508	103.423	98.863	306.563	384.807	385.322	1779.38	303.379	274.46
43	-391	ok	ok	ok		-602.074	-585.617	-594.399	-536.719	-606.282	-606.906	-440.637	-340.309	-366.28	1330.2	-456.423	-472.649		-211.074	-194.617	-203.399	-145.719	-215.282	-215.906	-49.6365	50.6905	24.7199	1721.2	-65.4233	-81.6486
44	-441	ok	ok	ok		-119.602	-272.205	-225.425	-592.83	-79.369	-65.796	93.6753	6.24133	60.711	1308.74	138.928	127.055		321.398	168.795	215.575	-151.83	361.631	375.204	534.675	447.241	501.711	1749.74	579.928	568.055
45	-558.9	ok	ok	other conformer		-556.102	-619.293	-626.632	-793.802	-556.208	-537.212	-389.725	-377.546	-403.581	1231.86	-399.845	-395.408		2.798	-60.393	-67.732	-234.902	2.692	21.688	169.175	181.354	155.319	1790.76	159.055	163.492
46	-816.68	ok	ok	other conformer		-1058.43	-839.934	-1033.68	-131216	-1075.58	-962.796	-946.029	-621.517	-874.634	-48659.6	-986.671	-867.076		-241.752	-23.254	-217.001	-130399	-258.895	-146.116	-129.349	195.163	-57.9543	-47842.9	-169.991	-50.3955
47	-2584	ok	ok	very different		-2860.53	-3359.84	-3664.55	-150.738	-2867.98	-2711.63	-2941.76	-3407.86	-3919.18	1477.85	-3011.89	-2805.28		-276.533	-775.837	-1080.55	2433.26	-283.984	-127.627	-357.759	-823.863	-1335.18	4061.85	-427.888	-221.276
48	-4595	ok	ok	ok		-4875.2	-4684.05	-4634.97	-3616.11	-4854.68	-4851.44	-5172.9	-4872.09	-5042.19	152.22	-5256.63	-5176.79		-280.201	-89.049	-39.97	978.894	-259.683	-256.435	-577.895	-277.092	-447.186	4747.22	-661.631	-581.789
49	-4795	ok	ok	ok		-5304.5	-5359.83	-5046.59	-4029.7	-5312.03	-5279.49	-5648.32	-5619.32	-5518.53	-5.99475	-5773.39	-5651.2		-509.501	-564.828	-251.594	765.302	-517.034	-484.494	-853.322	-824.325	-723.533	4789.01	-978.385	-856.2
50	-5030	ok	ok	ok		-5860.28	-5540.96	-5326.49	-4124.92	-5854.01	-5855.64	-6263.82	-5819.61	-5842.44	-42.4211	-6385.75	-6289.73		-830.28	-510.959	-296.493	905.079	-824.005	-825.636	-1233.82	-789.608	-812.443	4987.58	-1355.75	-1259.73
	0	ok	ok	ok
						ECP-r2SCAN-3c	GFN1-xTB	GFN2-xTB	GFN-FF	SR-r2SCAN-3c(STO)	SO-r2SCAN-3c(STO)
					MIN (signed)	-2019.08	-2022.5	-3521.74	-130399	-2064.89	-1853.83
					MAX (signed)	337.669	403.849	491.984	41597.1	369.219	405.846
					SD	527.141	524.702	716.415	20364.2	589.414	533.337
					MD	-374.819	-416.593	-516.846	-1175.3	-404.496	-352.267
					MAD	449.361	465.406	579.814	5238.85	483.116	436.892
					RMSD	642.503	665.677	877.562	20193.8	709.984	634.705
					R2	0.982631	0.976785	0.966923	0.171765	0.979281	0.982095
					alpha	0.902978	0.904375	0.864126	2.61412	0.885045	0.902296
					beta	-204.189	-277.85	-277.887	-4014.03	-202.327	-180.437
					scaled MAD	339.396	#VALUE!	483.898	3056.79	370.457	341.824
					MAD decrease [%]	24.4714	#VALUE!	16.5425	41.6514	23.3192	21.7601
					# dev<0	36	40	41	31	37	35
					% dev<0	72	83.3333	82	62	74	70
Reduced set without outliers:
		Calc NMR Shift / ppm						Scaled Shift / ppm							Error Shift / ppm						Error Scaled Shift / ppm
#	Lit.	ECP-r2SCAN-3c	GFN1-xTB	GFN2-xTB	GFN-FF	SR-r2SCAN-3c(STO)	SO-r2SCAN-3c(STO)	ECP-r2SCAN-3c	GFN1-xTB	GFN2-xTB	GFN-FF	SR-r2SCAN-3c(STO)	SO-r2SCAN-3c(STO)		ECP-r2SCAN-3c	GFN1-xTB	GFN2-xTB	GFN-FF	SR-r2SCAN-3c(STO)	SO-r2SCAN-3c(STO)	ECP-r2SCAN-3c	GFN1-xTB	GFN2-xTB	GFN-FF	SR-r2SCAN-3c(STO)	SO-r2SCAN-3c(STO)
4	7853	6834.89	7093.76	7484.82	9240.74	5849.31	5999.17	7563.77	8024.04	8647.6	10812.7	6698.74	6788.31		-1018.11	-759.237	-368.181	1387.74	-2003.69	-1853.83	-289.23	171.037	794.597	2959.68	-1154.26	-1064.69
6	6543	5506.92	5868.74	4861.93	6541.61	5392.71	5450.09	6139.62	6692.91	5734.36	7683.98	6194.16	6186.03		-1036.08	-674.262	-1681.08	-1.389	-1150.29	-1092.91	-403.384	149.911	-808.641	1140.98	-348.844	-356.972
7	5067	4039.91	3412.96	3557.78	1468.41	3993.45	4080.25	4566.35	4024.43	4285.85	1803.38	4647.86	4683.47		-1027.09	-1654.04	-1509.22	-3598.59	-1073.55	-986.75	-500.645	-1042.57	-781.146	-3263.62	-419.141	-383.534
8	4764	3038.9	2741.5	2901.54	1999.81	3051.39	3122.31	3492.85	3294.82	3556.97	2419.36	3606.79	3632.71		-1725.1	-2022.5	-1862.46	-2764.19	-1712.62	-1641.69	-1271.15	-1469.18	-1207.03	-2344.64	-1157.21	-1131.29
10	4299.2	4442.24	4261.17	3877.26	6314.12	4393.42	4432.65	4997.83	4946.12	4640.7	7420.29	5089.86	5070.01		143.043	-38.026	-421.94	2014.92	94.222	133.45	698.632	646.915	341.496	3121.09	790.66	770.81
11	3504	3175.68	2880.2	2884.46	3301.65	3222.46	3263.78	3639.54	3445.54	3537.99	3928.39	3795.84	3787.88		-328.316	-623.797	-619.544	-202.347	-281.544	-240.225	135.539	-58.4629	33.9923	424.386	291.843	283.884
12	3244	2516.61	2533.32	2107.41	1232.93	2509.67	2567.83	2932.73	3068.61	2674.93	1530.43	3008.15	3024.51		-727.393	-710.677	-1136.59	-2011.07	-734.334	-676.166	-311.273	-175.386	-569.065	-1713.57	-235.851	-219.485
13	3214	2910.62	2119.59	3124.35	2381.27	2867.17	2851.62	3355.28	2619.04	3804.44	2861.53	3403.22	3335.8		-303.378	-1094.41	-89.652	-832.729	-346.833	-362.378	141.28	-594.955	590.439	-352.474	189.218	121.799
14	3145	2559.17	2506.07	2515.43	1824.4	2587.95	2629.56	2978.37	3038.99	3128.12	2216.03	3094.66	3092.22		-585.831	-638.935	-629.565	-1320.6	-557.053	-515.441	-166.628	-106.005	-16.8778	-928.971	-50.344	-52.7798
15	3095	2450.98	2386.81	2629.05	2094.42	2471.16	2496.59	2862.34	2909.41	3254.31	2529.03	2965.6	2946.37		-644.024	-708.19	-465.953	-1000.58	-623.841	-598.412	-232.657	-185.589	159.311	-565.974	-129.405	-148.634
16	2871	2710.84	2330.02	1562.3	3762.65	2646.88	2750.44	3141.02	2847.7	2069.48	4462.75	3159.78	3224.81		-160.163	-540.982	-1308.7	891.653	-224.119	-120.561	270.025	-23.2998	-801.518	1591.75	288.783	353.812
17	2572.5	2190.53	2407.69	1941.29	2801.92	2230.87	2224.54	2583.03	2932.1	2490.42	3349.12	2700.06	2647.96		-381.973	-164.81	-631.213	229.423	-341.627	-347.958	10.5303	359.599	-82.0818	776.624	127.559	75.4617
18	2531	2211.68	2201.08	2194.65	3175.12	2180.17	2201.55	2605.72	2707.6	2771.83	3781.71	2644.02	2622.75		-319.315	-329.918	-336.349	644.117	-350.834	-329.446	74.7207	176.596	240.829	1250.71	113.023	91.7464
20	1805	1533.56	850.338	702.304	1632.95	1406.12	1644.33	1878.48	1239.86	1114.28	1994.11	1788.63	2011.53		-271.444	-954.662	-1102.7	-172.046	-398.882	-160.67	73.4767	-565.136	-690.715	189.114	-16.3662	206.534
22	1552.5	985.442	1347.72	1050.24	940.687	996.9	1001.31	1290.66	1780.33	1500.73	1191.67	1336.41	1306.21		-567.058	-204.779	-502.264	-611.813	-555.6	-551.193	-261.836	227.826	-51.7686	-360.827	-216.087	-246.291
23	1534	874.306	912.435	1000.44	1211.15	969.541	996.766	1171.48	1307.34	1445.43	1505.18	1306.18	1301.23		-659.694	-621.565	-533.558	-322.853	-564.459	-537.234	-362.521	-226.661	-88.5746	-28.8234	-227.821	-232.772
24	1152	960.834	1377.75	1643.98	-2387.19	955.678	895.859	1264.27	1812.96	2160.2	-2665.84	1290.86	1190.54		-191.166	225.75	491.984	-3539.19	-196.322	-256.141	112.274	660.955	1008.2	-3817.84	138.859	38.5445
25	870	1151.58	1273.85	970.19	1764.47	1219.04	1255.46	1468.84	1700.06	1411.82	2146.56	1581.9	1584.98		281.58	403.849	100.19	894.472	349.04	385.456	598.835	830.056	541.825	1276.56	711.897	714.982
26	806.7	612.004	259.069	138.131	-558.667	624.66	641.636	890.179	597.385	487.66	-546.303	925.056	911.69		-194.696	-547.631	-668.569	-1365.37	-182.04	-165.064	83.4793	-209.315	-319.04	-1353	118.356	104.99
27	665	678.9	453.979	612.946	730.682	650.318	670.543	961.92	809.176	1015.04	948.246	953.41	943.398		13.9	-211.021	-52.054	65.682	-14.682	5.543	296.92	144.176	350.035	283.246	288.41	278.398
28	598	550.649	190.916	-61.518	-489.228	583.525	613.515	824.381	523.329	265.911	-465.813	879.598	880.845		-47.351	-407.084	-659.518	-1087.23	-14.475	15.515	226.381	-74.671	-332.089	-1063.81	281.598	282.845
29	432	572.473	457.639	440.606	397.245	595.279	604.296	847.785	813.153	823.618	561.742	892.587	870.732		140.473	25.639	8.606	-34.755	163.279	172.296	415.785	381.153	391.618	129.742	460.587	438.732
30	367	503.702	243.556	288.368	282.145	515.836	525.432	774.033	580.528	654.528	428.324	804.796	784.227		136.702	-123.444	-78.632	-84.855	148.836	158.432	407.033	213.528	287.528	61.324	437.796	417.227
31	203.6	321.652	-61.013	-26.487	79.161	332.864	340.24	578.798	249.58	304.819	193.035	602.596	581.092		118.052	-264.613	-230.087	-124.439	129.264	136.64	375.198	45.9802	101.219	-10.5648	398.996	377.492
32	80.2	111.089	118.223	209.055	156.45	106.959	93.887	352.984	444.34	566.435	282.625	352.952	310.871		30.889	38.023	128.855	76.25	26.759	13.687	272.784	364.14	486.235	202.425	272.752	230.671
34	-83	-7.988	-116.688	187.601	-122.428	-12.652	-9.865	225.283	189.083	542.606	-40.6367	220.771	197.066		75.012	-33.688	270.601	-39.428	70.348	73.135	308.283	272.083	625.606	42.3633	303.771	280.066
35	-88.7	-190.703	-146.293	-110.104	-132.677	-198.847	-210.892	29.334	156.914	211.946	-52.5162	15.01	-23.4374		-102.004	-57.593	-21.404	-43.9765	-110.147	-122.192	118.034	245.614	300.646	36.1838	103.71	65.2626
36	-146.2	-255.371	-223.753	-218.003	-300.341	-237.291	-240.114	-40.0172	72.7452	92.1034	-246.865	-27.4739	-55.4912		-109.171	-77.553	-71.803	-154.141	-91.091	-93.914	106.183	218.945	238.303	-100.665	118.726	90.7088
37	-166.7	-340.356	-339.581	-334.869	-208.946	-341.197	-343.481	-131.157	-53.1148	-37.6992	-140.924	-142.299	-168.873		-173.656	-172.881	-168.169	-42.246	-174.497	-176.781	35.5425	113.585	129.001	25.776	24.4011	-2.17332
38	-206.7	-445.843	-464.065	-700.272	-883.57	-361.081	-344.545	-244.285	-188.38	-443.551	-922.914	-164.272	-170.04		-239.143	-257.365	-493.572	-676.87	-154.381	-137.845	-37.5846	18.3196	-236.851	-716.214	42.4276	36.6596
39	-214.5	-383.497	-342.83	-502.591	-526.334	-353.856	-338.681	-177.423	-56.6452	-223.987	-508.824	-156.288	-163.608		-168.997	-128.33	-288.091	-311.834	-139.356	-124.181	37.077	157.855	-9.4874	-294.324	58.2118	50.8917
40	-231	-411.34	-388.601	-376.117	-298.768	-427.765	-426.756	-207.283	-106.38	-83.5132	-245.041	-237.964	-260.217		-180.34	-157.601	-145.117	-67.768	-196.765	-195.756	23.7174	124.62	147.487	-14.0412	-6.96394	-29.2167
41	-281	-199.316	-185.688	-167.083	-175.076	-201.084	-210.271	20.0977	114.107	148.66	-101.664	12.5385	-22.7562		81.684	95.312	113.917	105.924	79.9165	70.7295	301.098	395.107	429.66	179.336	293.539	258.244
42	-324	-219.934	-222.857	-224.897	-209.492	-220.577	-225.137	-2.01363	73.7188	84.4462	-141.557	-9.00346	-39.0631		104.066	101.143	99.103	114.508	103.423	98.863	321.986	397.719	408.446	182.443	314.997	284.937
43	-391	-602.074	-585.617	-594.399	-536.719	-606.282	-606.906	-411.831	-320.46	-325.958	-520.862	-435.241	-457.821		-211.074	-194.617	-203.399	-145.719	-215.282	-215.906	-20.831	70.5399	65.0418	-129.862	-44.2405	-66.8212
44	-441	-119.602	-272.205	-225.425	-592.83	-79.369	-65.796	105.585	20.0967	83.8598	-585.903	147.043	135.716		321.398	168.795	215.575	-151.83	361.631	375.204	546.585	461.097	524.86	-144.903	588.043	576.716
45	-558.9	-556.102	-619.293	-626.632	-793.802	-556.208	-537.212	-362.529	-357.053	-361.759	-818.86	-379.904	-381.375		2.798	-60.393	-67.732	-234.902	2.692	21.688	196.371	201.847	197.141	-259.96	178.996	177.525
47	-2584	-2860.53	-3359.84	-3664.55	-150.738	-2867.98	-2711.63	-2833.86	-3334.96	-3735.96	-73.4522	-2934.61	-2766.47		-276.533	-775.837	-1080.55	2433.26	-283.984	-127.627	-249.864	-750.957	-1151.96	2510.55	-350.615	-182.466
48	-4595	-4875.2	-4684.05	-4634.97	-3616.11	-4854.68	-4851.44	-4994.45	-4773.86	-4813.8	-4090.33	-5130.09	-5113.6		-280.201	-89.049	-39.97	978.894	-259.683	-256.435	-399.449	-178.86	-218.804	504.667	-535.087	-518.596
49	-4795	-5304.5	-5359.83	-5046.59	-4029.7	-5312.03	-5279.49	-5454.84	-5508.17	-5270.99	-4569.75	-5635.5	-5583.13		-509.501	-564.828	-251.594	765.302	-517.034	-484.494	-659.842	-713.169	-475.994	225.252	-840.499	-788.129
50	-5030	-5860.28	-5540.96	-5326.49	-4124.92	-5854.01	-5855.64	-6050.87	-5704.99	-5581.88	-4680.13	-6234.42	-6215.09		-830.28	-510.959	-296.493	905.079	-824.005	-825.636	-1020.87	-674.988	-551.876	349.874	-1204.42	-1185.09
		ECP-r2SCAN-3c	GFN1-xTB	GFN2-xTB	GFN-FF	SR-r2SCAN-3c	SO-r2SCAN-3c
	MIN (signed)	-1725.1	-2022.5	-1862.46	-3598.59	-2003.69	-1853.83
	MAX (signed)	321.398	403.849	491.984	2433.26	361.631	385.456
	SD	418.332	478.164	537.424	1215.55	491.434	470.472
	MD	-288.28	-373.58	-404.558	-230.135	-311.308	-281.371
	MAD	358.992	425.214	474.257	791.463	385.913	362.377
	RMSD	503.824	602.184	667.418	1222.49	576.654	543.244
	R2	0.977974	0.971116	0.96441	0.800916	0.971207	0.973374
	alpha	0.932464	0.920293	0.900336	0.862701	0.904907	0.91167
	beta	-218.056	-290.7	-300.927	-87.3707	-212.43	-189.524
	scaled MAD	301.842	343.864	409.44	851.907	338.398	322.387
	MAD decrease [%]	15.9196	19.1317	13.667	-7.63697	12.3124	11.0355
	# dev<0	29	34	33	27	30	28
	% dev<0	70.7317	82.9268	80.4878	65.8537	73.1707	68.2927

## Sheet: SR-ZORA Subset
Tests for some more functionals in ORCA (all calculations with SR-ZORA)
Pb reference shieldings [ppm]
Solvent	PBE	TPSS	r²SCAN	B97M-V	TPSSh	r²SCAN0	ωB97X-V	ωB97M-V
benzene	4602.4	4707.35	4779.02	5150.31	4783.49	4902.38	4934.11	5017.52
chloroform	4599.57	4704.58	4776.48	5148.59	4780.67	4899.57	4931.14	5014.47
dichloromethane	4597.6	4702.82	4775.19	5147.67	4778.98	4898.12	4930.66	5012.92
thf	4597.77	4702.96	4775.25	5147.68	4779.1	4898.19	4930.47	5013.02
toluene	4600.71	4705.61	4777.31	5148.56	4781.77	4900.7	4932.43	5015.81
					Pb shieldings [ppm]										Pb shifts [ppm]										deviation Pb shifts [ppm]
#	solvent	Pb atom(s)	lit.		PBE	TPSS	r²SCAN	B97M-V	TPSSh	r²SCAN0	ωB97X-V	ωB97M-V		PBE(ADF)	PBE	TPSS	r²SCAN	B97M-V	TPSSh	r²SCAN0	ωB97X-V	ωB97M-V		PBE(ADF)	PBE	TPSS	r²SCAN	B97M-V	TPSSh	r²SCAN0	ωB97X-V	ωB97M-V
26	toluene	1	806.7		4267.94	4381.35	4470.63	4965.77	4420.15	4498.72	4334.36	4444.52		337.669	332.77	324.255	306.68	182.792	361.622	401.984	598.072	571.293		-469.031	-473.93	-482.445	-500.02	-623.908	-445.078	-404.716	-208.628	-235.407
28	benzene	1	598		4365.35	4466.8	4569.4	5053.91	4501.49	4583.35	4440.04	4534.92		241.682	237.049	240.557	209.612	96.4	282.004	319.026	494.066	482.604		-356.318	-360.951	-357.443	-388.388	-501.6	-315.996	-278.974	-103.934	-115.396
29	dichloromethane	1	432		4075.39	4197	4296	4779.22	4257.18	4360.83	4293.51	4378.23		468.341	522.204	505.822	479.194	368.456	521.803	537.294	637.153	634.685		36.341	90.204	73.822	47.194	-63.544	89.803	105.294	205.153	202.685
30	dichloromethane	1	367		4034.72	4154.71	4250.67	4743.39	4217.3	4320.87	4268.91	4351.32		492.325	562.88	548.117	524.525	404.28	561.677	577.25	661.749	661.594		125.325	195.88	181.117	157.525	37.28	194.677	210.25	294.749	294.594
31	dichloromethane	1	203.6		4037.38	4153.06	4247.76	4743.45	4219.44	4325.5	4298.5	4377.69		484.271	560.221	549.77	527.428	404.225	559.538	572.627	632.161	635.223		280.671	356.621	346.17	323.828	200.625	355.938	369.027	428.561	431.623
32	benzene	1,2	80.2		4528.56	4648.16	4704.84	5087.7	4720.7	4820.6	4858.7	4973.77		24.395	73.8405	59.1985	74.1765	62.6125	62.79	81.773	75.4065	43.7485		-55.805	-6.3595	-21.0015	-6.0235	-17.5875	-17.41	1.573	-4.7935	-36.4515
33	benzene	1,47	-48.2		4539.73	4651.71	4721.37	5159.92	4728.66	4843.06	4903.1	5004.8		53.1635	62.6675	55.64	57.647	-9.6125	54.83	59.318	31.0075	12.72		101.364	110.868	103.84	105.847	38.5875	103.03	107.518	79.2075	60.92
34	chloroform	1	-83		4658.56	4799.46	4907.88	5377.52	4853.1	4958	4857.08	4929.61		-40.929	-58.991	-94.878	-131.404	-228.934	-72.437	-58.427	74.059	84.861		42.071	24.009	-11.878	-48.404	-145.934	10.563	24.573	157.059	167.861
35	chloroform	1,23	-88.7		4885.51	5006.33	5057.35	5468.19	5066.31	5143.5	5154.9	5253.82		-271.996	-285.938	-301.751	-280.87	-319.606	-285.647	-243.933	-223.758	-239.351		-183.296	-197.238	-213.051	-192.169	-230.905	-196.947	-155.232	-135.059	-150.651
36	chloroform	1	-146.2		4932.74	5041.16	5099.18	5504.72	5094.72	5173.36	5159.35	5247.64		-346.006	-333.171	-336.583	-322.701	-356.127	-314.051	-273.793	-228.208	-233.168		-199.806	-186.971	-190.383	-176.501	-209.927	-167.851	-127.593	-82.008	-86.968
37	chloroform	1	-166.7		4998.81	5116.04	5159.91	5539.87	5169.98	5239.22	5226.04	5321.08		-405.502	-399.241	-411.463	-383.43	-391.277	-389.316	-339.647	-294.902	-306.613		-238.802	-232.541	-244.763	-216.73	-224.577	-222.616	-172.947	-128.202	-139.913
38	chloroform	1	-206.7		5370.84	5478.22	5548.4	5940.45	5520.02	5595.33	5551.4	5622.16		-696.56	-771.268	-773.64	-771.92	-791.86	-739.35	-695.758	-620.259	-607.687		-489.86	-564.568	-566.94	-565.22	-585.16	-532.65	-489.058	-413.559	-400.987
39	thf	88	-214.5		5229.84	5346.78	5418.87	5818.37	5393.52	5470.89	5407.19	5492.89		-561.647	-632.07	-643.819	-643.622	-670.692	-614.426	-572.707	-476.72	-479.861		-347.147	-417.57	-429.319	-429.122	-456.192	-399.926	-358.207	-262.22	-265.361
40	benzene	1	-231		5081.18	5203.19	5251.88	5651.47	5256.44	5324.82	5303.7	5391.2		-478.708	-478.776	-495.834	-472.861	-501.162	-472.947	-422.44	-369.597	-373.682		-247.708	-247.776	-264.834	-241.861	-270.162	-241.947	-191.44	-138.597	-142.682
41	benzene	1,2	-281		4577.83	4682.96	4775.74	5165.66	4769.99	4914.93	4978.37	5052.56		-2.7165	24.5725	24.397	3.271	-15.3475	13.507	-12.552	-44.2625	-35.0365		278.284	305.572	305.397	284.271	265.652	294.507	268.448	236.738	245.964
42	benzene	1	-324		4774.67	4875.92	4967.59	5316.47	4954.91	5089.05	5126.06	5196.76		-163.633	-172.271	-168.562	-188.575	-166.162	-171.42	-186.668	-191.958	-179.235		160.367	151.729	155.438	135.425	157.838	152.58	137.332	132.042	144.765
43	chloroform	1	-391		5254.2	5345.16	5407.89	5775.98	5392.8	5474.15	5466.56	5564.06		-628.399	-654.626	-640.584	-631.414	-627.392	-612.137	-574.579	-535.421	-549.593		-237.399	-263.626	-249.584	-240.414	-236.392	-221.137	-183.579	-144.421	-158.593
48	benzene	1	-4595		10094.6	10160.1	10250.8	10325.1	10257.7	10421.9	10468.4	10430.5		-4758.28	-5492.2	-5452.71	-5471.78	-5174.74	-5474.24	-5519.5	-5534.34	-5413.03		-163.285	-897.205	-857.711	-876.776	-579.743	-879.241	-924.5	-939.335	-818.027
																								PBE(ADF)	PBE	TPSS	r²SCAN	B97M-V	TPSSh	r²SCAN0	ωB97X-V	ωB97M-V
																							MIN (signed)	-489.86	-897.205	-857.711	-876.776	-623.908	-879.241	-924.5	-939.335	-818.027
																							MAX (signed)	280.671	356.621	346.17	323.828	265.652	355.938	369.027	428.561	431.623
																							SD	240.364	328.564	320.906	316.696	277.473	316.382	312.744	308.353	290.791
																							MD	-109.113	-145.214	-151.309	-157.085	-191.425	-135.539	-114.568	-57.0693	-55.6681
																							MAD	222.938	282.423	280.841	274.207	269.201	268.994	250.57	227.459	227.714
																							RMSD	257.819	350.776	346.633	345.544	330.693	336.017	324.809	305.051	288.029
